# Supplementary material for: Transcriptome Analysis of the Adipose Tissue of Luchuan and Duroc Pigs
Source: Animals (Basel). 2022 Aug 31;12(17):2258. doi: 10.3390/ani12172258 (PMC9454924; doi:10.3390/ani12172258)
Supplement: Supplementary file 1 [file animals-12-02258-s001.zip]

Archive with 4 entries (3 files):
- Supplementary File/
- Supplementary File/Supplemental Table 2.xlsx
- Supplementary File/Supplemental Table 3.xlsx
- Supplementary File/Supplemental Table 1.pdf
