# Supplementary material for: Transcriptome Analysis of the Adipose Tissue of Luchuan and Duroc Pigs
Source: Animals (Basel). 2022 Aug 31;12(17):2258. doi: 10.3390/ani12172258 (PMC9454924; doi:10.3390/ani12172258)
Supplement: Supplementary file 1 [file animals-12-02258-s001.zip › Supplementary File/Supplemental Table 2.xlsx]

## Sheet: Table S2.
id	GeneName	Duroc_1_FPKM	Duroc_2_FPKM	Duroc_3_FPKM	Luchuan_1_FPKM	Luchuan_2_FPKM	Luchuan_3_FPKM
ENSSSCG00000035699	ENSSSCG00000035699	2.14018	1.18569	0.84765	2.03962	1.30036	0.629075
ENSSSCG00000035690	SFPQ	35.6028	25.4599	26.4177	30.8442	29.0657	27.0455
ENSSSCG00000035693	POLRMT	4.43444	4.47854	3.82388	5.76753	5.46766	4.91895
ENSSSCG00000018875	ssc-mir-582	0	3.03351	0	3.77873	0.998065	0
ENSSSCG00000018874	U6	4.35335	6.21225	6.14927	4.8641	1.63513	2.37308
ENSSSCG00000035696	MCEE	4.63116	6.46665	11.7855	5.05866	5.49752	3.11546
ENSSSCG00000035697	ENSSSCG00000035697	0.0257093	0.04484	0.0177542	0	0.0354071	0
ENSSSCG00000040533	C19orf54	0.668407	1.04398	0.754381	0.969761	0.958319	0.777664
ENSSSCG00000011402	HYAL3	0.0272537	0.0190135	0.0188207	0.0101504	0.0375341	0.0272369
ENSSSCG00000011400	SEMA3B	9.13823	9.6256	4.27294	8.51168	8.65094	12.1223
ENSSSCG00000005268	RORB	0.240998	0.213986	0.204252	0.301912	0.211212	0.262744
ENSSSCG00000005269	TRPM6	3.23636	2.77947	3.08076	3.74699	5.23329	4.15447
ENSSSCG00000005266	TMC1	0.258219	0.484529	0.885448	0.706363	0.965696	1.2636
ENSSSCG00000005267	ANXA1	266.897	177.014	142.758	194.281	142.951	215.338
ENSSSCG00000035692	ENSSSCG00000035692	7.0144	7.20927	7.00645	8.67707	6.59832	6.00861
ENSSSCG00000032284	CCND3	8.56956	7.37183	5.49163	9.77784	8.90782	10.3243
ENSSSCG00000035526	ENSSSCG00000035526	0.30443	0	0.0630695	0.0680294	0.125779	0.0608483
ENSSSCG00000035527	ENSSSCG00000035527	6.05746	6.67739	4.78071	6.56305	5.49839	5.86152
ENSSSCG00000035524	WNT9B	0.589212	0.539518	0.694264	0.238648	0.51731	0.323866
ENSSSCG00000011404	HYAL1	3.65133	3.25645	1.91138	4.80481	3.84417	5.04775
ENSSSCG00000035523	FUT11	12.8108	11.707	10.9846	11.8352	12.145	12.4819
ENSSSCG00000035520	ENSSSCG00000035520	0.330679	0.346045	0.342537	166.449	72.2399	70.2257
ENSSSCG00000035521	KLHL38	0.0442215	0.242951	0.0343555	0.0494098	0.102773	0.154679
ENSSSCG00000028322	BTG2	139.43	100.156	38.2592	74.7419	59.0376	134.022
ENSSSCG00000028327	RHOBTB1	12.6196	13.8195	11.4392	12.8964	11.873	12.018
ENSSSCG00000028325	U2	0	0.407645	0	0	0.201181	0
ENSSSCG00000021275	DDX52	8.87121	6.37923	7.54424	6.75738	6.81021	6.18837
ENSSSCG00000028329	SNORD58	0	0	1.16774	0	3.49323	1.12662
ENSSSCG00000021273	ENSSSCG00000021273	16.2952	21.456	12.5669	22.3086	12.0687	12.2586
ENSSSCG00000028983	TBC1D1	8.77742	10.2368	11.5207	8.17622	7.70207	6.64372
ENSSSCG00000021271	ENSSSCG00000021271	0.102483	0.229812	0.212317	0.34352	0.2722	0.160945
ENSSSCG00000021270	THAP2	5.30008	4.38585	4.10269	3.50004	4.79017	4.20289
ENSSSCG00000015917	XIRP2	0.0616682	0.00645339	0.322593	0.020671	0.0541429	0.422166
ENSSSCG00000024384	DCAF12	8.81104	9.02431	6.75011	9.40073	8.48908	7.644
ENSSSCG00000024385	RNASEH2B	5.04249	5.39756	4.86474	3.82912	4.70784	4.53197
ENSSSCG00000024387	Metazoa_SRP	0.248838	0.520804	0.644406	0.278033	1.15662	0.248684
ENSSSCG00000024388	BNIP3	84.8532	100.683	91.6908	134.788	143.084	112.5
ENSSSCG00000024389	SIGIRR	1.87698	1.82717	1.3904	1.43878	2.45725	2.37749
ENSSSCG00000038110	TIFAB	0.0230278	0	0	0.0128647	0	0.115067
ENSSSCG00000038112	SPDYC	0.775619	0.979933	0.352727	0.729228	0.664362	0.538816
ENSSSCG00000038113	U6	2.43373	3.63833	1.44058	3.10774	1.07735	1.7373
ENSSSCG00000015911	SCN3A	1.23817	0.557244	1.25566	1.78976	1.07768	1.65275
ENSSSCG00000026722	PHF14	9.02102	8.25101	7.99543	8.31034	8.21661	7.72022
ENSSSCG00000029050	MRPL55	9.97718	10.2834	12.0618	9.60723	13.2832	8.30499
ENSSSCG00000026724	PLBD1	11.271	9.05487	9.7656	7.118	8.2819	5.43379
ENSSSCG00000026729	TMEM150C	15.0536	15.9141	13.7413	10.3861	8.54893	6.10992
ENSSSCG00000029059	SSRP1	13.68	13.4493	15.535	18.712	16.2973	14.1323
ENSSSCG00000030340	U6	0	0	0	0.388467	1.43647	0
ENSSSCG00000030343	SLC38A9	13.4947	10.3136	13.2045	9.38083	9.6677	8.1393
ENSSSCG00000030345	INPP5J	0.300729	0.0699343	0.0576878	0.286233	0.529213	0.278281
ENSSSCG00000034920	ENSSSCG00000034920	0	0	0	0.392749	0.544613	0.995325
ENSSSCG00000021490	PRDM16	0.260289	0.377148	0.124442	0.447427	0.37226	0.130064
ENSSSCG00000021495	C3orf33	6.8444	7.38717	8.70245	6.29788	7.20825	6.49145
ENSSSCG00000012347	ALAS2	1.49165	1.88068	1.9547	3.09235	3.86111	1.47276
ENSSSCG00000014828	ENSSSCG00000014828	21.252	20.0425	23.5872	17.9319	19.4142	15.8566
ENSSSCG00000014829	MRPL48	9.38483	9.19523	14.407	10.1083	11.1168	8.8594
ENSSSCG00000015913	SCN9A	0.108909	0.297794	0.221991	0.211971	0.210471	0.0737316
ENSSSCG00000014827	PLEKHB1	0.437869	0.934762	1.03414	0.919774	2.00811	0.822684
ENSSSCG00000014825	RELT	0.751312	0.5718	0.613171	1.52629	0.776035	1.31967
ENSSSCG00000012349	USP51	0.575548	0.328524	1.17431	0.253332	0.198162	0.244021
ENSSSCG00000012348	ENSSSCG00000012348	2.37455	3.06471	2.77127	3.16609	2.86147	2.19906
ENSSSCG00000014820	FCHSD2	4.86023	4.62155	4.4621	4.59033	3.85518	3.44034
ENSSSCG00000031460	ENSSSCG00000031460	0.0261337	0.0273481	0.162426	0.0291998	0.161962	0.0130588
ENSSSCG00000003306	HELZ2	0.0387783	0.0450893	0.0848012	0.0481422	0.0934602	0.00430603
ENSSSCG00000003303	ENSSSCG00000003303	0	0	0	0	0.0579862	0
ENSSSCG00000003302	TMEM86B	0.956254	0.613326	0.990546	1.17184	0.605377	0.493245
ENSSSCG00000003301	PPP6R1	12.8086	12.962	8.39819	14.7675	14.3932	12.6882
ENSSSCG00000040158	SNORD75	25.8009	18.8371	16.7816	23.4647	32.8476	29.3829
ENSSSCG00000016086	C2orf69	3.56873	3.29133	3.20195	2.83954	2.57846	2.62986
ENSSSCG00000016087	TYW5	3.13252	3.27069	3.73562	2.63096	2.98727	2.62884
ENSSSCG00000040155	ENSSSCG00000040155	0.869642	0.808937	0.150138	0.107964	0.349323	0.144851
ENSSSCG00000016085	ENSSSCG00000016085	2.75984	2.56719	2.62476	1.92953	2.13382	2.12908
ENSSSCG00000016082	BOLL	0	0	0.137137	0	0	0
ENSSSCG00000016083	PLCL1	8.51432	8.82677	13.5589	9.14985	8.53319	5.35246
ENSSSCG00000040151	SMIM3	11.4788	7.39438	8.67916	18.3802	12.8662	15.6863
ENSSSCG00000033692	B3GALNT2	8.49701	8.70987	8.01249	8.55933	10.9836	7.97033
ENSSSCG00000033693	SLC10A5	2.26066	2.56183	2.26893	1.91078	2.68591	0.959893
ENSSSCG00000033690	DERL1	35.6881	40.0078	49.7695	33.3937	28.7323	25.2371
ENSSSCG00000033691	RAB26	1.49281	1.10363	1.55404	2.55586	3.75126	2.16731
ENSSSCG00000033697	ENSSSCG00000033697	1.05197	0.960742	0.845336	1.6028	1.65951	1.12777
ENSSSCG00000033695	KCTD15	6.17185	7.12679	4.45318	5.39787	6.46287	3.97731
ENSSSCG00000025034	LAPTM5	28.2282	22.1712	22.3176	33.3154	29.3501	54.3507
ENSSSCG00000025038	KCNJ13	5.38161	5.13994	4.83287	5.56297	5.2929	5.6019
ENSSSCG00000010571	C10orf76	3.20646	4.43538	3.3644	4.75628	3.89252	3.92271
ENSSSCG00000006872	AGL	11.1016	16.5316	15.2725	10.1871	9.81173	8.40048
ENSSSCG00000006873	FRRS1	5.09749	4.82248	4.96027	4.83258	5.09902	5.21654
ENSSSCG00000006870	ENSSSCG00000006870	14.3565	13.0844	14.5956	14.5772	15.401	14.8905
ENSSSCG00000006871	ENSSSCG00000006871	12.5712	14.3838	15.1887	10.8029	11.7724	9.74784
ENSSSCG00000006876	PLPPR5	1.63761	1.57722	0.870688	0.874391	0.943049	0.535877
ENSSSCG00000006877	SNX7	51.8129	32.194	30.8659	29.2245	27.5159	35.6984
ENSSSCG00000006874	PALMD	16.3877	11.0681	8.31728	15.0669	12.4266	11.1853
ENSSSCG00000006875	PLPPR4	0.260633	0.178119	0.143254	0.32687	0.423043	0.318945
ENSSSCG00000037582	F2RL2	84.4901	82.4538	115.032	88.0119	128.879	126.978
ENSSSCG00000027898	ATP2B1	11.9291	12.2584	11.5891	16.4219	14.4911	15.8819
ENSSSCG00000006878	DPYD	25.9693	24.3269	29.6261	27.1184	27.3055	24.8216
ENSSSCG00000006879	PTBP2	15.1957	13.0248	16.0266	15.2434	14.4125	17.3016
ENSSSCG00000037586	ENSSSCG00000037586	0.175893	0.0460166	0.0455502	0	0	0
ENSSSCG00000016559	CPA2	0.156571	0.852005	0.551433	0	0.0323447	0
ENSSSCG00000037584	ENSSSCG00000037584	1.91034	1.71854	1.8747	1.01106	0.865439	1.60771
ENSSSCG00000036184	U6	0	0	0.363542	0	0	0.701477
ENSSSCG00000036187	U6	1.87886	1.57293	8.17419	7.55745	4.2695	2.25323
ENSSSCG00000036181	ENSSSCG00000036181	4.06032	1.26322	1.02307	2.32966	5.55413	19.1923
ENSSSCG00000036183	MCIDAS	0	0	0	0	0.0329267	0
ENSSSCG00000036182	ENSSSCG00000036182	13.0707	25.2519	27.7733	9.36171	8.65439	14.7373
ENSSSCG00000036189	SNORD113	9.92036	10.3814	1.02761	29.3733	8.70978	18.3413
ENSSSCG00000036188	ENSSSCG00000036188	0.109738	0	0	0	0	0
ENSSSCG00000006425	OR6K6	1.87995	1.24849	1.08603	0.605918	1.00825	0.397436
ENSSSCG00000022162	RAB11FIP5	6.93539	7.17306	5.17404	4.43665	4.41694	3.86058
ENSSSCG00000004658	FBN1	159.238	221.832	120.314	166.555	168.988	135.72
ENSSSCG00000004659	SLC12A1	2.46456	2.73635	3.30015	1.70428	1.57552	0.465574
ENSSSCG00000001430	ATF6B	12.9086	12.9419	10.2279	17.5752	17.5424	16.1471
ENSSSCG00000038806	AXL	25.1136	24.9749	20.0927	27.8524	24.441	18.8191
ENSSSCG00000004651	GALK2	24.9187	19.5533	19.7703	13.0284	15.1981	18.6208
ENSSSCG00000004652	COPS2	36.8101	40.106	46.3194	41.5884	49.2236	43.4248
ENSSSCG00000004653	SECISBP2L	52.6731	56.8032	64.9653	51.1844	54.2329	47.4949
ENSSSCG00000038802	GKN2	0	0	0	0	0.0452331	0.0437649
ENSSSCG00000038803	ENSSSCG00000038803	0.326328	0.40979	0.811273	0.875073	0.943784	0.195675
ENSSSCG00000004656	EID1	31.9053	23.0471	29.1023	34.7105	33.222	25.8828
ENSSSCG00000004657	CEP152	1.53555	1.52478	1.50932	1.15143	0.955174	1.05717
ENSSSCG00000018016	MAP2K4	5.99767	5.92482	5.99782	6.14934	5.25608	5.52984
ENSSSCG00000018015	DNAH9	0.314985	0.190834	0.303384	0.182144	0.459485	0.162917
ENSSSCG00000018014	ZNF18	3.45895	3.61968	3.17351	3.29688	3.22278	3.27338
ENSSSCG00000006423	OR6N2	1.64296	1.63744	1.66136	1.83572	2.58594	1.99379
ENSSSCG00000022163	GNAL	0	0.0133414	0	0.0142447	0	0.012741
ENSSSCG00000018019	ARHGAP44	0.752493	0.328109	0.617087	1.08601	0.566748	0.360346
ENSSSCG00000018018	ENSSSCG00000018018	1.2568	1.44673	1.43206	2.1766	1.49288	1.38163
ENSSSCG00000014347	PROB1	0.218831	0.203556	0.289646	0.312424	0.502294	0.206546
ENSSSCG00000035666	C20orf27	18.2743	22.4958	18.4649	23.3125	17.7381	15.4094
ENSSSCG00000030005	LGALSL	13.3819	12.5817	10.0102	12.8852	10.0499	11.0252
ENSSSCG00000040562	C8orf88	0.208054	0.098326	0.29894	0.359944	0.2149	0.100609
ENSSSCG00000040563	RPL17	0.672893	2.21308	0.597449	2.47033	1.39007	2.30563
ENSSSCG00000032251	MAFB	16.7636	10.2532	9.35634	13.8981	11.7016	8.68259
ENSSSCG00000019524	U6	2.4112	0	0	1.15461	2.13475	0.688487
ENSSSCG00000034166	SNORD91	1.20004	1.25581	7.04412	2.23473	3.30542	1.99883
ENSSSCG00000032255	ENSSSCG00000032255	1.58502	1.17083	1.35212	1.87516	0.770436	0.74543
ENSSSCG00000032256	ENSSSCG00000032256	0	0	0.125115	0	0	0
ENSSSCG00000032259	U7	1.20004	0	0	0	1.8593	0
ENSSSCG00000032258	ENSSSCG00000032258	0	0.273194	0.270424	0	0.404479	0.521801
ENSSSCG00000019526	5S_rRNA	7.3183	4.14829	3.79037	4.08846	1.57482	10.6659
ENSSSCG00000000026	SULT4A1	0.0113488	0	0	0	0	0
ENSSSCG00000000025	PARVG	0.53069	0.458164	0.419162	1.03767	0.938711	1.88941
ENSSSCG00000000024	PARVB	5.68796	8.65113	5.48938	5.2895	5.83863	5.22544
ENSSSCG00000010259	TYSND1	4.61551	5.52784	6.48855	3.75057	4.0399	3.35466
ENSSSCG00000000022	RTL6	6.76858	12.1116	8.45639	10.9688	7.89858	8.26185
ENSSSCG00000000021	ENSSSCG00000000021	0.0876357	0.343905	0	0	0.271558	0.0218954
ENSSSCG00000000020	PHF21B	0.154683	0.242807	0.0267051	0.0288053	0	0.154588
ENSSSCG00000010254	TACR2	0.494818	0.235369	0.384423	0.691091	0.406558	0.134867
ENSSSCG00000010256	COL13A1	0.535822	1.21757	1.18937	1.64211	0.774835	0.596689
ENSSSCG00000010251	SUPV3L1	2.5359	3.16408	3.50246	4.05943	3.31616	3.06232
ENSSSCG00000010250	VPS26A	30.048	23.7456	30.0083	22.2496	22.2502	20.0738
ENSSSCG00000000029	SCUBE1	0.232203	0.537143	0.25319	3.07239	2.24696	2.52822
ENSSSCG00000000028	ENSSSCG00000000028	0	0.234049	0.0514836	0.0832986	0.128342	0.273187
ENSSSCG00000024818	RCAN3	4.17076	3.7444	2.90724	2.22385	1.98653	1.65386
ENSSSCG00000035062	ENSSSCG00000035062	10.5066	14.817	9.48206	10.2277	7.91798	7.75111
ENSSSCG00000035061	WBP1	0.0136294	0.0855763	0.0635316	0.0989847	0.0703893	0.0272418
ENSSSCG00000023269	EXOC1	34.9346	31.6918	36.4394	30.0549	32.2557	32.8032
ENSSSCG00000035067	ENSSSCG00000035067	11.1126	11.482	10.5507	7.26777	6.22528	6.79543
ENSSSCG00000035066	MYOC	114.271	82.547	62.315	114.84	129.99	35.0809
ENSSSCG00000035064	ENSSSCG00000035064	0.197117	0.281287	0.38981	0.28031	0.31466	0.0179086
ENSSSCG00000024810	PRAM1	2.06747	2.09465	3.71032	3.84025	3.44129	2.11883
ENSSSCG00000023263	MRPL45	25.4595	39.7144	42.9348	38.6731	49.9672	39.0395
ENSSSCG00000035069	CHSY3	5.55776	3.32345	3.6831	3.97275	3.61316	3.70288
ENSSSCG00000035068	GJB4	0	0	0	0.259463	0	0
ENSSSCG00000023266	FOXJ3	9.72751	9.71954	9.73118	10.9718	10.5456	10.4017
ENSSSCG00000023267	SCN1B	1.98541	0.944395	1.08024	0.918709	0.517864	0.9019
ENSSSCG00000023264	ENSSSCG00000023264	125.15	143.495	226.901	134.098	178.216	72.394
ENSSSCG00000011708	TSC22D2	9.73405	7.07413	5.53289	9.57746	8.12117	7.02058
ENSSSCG00000011700	CP	0.790791	0.904163	0.687682	0.769033	1.14455	0.922018
ENSSSCG00000011701	TM4SF18	8.62904	7.55686	8.85748	4.25272	7.29734	6.25283
ENSSSCG00000011703	TM4SF4	0	0.0212327	0.0210174	0	0	0
ENSSSCG00000011704	WWTR1	18.8244	21.1707	15.1295	18.4262	14.195	13.8301
ENSSSCG00000011705	COMMD2	6.25839	5.0519	5.60319	4.80907	5.81549	5.32447
ENSSSCG00000005011	NEMF	22.1474	20.0171	21.6539	19.6216	21.441	20.1604
ENSSSCG00000005012	ARF6	23.1337	21.3052	20.6759	17.9369	22.7064	21.7839
ENSSSCG00000005015	SOS2	11.1552	10.2465	11.0573	12.1662	11.641	9.74364
ENSSSCG00000005016	L2HGDH	0.44767	0.618384	0.4359	0.590227	0.517889	0.259488
ENSSSCG00000020514	5S_rRNA	2.00315	1.79677	0.592853	0.319738	3.84255	1.14395
ENSSSCG00000024604	ATAT1	0.383025	1.10227	0.669535	1.2304	1.08798	1.10052
ENSSSCG00000028981	ZNF367	0.75046	0.785333	0.605745	1.28498	0.805355	0.603892
ENSSSCG00000008568	DRC1	0.297017	0.388524	0.807629	0.539279	0.594406	0.0927602
ENSSSCG00000008569	HADHB	43.7606	64.9395	76.2049	53.134	65.8138	41.4306
ENSSSCG00000008562	SLC35F6	6.63635	8.24622	6.80219	6.15875	6.3306	4.63362
ENSSSCG00000008563	KCNK3	0.235303	0.270861	0.0731223	0.131455	0.388873	0.0940628
ENSSSCG00000008560	DPYSL5	0.103205	0.108001	0.0328941	0.221756	0.0246002	0
ENSSSCG00000008564	CIB4	0	0.0152727	0.0302357	0.0326136	0.0602989	0.0145854
ENSSSCG00000019861	ENSSSCG00000019861	2.73539	0	0	0	3.39049	0
ENSSSCG00000019863	U6	0	1.46906	0	0.784264	0	0
ENSSSCG00000019862	SNORD11B	0	1.8107	0.896173	0	0.893616	2.59384
ENSSSCG00000019864	U6	2.83439	0.370763	0.734009	0	0.365957	1.41632
ENSSSCG00000039180	ENSSSCG00000039180	0	0.778602	0.685075	0.554213	0	0.0826185
ENSSSCG00000001779	ENSSSCG00000001779	19.0044	19.5053	23.7287	21.9752	24.0283	22.038
ENSSSCG00000039182	ENSSSCG00000039182	99.4221	75.9737	50.1923	90.2122	59.5849	82.8186
ENSSSCG00000039183	ENSSSCG00000039183	22.9064	25.1423	26.8499	25.4976	20.1022	25.9904
ENSSSCG00000001958	BAZ1A	22.1393	17.9726	22.2302	17.5194	19.2049	21.2796
ENSSSCG00000001959	CFL2	13.8338	11.3638	14.6575	12.5203	10.4776	6.90884
ENSSSCG00000039186	RAB25	0.0440983	0.0922951	0.0182719	0.128108	0.0455494	0
ENSSSCG00000039187	ENSSSCG00000039187	0.762726	1.69933	1.93697	2.22675	1.01655	1.79498
ENSSSCG00000001770	CTSH	85.4394	80.5342	66.5113	48.3696	49.1234	105.191
ENSSSCG00000001771	RASGRF1	0.00450598	0.0188615	0	0.0201386	0.0139628	0.0135096
ENSSSCG00000001956	ENSSSCG00000001956	0.95785	1.30611	0.972156	1.37292	1.47906	1.3827
ENSSSCG00000001773	TMED3	39.6234	34.5946	23.7683	20.4863	21.9888	33.1866
ENSSSCG00000001950	ENSSSCG00000001950	2.68003	1.78068	3.0185	2.22208	3.4383	2.44454
ENSSSCG00000001951	PSMA6	29.7611	27.8258	33.8339	29.3046	35.5677	34.7136
ENSSSCG00000001952	NFKBIA	64.7991	64.5852	78.2655	58.3612	105.788	103.547
ENSSSCG00000017706	HEATR9	0.496018	0.699613	0.290412	0.554213	0.423237	0.0646579
ENSSSCG00000017707	TAF15	12.5294	16.0859	16.4107	14.1497	14.2619	12.1351
ENSSSCG00000017705	CCL5	2.28365	0.693803	0.992002	5.26777	2.54902	11.9265
ENSSSCG00000017700	CCL3L1	0.28006	0.0488458	0	0.625837	0.0964253	0.41983
ENSSSCG00000025557	ENSSSCG00000025557	0.114819	0	0	0.12829	0	0
ENSSSCG00000009397	CAB39L	4.84797	6.38112	4.66685	3.63745	4.01849	3.30384
ENSSSCG00000006090	MTERF3	1.9056	1.70591	2.20685	2.11033	2.07862	1.72465
ENSSSCG00000013286	LRRC4C	0.296228	0.54249	0.345208	0.317192	0.101992	0.333051
ENSSSCG00000013285	API5	25.0602	21.8454	22.7051	20.2109	21.2164	19.7602
ENSSSCG00000006093	NDUFAF6	1.4471	1.55862	1.53405	1.81544	1.41604	1.51386
ENSSSCG00000013283	ACCSL	1.0758	0.889513	0.935527	1.21685	0.72708	0.769847
ENSSSCG00000006095	CCNE2	2.28534	2.28756	1.72915	3.2751	2.62738	2.59176
ENSSSCG00000006096	INTS8	16.4865	16.1295	16.7429	14.0143	16.5482	16.1274
ENSSSCG00000006098	DPY19L4	11.5743	10.5347	10.4543	10.1488	10.6884	11.6693
ENSSSCG00000006099	ESRP1	0.0175038	1.31884	0	0	0.45802	0.0174929
ENSSSCG00000021646	KLF9	40.888	34.8096	36.4961	79.7941	55.5576	99.5473
ENSSSCG00000021647	EDA	1.39496	1.89091	1.61719	2.8992	2.19489	1.87806
ENSSSCG00000021644	BRD7	25.005	23.9822	28.617	24.7116	24.8063	23.2011
ENSSSCG00000021645	MROH2B	0.0550432	0.378521	0.171051	0.246005	0.779718	0.777986
ENSSSCG00000021640	ZNF354C	1.95545	2.31557	2.29971	1.93025	2.03119	1.30405
ENSSSCG00000015914	SCN7A	2.26737	6.56676	5.05793	5.17482	5.25323	2.77811
ENSSSCG00000034002	ENSSSCG00000034002	0	0.314587	0.389247	0.167943	0	0.150215
ENSSSCG00000034003	ENSSSCG00000034003	0	0	0	0	0.0418578	0
ENSSSCG00000034000	ENSSSCG00000034000	0.0240941	0.0756413	0	0	0	0.168554
ENSSSCG00000005220	PLPP6	5.31448	6.8548	6.57194	5.15547	6.89361	7.53447
ENSSSCG00000034007	ENSSSCG00000034007	1.18728	2.07075	1.63981	1.03178	0.272521	0.395514
ENSSSCG00000021648	SNORD56	0	3.28987	0.542753	0	0	0
ENSSSCG00000035742	ENSSSCG00000035742	101.458	120.329	86.9967	89.4298	155.449	78.2998
ENSSSCG00000024697	TMEM125	0	0.110346	0	0	0.304964	0
ENSSSCG00000009219	IBSP	0.0418934	0	0	0	0	0.0418675
ENSSSCG00000009213	ENSSSCG00000009213	0.0207134	0.173408	0.300388	1.22661	0.534876	0.579617
ENSSSCG00000009211	PIGY	23.8776	22.7551	24.8486	17.0845	24.6347	16.9974
ENSSSCG00000040781	ENSSSCG00000040781	0.724702	0.926907	0.50046	0.179939	0.166344	0
ENSSSCG00000009217	PKD2	32.171	32.5783	21.7468	25.45	25.1045	14.9277
ENSSSCG00000009216	SPP1	1.93901	3.78286	1.42033	8.21725	8.11141	4.19398
ENSSSCG00000009215	ABCG2	1.2211	1.16519	1.08717	0.973469	0.580257	0.504272
ENSSSCG00000028048	ARHGEF15	2.08476	2.05235	2.01555	2.51915	1.8822	1.48158
ENSSSCG00000028047	DTNA	0.648861	0.871641	0.510056	0.786689	0.817564	0.363321
ENSSSCG00000028046	ssc-mir-7-2	6.82594	6.07166	18.0303	8.00812	5.64044	7.50388
ENSSSCG00000028045	MUL1	10.0471	8.84243	9.66282	12.2431	11.0211	6.88014
ENSSSCG00000019224	SNORD93	6.53537	3.68258	0	2.24681	4.15411	3.01446
ENSSSCG00000016234	CUL3	12.9001	13.1781	13.4263	15.1823	15.6088	13.7331
ENSSSCG00000038118	U6	0	0	1.08043	0	0	0
ENSSSCG00000039546	KNTC1	0.397957	0.448485	0.463757	0.598564	0.351766	0.42448
ENSSSCG00000009815	CAMKK2	25.2485	22.1261	27.3215	37.0261	34.7964	28.4104
ENSSSCG00000009814	ANAPC5	11.7447	10.3408	11.9343	10.4248	10.5609	9.518
ENSSSCG00000009817	P2RX7	2.21383	3.27157	2.52048	3.94434	3.57423	2.935
ENSSSCG00000004820	LINS1	3.52832	3.92671	3.56783	3.98921	4.15059	4.37968
ENSSSCG00000004826	SELENOS	24.2059	23.4629	16.7376	20.783	23.9027	25.8809
ENSSSCG00000004825	CHSY1	6.58155	6.20477	5.6477	6.52698	6.58694	6.35369
ENSSSCG00000000871	SLC5A8	0.0294548	2.86042	0.0793287	0.0329105	0.15212	0.0058873
ENSSSCG00000004829	CACHD1	4.82543	4.83368	4.77731	5.52676	5.10184	3.74842
ENSSSCG00000009818	IFT81	9.30679	7.30783	11.4858	12.4467	12.4796	11.1974
ENSSSCG00000002793	ENSSSCG00000002793	2.02667	3.66654	2.384	3.37748	1.88047	2.02541
ENSSSCG00000002792	HSF4	30.7034	37.9819	28.0502	36.9379	41.0995	32.8835
ENSSSCG00000007323	DSN1	5.36141	4.48532	4.43985	4.23836	4.18037	3.58201
ENSSSCG00000007322	ENSSSCG00000007322	15.1119	16.5246	16.0445	11.5047	9.41483	8.79514
ENSSSCG00000007324	SOGA1	3.67294	4.33749	2.8411	4.92923	3.65957	2.65218
ENSSSCG00000002795	CDH11	16.1125	12.0556	6.55734	8.7016	7.64101	7.88058
ENSSSCG00000000874	GAS2L3	0.936395	1.24086	0.91726	0.813124	0.914643	0.874784
ENSSSCG00000002799	CNOT1	25.3789	29.1665	28.8793	27.903	26.3411	24.4988
ENSSSCG00000038252	PVT1_1	2.84704	2.78072	3.14575	3.39314	1.37234	2.27622
ENSSSCG00000000877	SCYL2	12.9701	12.8166	13.4625	14.7158	14.4538	13.3838
ENSSSCG00000038639	TOM1L2	13.1921	18.0356	12.6704	14.2468	9.90631	8.99465
ENSSSCG00000038638	ENSSSCG00000038638	4.22743	5.8985	4.08709	3.93617	3.49323	5.91473
ENSSSCG00000038631	TCFL5	6.63449	6.77463	8.15653	6.79728	7.97913	5.41443
ENSSSCG00000038630	FAM103A1	20.0063	14.0717	20.8208	15.9144	21.8745	21.5391
ENSSSCG00000038633	ENSSSCG00000038633	19.244	17.2979	21.6659	5.47777	5.83998	4.73059
ENSSSCG00000038632	ADNP2	6.96063	7.19227	9.24003	8.47985	8.25453	6.92709
ENSSSCG00000038635	ZNF554	1.56534	1.12618	0.912082	0.819842	0.631583	0.95329
ENSSSCG00000038634	U6	0	0.727665	0.360144	0	0.718234	0.347461
ENSSSCG00000038637	ENSSSCG00000038637	0.266884	0.230715	0.144238	0.0777904	0.0359565	0.0115965
ENSSSCG00000012882	ENSSSCG00000012882	0.270555	0.047188	0.140129	0.352681	0.279458	0.0901292
ENSSSCG00000018243	SNORA14	9.09366	5.19068	6.85075	4.92634	9.3929	6.05869
ENSSSCG00000012880	CPT1A	12.8188	11.5093	10.5184	11.3357	14.9795	9.85651
ENSSSCG00000012886	C11orf24	1.21735	1.33054	0.719241	0.942048	0.973328	1.10846
ENSSSCG00000012668	ENSSSCG00000012668	0	0.0411959	0	0	0	0
ENSSSCG00000012669	ARHGAP36	0.317348	0.23568	0.371145	0.0571904	0.137461	0.0716148
ENSSSCG00000012667	IGSF1	0.974736	0.864663	0.755597	0.25244	0.660095	0.316109
ENSSSCG00000012664	ENSSSCG00000012664	0	0	0.119305	0	0.0396548	0
ENSSSCG00000012665	ENSSSCG00000012665	0.0775028	0	0.0401411	0	0.0800531	0
ENSSSCG00000012663	ENOX2	2.60776	2.91016	2.91232	2.25358	2.0307	1.96479
ENSSSCG00000012660	SLC25A14	4.26152	3.41292	2.65762	3.15814	3.48098	2.95514
ENSSSCG00000012661	GPR119	0	0.0724281	0.107541	0	0	0.0345845
ENSSSCG00000022101	BRCA1	0.756218	1.19903	0.636165	0.885908	0.965727	1.35119
ENSSSCG00000016949	TRAPPC13	7.45938	6.2491	7.09771	5.55891	5.49137	5.0676
ENSSSCG00000016948	TRIM23	15.1789	12.4311	15.7981	14.1819	14.5485	14.4557
ENSSSCG00000003440	AADACL4	0	0	0	0	0.0311642	0
ENSSSCG00000003442	C1orf158	0	0	0	0	0.197054	0
ENSSSCG00000016943	ADAMTS6	5.87361	6.49308	5.01585	5.10704	5.87625	7.04722
ENSSSCG00000016942	CWC27	7.16887	7.27249	8.70384	5.8658	6.79596	6.56168
ENSSSCG00000016941	RNF180	3.77065	2.83955	3.39482	1.29935	1.91703	1.87829
ENSSSCG00000003449	LRRC38	0.168142	0.131966	0.217714	0.140902	0.0868373	0.0420094
ENSSSCG00000016945	PPWD1	12.9804	11.891	12.939	10.2662	13.5058	11.5053
ENSSSCG00000004799	ZNF770	4.17595	5.02441	6.45616	4.13797	4.95929	4.44418
ENSSSCG00000004791	RASGRP1	1.5627	1.94756	1.94877	2.05683	1.67158	1.83971
ENSSSCG00000018699	SNORA38	4.2597	9.50964	6.76577	3.80757	1.1733	1.70282
ENSSSCG00000004792	FAM98B	3.38906	4.44857	4.30201	3.17381	4.3302	2.95625
ENSSSCG00000004795	MEIS2	10.5327	10.3418	9.48998	10.342	11.1479	9.28572
ENSSSCG00000004794	TMCO5A	0	0	0.0911004	0.196529	0.0454202	0
ENSSSCG00000009133	ENSSSCG00000009133	3.52047	2.96924	4.84415	3.9335	4.93887	1.99545
ENSSSCG00000023097	ZNF408	2.81157	2.63061	2.33135	3.16465	3.11152	3.32196
ENSSSCG00000023091	ENSSSCG00000023091	34.1812	44.4082	53.6006	34.4121	33.767	27.3253
ENSSSCG00000023090	BEST1	0.114667	0.428557	0.271496	0.31115	0.879844	0.343789
ENSSSCG00000036575	USHBP1	4.63092	3.85459	3.81551	3.18262	4.03706	3.02421
ENSSSCG00000036577	ENSSSCG00000036577	1.62073	1.61716	1.75694	0.884383	0.506111	0.339012
ENSSSCG00000036570	CTXN3	0.13015	0.249697	0.157288	0.412024	0.20165	1.34406
ENSSSCG00000036571	ENSSSCG00000036571	0.573842	0.0514721	0.0339669	0.0915954	0	0.966734
ENSSSCG00000036572	BCO1	4.652	3.85014	6.37206	6.39099	8.68087	2.10526
ENSSSCG00000036573	SPDEF	0	2.57182	0.0509151	0.0313824	1.0299	0
ENSSSCG00000032408	CASP7	3.18477	2.9784	3.12359	4.45929	4.62205	5.66457
ENSSSCG00000032404	KLHL11	9.13214	7.86565	6.97477	5.90895	7.50169	7.09287
ENSSSCG00000011284	NKTR	21.9175	19.3891	21.9396	21.4339	22.6266	21.802
ENSSSCG00000011286	KLHL40	0.0605885	0.0211347	0.0836818	0.270788	0.104304	0
ENSSSCG00000032401	ENSSSCG00000032401	3.12986	3.2504	1.92307	1.54244	2.16343	1.18933
ENSSSCG00000032403	ENSSSCG00000032403	0.208673	0	0.0298147	0.0723586	0.0891888	0.0934851
ENSSSCG00000000232	ACVRL1	8.45347	11.2011	11.497	9.04435	10.6915	6.2055
ENSSSCG00000000233	ACVR1B	2.22257	2.18853	2.71855	1.97017	2.12628	1.91793
ENSSSCG00000000231	ANKRD33	0	0.0290523	0.0287578	0	0.0573515	0
ENSSSCG00000027178	MAN2B2	0.0112289	0.0470028	0.221	0.075278	0.301558	0.280549
ENSSSCG00000027179	SIM2	0.0183983	0.077013	0.0571743	0.164455	0.0570111	0.0367738
ENSSSCG00000027176	SACM1L	24.9018	22.3713	23.4792	19.7196	21.6982	20.6915
ENSSSCG00000040929	TPT1	1231.7	1486.09	1385.42	1324.44	1337.42	1513.71
ENSSSCG00000009138	CFI	1.89579	6.51231	6.31822	4.69689	3.0082	5.39552
ENSSSCG00000014540	ENSSSCG00000014540	557.951	703.8	653.805	423.825	423.687	423.36
ENSSSCG00000008029	BAIAP3	0.364775	0.232614	0.253872	0.45215	0.288471	0.148098
ENSSSCG00000008026	CRAMP1	2.28772	2.43574	2.06425	3.94552	3.13694	2.78817
ENSSSCG00000008024	CLCN7	5.06859	4.15207	2.98698	5.93175	5.78951	4.40644
ENSSSCG00000008022	TELO2	4.57539	5.49658	5.07995	5.7145	4.76669	5.13756
ENSSSCG00000008021	TMEM204	18.7397	12.1202	11.0615	14.0796	19.4281	17.0844
ENSSSCG00000008020	IFT140	2.12207	2.76654	2.06308	3.98705	2.85314	2.45841
ENSSSCG00000040254	ENSSSCG00000040254	0.4121	0.274432	0.155228	0.334872	0.232178	0.112321
ENSSSCG00000040257	ZNF862	1.94879	2.38958	2.23896	2.34103	1.80406	1.56434
ENSSSCG00000040250	ENSSSCG00000040250	0	0	0	0	0.0939499	0.0303002
ENSSSCG00000025078	ZNF358	4.81339	5.49254	4.61471	6.76556	5.85771	4.50336
ENSSSCG00000040251	ENSSSCG00000040251	0.321493	0.112144	0.0317164	0.222369	0.015813	0.152997
ENSSSCG00000026078	GLCE	12.6403	10.6212	9.15907	9.80206	10.4621	12.6394
ENSSSCG00000026079	TKTL2	2.25084	2.18096	1.77026	0.326008	0.365957	0.208282
ENSSSCG00000040253	FAM181A	0	0	0	0	0	0.0745804
ENSSSCG00000003189	PRMT1	18.3741	16.0785	18.0765	15.1132	23.1825	17.5766
ENSSSCG00000003187	FCGRT	60.6628	68.6834	78.3608	78.4551	81.769	79.3033
ENSSSCG00000003183	RRAS	20.637	22.3336	22.3911	26.2084	28.6776	24.3811
ENSSSCG00000040258	ENSSSCG00000040258	0.459276	0	0.380597	0	0.189756	0.367193
ENSSSCG00000015408	ENSSSCG00000015408	6.49269	6.91682	7.33143	7.45051	5.25632	5.20262
ENSSSCG00000015407	GNAI1	43.2209	38.2609	55.9527	41.7912	58.8444	38.651
ENSSSCG00000015406	GNAT3	0.244516	0.584865	0.506569	0.195145	0.180401	0.314183
ENSSSCG00000015405	ENSSSCG00000015405	456.551	535.52	711.437	475.162	703.76	464.789
ENSSSCG00000015403	HGF	15.6573	14.8448	19.646	12.0667	12.6752	11.7495
ENSSSCG00000015402	CACNA2D1	22.3515	17.0879	17.433	15.4591	14.5042	13.5728
ENSSSCG00000015401	ENSSSCG00000015401	0.977408	2.12915	3.3852	0.958358	1.32892	1.19276
ENSSSCG00000029212	GDE1	38.9141	29.7565	42.0456	43.315	38.2353	38.6875
ENSSSCG00000029219	SH3BGR	5.61927	3.86785	4.7002	3.89471	4.19018	1.44149
ENSSSCG00000008841	PDGFRA	42.1205	38.799	38.2406	78.2718	85.8958	107.996
ENSSSCG00000008842	KIT	10.0313	5.24433	6.39923	5.34447	9.10445	9.44238
ENSSSCG00000008845	ENSSSCG00000008845	12.7123	9.96133	12.199	10.1358	11.681	9.10655
ENSSSCG00000008844	KDR	41.0669	38.0183	56.7767	42.3407	42.4056	22.6209
ENSSSCG00000010359	ENSSSCG00000010359	0.640574	1.40772	0.630369	0.536797	0.843608	0.560155
ENSSSCG00000008848	ENSSSCG00000008848	0.126535	0.397246	1.31073	2.82762	1.04559	0.505827
ENSSSCG00000013582	XAB2	11.2558	12.0783	12.4005	13.3091	16.9097	13.7274
ENSSSCG00000013583	CAMSAP3	0.233971	0.406082	0.254184	0.286926	0.24167	0.20531
ENSSSCG00000013584	PRR36	0.0426539	0.163666	0.0147279	0.0317722	0.0146858	0
ENSSSCG00000013585	EVI5L	1.98353	2.19874	1.81636	1.8621	2.13856	1.85968
ENSSSCG00000013586	LRRC8E	0.159025	0.25517	0.0549095	0.0710732	0.459923	0.0741659
ENSSSCG00000002618	ENSSSCG00000002618	0	0	0	0	0	0.120318
ENSSSCG00000016778	NLN	0.868514	0.845757	1.44945	0.903022	0.865944	1.03072
ENSSSCG00000012182	PCYT1B	0.0980703	0.116311	0.0541799	0.080356	0.0540253	0.0457378
ENSSSCG00000012181	PDK3	6.84933	6.24849	5.53072	6.706	4.73107	4.26567
ENSSSCG00000011322	CCR1	1.95797	1.76545	0.816375	1.48597	1.90792	3.54431
ENSSSCG00000014752	OR51A7	0	0.0839915	0	0	0	0
ENSSSCG00000011326	PTH1R	2.97721	2.60748	2.29638	4.40122	5.20414	3.71691
ENSSSCG00000011324	ENSSSCG00000011324	1.10951	0.512238	0.540848	0.473998	1.21344	0.489188
ENSSSCG00000014757	OR51S1	0.0706578	0	0	0	0	0
ENSSSCG00000014759	OR52R1	0.0789838	0	0	0	0	0
ENSSSCG00000011329	ENSSSCG00000011329	15.7701	14.5788	18.6467	15.4604	14.8177	17.714
ENSSSCG00000011980	CLDND1	15.5386	12.7983	12.153	12.1408	11.8137	12.4941
ENSSSCG00000004324	LYRM2	18.634	19.4999	20.8561	14.7865	15.3564	11.6265
ENSSSCG00000021867	HPN	0.293985	0.217916	0.158608	0.328477	0.303659	0.201989
ENSSSCG00000021862	PTGER2	1.03657	1.42049	1.04818	2.03142	1.53379	1.06881
ENSSSCG00000004322	ANKRD6	0.375468	0.369341	0.536727	0.344006	0.286989	0.150094
ENSSSCG00000021861	PIGT	5.2215	6.73451	5.90872	6.89634	6.6019	5.62754
ENSSSCG00000004328	MDN1	9.35192	9.35	8.10607	11.1185	11.0897	10.6699
ENSSSCG00000015427	ORC5	6.34316	5.9101	5.36268	5.52149	4.88826	4.84457
ENSSSCG00000037348	ENSSSCG00000037348	5.25443	5.05871	4.35429	2.11352	2.82221	0.630141
ENSSSCG00000010464	PPP1R3C	17.4521	10.0943	9.0794	12.2355	8.75401	11.9024
ENSSSCG00000037340	ENSSSCG00000037340	0.163164	0	0	0	0.505599	0
ENSSSCG00000037341	ENSSSCG00000037341	13.701	12.1739	12.5906	15.5898	17.9406	16.6395
ENSSSCG00000037342	ENSSSCG00000037342	1.65339	0.865113	0.24467	0.263911	0.609929	0.590132
ENSSSCG00000037343	MRPS11	4.44989	4.58808	4.73017	3.79204	5.43885	4.01042
ENSSSCG00000037345	ENSSSCG00000037345	1.01922	1.33322	1.05577	1.23369	0.263188	0
ENSSSCG00000035887	C8orf34	2.03578	1.51826	2.51909	1.25053	1.24168	1.89183
ENSSSCG00000035881	ENSSSCG00000035881	0	0.316505	0	0	0	0
ENSSSCG00000015423	DNAJC2	11.6167	11.5091	13.4754	11.9254	12.6061	10.5892
ENSSSCG00000035883	GPR160	2.53734	1.49103	2.26441	3.44566	2.82244	2.43824
ENSSSCG00000015422	PMPCB	60.3989	76.2001	120.43	85.8954	81.5375	47.6789
ENSSSCG00000024742	U11	0.277622	6.97255	6.90187	3.72233	4.87488	2.7745
ENSSSCG00000035477	ENSSSCG00000035477	0.176761	0.256119	0.140846	0.197499	0.210666	0.0407657
ENSSSCG00000040430	ENSSSCG00000040430	1.07441	0.843251	1.39117	0.250096	0.0462401	0.178957
ENSSSCG00000031163	ENSSSCG00000031163	0	0	0.216796	0.116923	0.162133	0.366031
ENSSSCG00000031161	CKLF	0.162097	0.084815	0	0.0905577	0.167431	0
ENSSSCG00000031166	ENSSSCG00000031166	0.104425	0.109277	0.0270424	0.204184	0.269653	0
ENSSSCG00000031164	ENSSSCG00000031164	0.0741358	0.0775809	0.0921533	0.0828338	0.0153151	0
ENSSSCG00000014822	ARHGEF17	8.55099	8.57524	7.12994	11.3098	9.84981	7.22911
ENSSSCG00000031169	ENSSSCG00000031169	8.9332	8.38853	8.81971	10.5085	10.8097	10.0933
ENSSSCG00000014823	P2RY6	0.110259	0.046153	0.0913704	0.320307	0.0683322	0.330572
ENSSSCG00000010053	ENSSSCG00000010053	30.8333	32.4335	33.1049	33.5109	22.3822	18.7431
ENSSSCG00000010052	BCR	7.3423	8.49073	5.64005	8.92093	6.52541	5.61023
ENSSSCG00000010057	LRRC75B	0.593065	0.846306	0.781879	1.32529	1.0024	1.93974
ENSSSCG00000010056	ENSSSCG00000010056	0.16585	0.373814	0.277519	0.627196	0.513921	0.573739
ENSSSCG00000010055	GGT5	3.58707	2.3128	2.55305	3.5942	2.97006	3.42295
ENSSSCG00000010054	ADORA2A	0.624307	0.36509	0.266286	0.830909	0.64485	0.284434
ENSSSCG00000010059	GUCD1	15.5894	15.7987	14.1172	17.6018	18.3568	16.7442
ENSSSCG00000010058	SNRPD3	22.2035	27.97	24.996	16.383	19.5589	20.3476
ENSSSCG00000024564	IMMT	19.6081	22.9068	24.1527	22.7759	22.7314	18.1935
ENSSSCG00000024567	PTPRH	0	0	0	0	0.00629204	0
ENSSSCG00000024562	CCR6	0.164462	0.172105	0.17036	0.514521	0.305773	0.0657441
ENSSSCG00000024563	CEP83	4.65017	5.50246	4.54895	4.56705	4.85663	3.66483
ENSSSCG00000040438	COX7B	3.39536	3.39866	1.6821	1.31955	1.6773	2.36053
ENSSSCG00000024569	ANO9	0.210375	0.183459	0.0968532	0.10447	0.325947	0.268646
ENSSSCG00000040439	TMED5	26.9023	27.4632	30.162	24.1234	28.8302	23.9535
ENSSSCG00000010589	SFXN2	2.30821	2.08733	1.94888	1.16786	1.33153	1.46241
ENSSSCG00000000512	TBC1D15	13.4883	12.2803	12.3986	12.6172	13.2687	13.4626
ENSSSCG00000000510	TMEM19	12.0249	16.5778	13.9328	11.2778	10.212	9.09926
ENSSSCG00000000517	CAPS2	0.429763	0.407571	0.472998	0.645248	0.624241	0.510027
ENSSSCG00000005740	SARDH	0.6484	0.196826	0.199958	0.16591	0.0869124	0.0593587
ENSSSCG00000005743	VAV2	6.22942	4.01107	3.0268	5.96596	5.44283	4.79697
ENSSSCG00000010581	PSD	0.0802099	0.212641	0.110782	0.197165	0.243025	0.165664
ENSSSCG00000010580	NFKB2	3.2762	3.3473	2.52017	4.35371	4.23501	3.16761
ENSSSCG00000000519	GLIPR1	4.17053	2.59686	4.61452	4.00025	3.88433	4.1898
ENSSSCG00000005749	BRD3	3.94799	4.46669	2.93047	4.14399	3.26232	3.34131
ENSSSCG00000010584	MFSD13A	1.3126	0.678103	1.1015	0.556936	0.617829	0.398517
ENSSSCG00000010586	SUFU	5.06901	6.11373	4.42016	6.1117	4.37796	2.91931
ENSSSCG00000009631	ENSSSCG00000009631	15.341	7.07001	23.7141	15.5542	10.3564	14.5789
ENSSSCG00000009630	EGR3	1.4367	0.511817	0.0633286	1.19541	1.29453	0.580434
ENSSSCG00000009633	ENSSSCG00000009633	9.15919	6.82617	6.46906	13.9605	11.1069	15.321
ENSSSCG00000009638	RHOBTB2	4.26901	3.32493	3.47061	3.7772	3.78733	2.64861
ENSSSCG00000017584	PPP1R9B	37.8122	28.0789	21.2135	28.8539	27.8254	29.8983
ENSSSCG00000017585	SAMD14	0.0899307	0.0470549	0.170786	0.0837348	0.224484	0.0524271
ENSSSCG00000017583	SGCA	7.21062	5.89351	8.94181	11.3251	7.0102	8.61324
ENSSSCG00000017589	DLX3	0	0.22529	0	0	0	0
ENSSSCG00000026843	ENSSSCG00000026843	0	0	0.432983	0	0	0
ENSSSCG00000026842	CDH18	0.97926	2.5564	0.850769	0.547076	0.326285	0.426188
ENSSSCG00000039973	TAS1R2	0	0	0	0.0496607	0	0.0592247
ENSSSCG00000019050	ssc-mir-193a	51.1519	66.6678	96.8203	74.2992	95.5834	52.0496
ENSSSCG00000008826	FRYL	21.1978	23.0471	22.4017	19.0626	14.4853	15.0719
ENSSSCG00000035261	ENSSSCG00000035261	0	0	0.18752	0	0	0.0904582
ENSSSCG00000035260	ENSSSCG00000035260	0	0	0.0632766	0	0	0
ENSSSCG00000018460	U6atac	0	0	0	0.659777	0	0
ENSSSCG00000018461	U1	3.6294	1.89903	3.05464	7.60353	10.075	4.08055
ENSSSCG00000040737	ENSSSCG00000040737	0.0935295	0.0489379	0.0484418	0	0	0
ENSSSCG00000035264	UBQLN2	9.32253	8.82663	7.58753	7.62622	6.3049	5.80079
ENSSSCG00000035267	ENSSSCG00000035267	138.57	156.956	129.267	143.392	105.111	100.519
ENSSSCG00000040734	U6	0	0	0	0	0.359117	0
ENSSSCG00000035269	NXNL2	0.0633754	0	0.175062	0.0472072	0.261843	0
ENSSSCG00000016734	CCM2	6.77221	8.51196	7.90065	7.92838	8.53409	4.93107
ENSSSCG00000040739	ENSSSCG00000040739	9.10483	9.70329	4.57102	11.1092	8.65439	9.54578
ENSSSCG00000019055	U6	1.44471	0	1.12239	0	0	0
ENSSSCG00000002919	TYROBP	24.7565	34.4033	25.5065	21.192	21.4468	43.4966
ENSSSCG00000002918	HCST	2.122	0.34697	0.892978	0.889112	1.98634	2.51832
ENSSSCG00000012933	CCDC87	0.207058	0.156491	0.178736	0.398437	0.190108	0.229921
ENSSSCG00000002910	ALKBH6	1.95219	2.52495	3.47637	2.91648	3.03598	1.40295
ENSSSCG00000002913	PRODH2	0	0	0	0	0.0250492	0
ENSSSCG00000016737	ENSSSCG00000016737	165.377	180.717	186.008	152.792	140.106	122.9
ENSSSCG00000002917	NFKBID	1.89894	1.91383	1.41257	2.10037	2.00092	1.93597
ENSSSCG00000002916	APLP1	0.550807	0.667896	0.335091	0.273525	0.469595	0.244652
ENSSSCG00000019058	U6	0	0.370763	0	0	0	0
ENSSSCG00000019059	U6	14.2827	10.0801	9.97793	13.7316	8.92021	7.63483
ENSSSCG00000007084	BFSP1	0.313309	0.327869	0.0683253	0.0736985	0.187358	0.346075
ENSSSCG00000040154	MRPL36	16.2137	18.8523	18.3813	12.6811	13.0721	11.1625
ENSSSCG00000040487	ENSSSCG00000040487	0.918552	0.961237	0	0	0	0
ENSSSCG00000040152	ENSSSCG00000040152	0.0408357	0	0.0846003	0	0	0
ENSSSCG00000006216	TRIM55	0.0257093	0	0.0399469	0.0861769	0.0132776	0.0128467
ENSSSCG00000006217	DNAJC5B	0	0	0	0	0.0520847	0.0125985
ENSSSCG00000017058	MED7	9.20962	8.82391	10.4885	7.91549	8.94156	7.35623
ENSSSCG00000006215	CRH	0.262598	0.1832	0.0302239	0.195605	0.301376	0.145797
ENSSSCG00000006213	ADHFE1	16.0343	27.1891	27.1975	24.6185	21.535	16.8245
ENSSSCG00000017052	ADAM19	2.81844	3.03812	2.65062	4.20277	3.07535	3.12378
ENSSSCG00000017053	NIPAL4	0.484333	0.458569	0.525592	0.463848	0.262046	0.14982
ENSSSCG00000017051	SOX30	0	0	0.151317	0.0181352	0	0
ENSSSCG00000017057	FAM71B	0	0.0425698	0.0421383	0	0	0
ENSSSCG00000006218	PDE7A	1.55247	1.87688	1.80791	2.1117	1.89239	2.77536
ENSSSCG00000006219	MTFR1	3.9284	4.46214	4.1204	3.08795	4.02708	3.64977
ENSSSCG00000040486	BIRC5	1.06155	1.53054	1.71051	0.764371	1.48634	1.41452
ENSSSCG00000027718	ENSSSCG00000027718	6.2284	5.23876	5.14524	5.65884	6.31919	6.14657
ENSSSCG00000027710	PDZD3	0.0505316	0.0475918	0.0209375	0.0451681	0.0313166	0.0404002
ENSSSCG00000027711	SS18L2	15.8059	16.6803	16.0126	13.3872	18.7569	15.5556
ENSSSCG00000013773	ADGRL1	2.65702	3.13336	2.70702	3.73972	2.54773	2.13428
ENSSSCG00000013772	ASF1B	0.0618819	0.0107929	0.0961517	0.103713	0.0958773	0.144302
ENSSSCG00000013771	PRKACA	6.90074	7.16855	7.42033	7.83454	6.17814	5.31119
ENSSSCG00000013777	CLEC17A	0.0467647	0.0978758	0.0605523	0	0	0
ENSSSCG00000013776	ENSSSCG00000013776	1.94261	1.35001	1.43601	2.03949	1.69903	2.06463
ENSSSCG00000013775	ADGRE5	8.03309	6.69813	5.39541	6.1437	6.71115	8.02811
ENSSSCG00000013779	PKN1	25.4233	27.2765	22.895	28.6864	26.397	24.7364
ENSSSCG00000040282	ENSSSCG00000040282	1.95093	1.90176	3.10055	2.13503	1.8219	1.48232
ENSSSCG00000009864	MED13L	20.4812	21.4928	18.4547	27.8995	22.3248	24.7501
ENSSSCG00000028537	ENSSSCG00000028537	0	0	0	0.0191872	0	0
ENSSSCG00000021005	UBQLN1	25.4808	23.3039	27.246	23.5552	25.2816	21.624
ENSSSCG00000021007	MRPL19	5.90247	7.05472	7.41263	5.03997	5.72967	3.6695
ENSSSCG00000009866	ENSSSCG00000009866	0	0	0.0273301	0.707506	0.76306	0.580087
ENSSSCG00000028531	SH3BP1	1.78998	2.25682	1.78715	2.14456	1.8266	1.85353
ENSSSCG00000021003	Metazoa_SRP	3622.85	9.09706	6.48879	7.14192	2370.89	5.11042
ENSSSCG00000028539	ENSSSCG00000028539	0	0	0.0976818	0.158046	0.0487015	0
ENSSSCG00000028538	RLIM	8.77662	8.13849	8.94007	7.11889	7.50973	8.70732
ENSSSCG00000001837	FANCI	1.68613	1.44873	1.51678	2.03765	1.5812	1.10417
ENSSSCG00000031991	GLRX2	11.0904	10.5353	11.5997	8.96285	8.23006	5.54177
ENSSSCG00000031990	DIMT1	1.70823	1.84436	2.35931	1.95409	2.0165	1.86975
ENSSSCG00000031997	ENSSSCG00000031997	0	0.013466	0	0.0143777	0	0
ENSSSCG00000031995	U6	0	0.727665	0	0	0	0
ENSSSCG00000031999	GPR18	2.2508	3.04348	1.80758	1.6389	1.75018	1.567
ENSSSCG00000031998	ENSSSCG00000031998	0.176839	0.525951	0.115693	0.0623958	0.0288408	0.148825
ENSSSCG00000027220	ENSSSCG00000027220	1.17478	0	0.811273	0.437537	0	0
ENSSSCG00000001832	ACAN	1.61683	0.639184	0.119097	0.578086	0.426785	0.0143629
ENSSSCG00000037133	ENSSSCG00000037133	2.01088	5.26082	3.64525	3.37021	2.07705	2.00964
ENSSSCG00000037132	POU2F2	0.116945	0.217562	0.0672991	0.26133	0.0134214	0.103886
ENSSSCG00000037131	CLTA	48.5602	44.3154	50.4814	47.0665	49.095	46.0763
ENSSSCG00000037130	ENSSSCG00000037130	1.25257	1.70401	0.908243	1.95934	1.29379	1.87769
ENSSSCG00000037137	GPR31	0.150582	0.031516	0.0545938	0.0925371	0.155537	0.180587
ENSSSCG00000004518	ENSSSCG00000004518	0.125131	0.0654727	0.207389	0.0559246	0.103399	0.225096
ENSSSCG00000004517	CXXC1	6.14179	5.36732	5.75678	6.23852	6.33048	6.49485
ENSSSCG00000004516	MBD1	9.69378	8.63612	7.63769	9.83688	9.77488	9.41227
ENSSSCG00000004511	ENSSSCG00000004511	0.55789	2.21522	1.1936	0.285457	0.807824	0.239692
ENSSSCG00000004510	ACAA2	36.6317	57.6162	81.0755	40.2761	38.4569	26.6958
ENSSSCG00000040281	ARMCX3	12.3314	12.2313	11.328	9.43518	10.513	8.99493
ENSSSCG00000040339	ZFHX2	0.266281	0.345917	0.147427	0.333431	0.256075	0.133058
ENSSSCG00000005311	CD72	1.05759	0.310664	0.634249	1.01583	1.39903	2.67016
ENSSSCG00000013878	PGLS	13.9401	15.0765	16.9273	11.9239	15.5528	8.81547
ENSSSCG00000022299	ACTR10	43.0379	43.3886	46.7341	38.6827	44.6509	36.2437
ENSSSCG00000040098	ENSSSCG00000040098	0.142777	0.116209	0.180763	0.0177254	0.0327723	0
ENSSSCG00000013879	SLC27A1	3.23146	4.30046	4.00339	3.73925	3.06274	2.6037
ENSSSCG00000022295	ENSSSCG00000022295	2.10664	3.05629	3.52126	1.2304	1.63197	0.861273
ENSSSCG00000022296	CDK15	2.77175	3.37091	3.19706	1.2053	0.959477	0.509087
ENSSSCG00000028093	ssc-mir-32	5.84593	8.34216	11.5606	1.1876	6.03829	12.7468
ENSSSCG00000022290	UMODL1	0.132563	0.0146024	0.0867265	0.0935468	0.00720658	0.0697268
ENSSSCG00000022292	NPL	8.06137	6.76898	10.0089	4.91708	5.5594	8.2011
ENSSSCG00000015345	GLCCI1	0.618098	0.490447	0.365865	0.660259	0.378853	0.719536
ENSSSCG00000015346	ICA1	4.22851	3.54668	4.13804	2.65908	2.66668	2.34654
ENSSSCG00000015340	ASNS	13.6383	14.7809	15.2722	14.0035	11.3701	10.0291
ENSSSCG00000015342	COL28A1	3.16703	2.73823	2.84132	6.05897	6.42134	3.91351
ENSSSCG00000015343	MIOS	7.35317	7.24963	7.42502	7.09731	7.66235	8.03396
ENSSSCG00000029668	IL2RB	0.554597	0.41714	0.377007	1.39425	0.73396	1.14315
ENSSSCG00000029662	RASSF4	11.768	12.5591	14.6234	16.6819	12.3574	10.775
ENSSSCG00000029666	HOXA13	0	0	0.0125461	0.033832	0.00625517	0.0121043
ENSSSCG00000008308	EMX1	0	0	0.00773183	0.0416994	0	0.00745953
ENSSSCG00000008309	ENSSSCG00000008309	18.6542	19.7916	22.7869	18.6609	20.8061	19.2753
ENSSSCG00000008306	NOTO	0	0	0.0520984	0	0	0.0335091
ENSSSCG00000008307	SFXN5	2.7268	3.4446	4.36802	2.2524	1.6195	2.24822
ENSSSCG00000008304	PRADC1	8.3703	6.88106	6.11835	8.27673	7.16265	6.35945
ENSSSCG00000008305	SMYD5	4.28145	4.37622	5.54374	3.86596	4.84658	4.54001
ENSSSCG00000008302	FBXO41	0	0	0	0.0549016	0.0152261	0
ENSSSCG00000008303	CCT7	25.5422	26.3468	28.6136	25.6578	29.8774	26.4947
ENSSSCG00000008300	STAMBP	6.81065	5.80682	5.46881	5.93995	5.64299	5.85157
ENSSSCG00000030647	7SK	0.445525	0.349671	0.346127	0.373347	0.230093	0.445249
ENSSSCG00000030642	PCNA	16.2632	16.1106	15.7581	14.4622	14.3604	14.7161
ENSSSCG00000030643	SELENOI	14.2102	13.5037	14.8665	17.1785	17.5385	14.3272
ENSSSCG00000016554	MEST	0.781154	0.601609	0.481864	1.015	0.992708	1.92536
ENSSSCG00000016555	CPA5	0.108617	0.781443	0.351601	0.0455102	0.112191	0.10855
ENSSSCG00000023525	TMEM26	0.178139	0.489345	0.199905	0.713223	0.805004	0.689861
ENSSSCG00000023527	NRROS	4.62643	3.66301	2.4313	5.3966	4.06397	5.46421
ENSSSCG00000023526	RAPGEF3	14.8907	10.1785	14.4399	8.322	10.7438	6.84198
ENSSSCG00000023522	TGM2	7.76563	17.5378	17.36	20.8259	20.7108	19.8162
ENSSSCG00000016557	CPA1	0.731645	0.500614	0.757883	0.471626	0.639456	0.140614
ENSSSCG00000016550	KLF14	0.0724466	0.132673	0.131328	0.424969	0.579937	0.488712
ENSSSCG00000016551	TSGA13	0.416433	0.338943	0.383437	0.878883	0.81248	0.601142
ENSSSCG00000022430	SLC30A5	27.7435	21.8929	20.4855	20.669	21.3618	20.9078
ENSSSCG00000022431	ENSSSCG00000022431	0	0	0	0	0.0417215	0.121102
ENSSSCG00000016553	COPG2	8.75295	9.50586	11.6177	9.86202	10.7168	9.90722
ENSSSCG00000022434	ZNF235	1.7425	1.47196	0.935115	1.18458	1.32277	1.39524
ENSSSCG00000037583	GNB4	36.8616	31.8593	31.3654	23.4405	21.7096	22.0334
ENSSSCG00000022609	WWP2	6.36321	8.10022	8.12512	8.6179	9.7522	7.4742
ENSSSCG00000036772	CAMTA1	0.523113	0.561458	0.590502	0.771822	0.644235	0.254692
ENSSSCG00000036770	ENSSSCG00000036770	0	0.258385	0.227348	0.0306534	0	0.137088
ENSSSCG00000036776	LRRC75A	9.23915	6.75514	7.17786	8.97292	9.08498	11.6641
ENSSSCG00000036775	SLC48A1	8.50027	8.1982	6.72008	12.7982	8.03211	7.19253
ENSSSCG00000011049	DCLRE1C	3.25378	3.43303	2.71525	3.88708	4.17476	3.80354
ENSSSCG00000011048	SUV39H2	3.04098	3.35588	3.4555	2.31666	2.39862	1.54718
ENSSSCG00000011043	C1QL3	5.02445	4.05917	6.40299	2.31908	1.60497	2.05161
ENSSSCG00000011042	RSU1	39.7013	40.9702	38.4167	29.5728	27.836	26.5887
ENSSSCG00000011041	ENSSSCG00000011041	5.61269	5.28281	5.18513	5.39061	5.32435	4.9493
ENSSSCG00000011040	CACNB2	1.50474	2.04239	1.41981	1.16525	1.13876	0.938019
ENSSSCG00000011047	FAM171A1	6.16844	6.73273	4.85236	6.37339	4.85564	2.95802
ENSSSCG00000011046	ITGA8	1.73897	2.51046	1.52192	2.79586	1.65985	1.16433
ENSSSCG00000011045	MINDY3	14.2158	14.2722	13.982	12.5884	11.9919	13.053
ENSSSCG00000005166	MLLT3	4.57039	4.56808	4.69887	4.83918	5.61549	5.80911
ENSSSCG00000017265	AXIN2	2.25722	1.09158	0.735105	1.51896	1.28056	3.00776
ENSSSCG00000017264	AMZ2	7.36387	9.5197	11.2258	8.00653	8.22725	7.46535
ENSSSCG00000017261	ARSG	1.25641	1.23923	2.30375	2.37197	2.23751	2.67003
ENSSSCG00000017260	WIPI1	9.20305	9.40446	8.264	11.0558	9.81853	10.3713
ENSSSCG00000017262	SLC16A6	0.156199	0.108972	0.098878	0.11635	0.134449	0.208136
ENSSSCG00000017268	ENSSSCG00000017268	3.005	3.72318	1.81501	2.60535	3.11309	2.79818
ENSSSCG00000025806	FAM118B	4.31372	3.05919	2.91739	2.33024	2.41195	3.90132
ENSSSCG00000005458	OR2K2	0	0.080103	0	0.12829	0.118597	0
ENSSSCG00000020871	ARSD	20.4617	20.1654	22.5059	17.0238	13.9764	12.5516
ENSSSCG00000007939	ANKS3	1.26076	1.33413	1.34256	1.68095	1.59042	1.25292
ENSSSCG00000001038	ENSSSCG00000001038	49.9108	48.0663	57.7031	30.1278	28.6894	32.005
ENSSSCG00000007930	MGRN1	3.58656	4.05658	3.0793	4.65514	4.17426	4.00469
ENSSSCG00000001036	TFAP2A	0.0683095	0.214451	0.15567	0.0915886	0.0987802	0.0273069
ENSSSCG00000007933	2022-09-12	0.022078	0.0577598	0.0686091	0.0493365	0	0
ENSSSCG00000001033	SLC35B3	8.66773	6.89067	7.97934	7.35723	6.22375	7.4189
ENSSSCG00000007935	C16orf71	0.728803	0.889782	0.880762	0.515729	1.01208	0.509846
ENSSSCG00000033937	ENSSSCG00000033937	10.6781	9.28277	10.3284	10.8443	13.5661	11.4176
ENSSSCG00000033936	ENSSSCG00000033936	4.0689	5.27178	3.01058	7.79362	5.20345	3.09819
ENSSSCG00000033935	OR10C1	0	0	0	0	0.0424123	0
ENSSSCG00000033933	ENSSSCG00000033933	0.0524702	0	0.0271759	0.0586262	0	0.104875
ENSSSCG00000033931	UBE2NL	0	0.402378	0	0.107406	0.198581	0
ENSSSCG00000027529	BIRC3	26.1198	24.8088	20.9487	24.9662	22.5083	26.7517
ENSSSCG00000031208	HOXA11-AS1_5	0	0	0	0.397761	0	0
ENSSSCG00000031203	U6	3.82444	6.18515	3.96159	3.4962	1.79558	2.08476
ENSSSCG00000031202	ENSSSCG00000031202	0.039745	0	0	0	0	0
ENSSSCG00000031201	LMOD1	11.1256	11.9337	6.47059	11.0584	17.094	5.24666
ENSSSCG00000027525	DHCR24	20.2737	28.8828	33.7036	12.5692	11.3302	8.89512
ENSSSCG00000031205	ENSSSCG00000031205	0.01181	0.346045	0	0.0395866	0	0.141632
ENSSSCG00000031204	ENSSSCG00000031204	0.0663126	0	0	0	0	0
ENSSSCG00000006836	KIAA1324	0.0123061	4.43002	0.0509897	0.103124	2.38332	0.024597
ENSSSCG00000006834	MYBPHL	0.600374	1.00524	1.40211	1.75631	1.82656	1.02546
ENSSSCG00000006835	SARS	36.5218	35.435	34.2521	31.2916	34.6472	25.3009
ENSSSCG00000006830	PSMA5	9.01932	7.49441	10.8557	7.53557	10.644	8.50251
ENSSSCG00000006831	SORT1	5.44902	8.17256	5.66977	12.3338	8.77413	5.03615
ENSSSCG00000023376	PARD6G	2.24969	2.25187	3.12404	2.6047	2.45842	1.20561
ENSSSCG00000008930	TMPRSS11F	0.00642843	0	0	0.0143653	0	0
ENSSSCG00000023377	EMP3	8.51869	9.77411	4.8581	7.60859	7.70426	6.69951
ENSSSCG00000003253	ENSSSCG00000003253	9.10819	7.89886	3.04196	7.95944	7.0974	5.68623
ENSSSCG00000019106	snoU13	6.7964	2.99462	1.1116	1.19902	0.369476	1.42993
ENSSSCG00000014228	FAM170A	0.0124753	0.0522201	0.0775361	0.0418169	0.103087	0
ENSSSCG00000016335	ESPNL	0.0379219	0.0925962	0.0130939	0.042371	0	0.101062
ENSSSCG00000014224	SEMA6A	4.72493	4.85302	3.55998	6.54898	3.7304	3.97255
ENSSSCG00000014225	DTWD2	4.99473	5.35011	4.29528	4.00128	4.03967	3.83791
ENSSSCG00000014221	LVRN	13.0564	13.3891	22.4914	13.0595	20.5081	16.9644
ENSSSCG00000014222	ENSSSCG00000014222	1.21573	0	2.35075	0.905577	2.84633	0.242995
ENSSSCG00000014223	COMMD10	14.7807	14.4107	16.1477	12.0277	15.5985	12.183
ENSSSCG00000016518	TRIM24	7.2369	7.37281	6.42942	10.919	10.5578	14.3856
ENSSSCG00000016519	AKR1D1	0.653437	0.559474	1.24606	0.978999	1.22716	0.63819
ENSSSCG00000022060	RASSF10	1.14526	1.05384	1.00225	0.83838	0.693454	0.276272
ENSSSCG00000016510	UBN2	5.53571	5.88828	4.94305	6.81936	5.94947	5.95945
ENSSSCG00000016512	ZC3HAV1	7.90582	7.66141	7.87266	5.9868	5.61203	6.36791
ENSSSCG00000016513	KIAA1549	0.543299	0.776401	0.907713	1.10964	0.651689	0.455388
ENSSSCG00000019326	5S_rRNA	0	0	0	0	1.07735	0
ENSSSCG00000016516	ATP6V0A4	7.48938	10.7925	0.0635899	0.0171477	0.0158521	0.0460128
ENSSSCG00000019325	U6	0.347676	0	0	0	0	0
ENSSSCG00000037815	ZC3H12A	4.95466	4.00933	3.51547	3.56733	3.81079	4.2898
ENSSSCG00000037816	TMEM167B	12.3384	12.8561	13.1941	15.9104	17.0841	15.9184
ENSSSCG00000037817	ENSSSCG00000037817	0.0704571	0	0.218951	0.314894	0.727756	0
ENSSSCG00000037810	U6	0	0.370763	0	0	0	0
ENSSSCG00000037811	RNF34	3.83321	3.22913	3.99053	3.50131	2.92002	2.39428
ENSSSCG00000037813	ENSSSCG00000037813	43.1878	46.9846	62.6755	71.6655	21.6419	29.9136
ENSSSCG00000022064	MLNR	0.0992036	0.449859	0.137015	0.29558	0.136624	0.13219
ENSSSCG00000037818	IFNA1	4.22348	8.53677	6.2328	3.36148	2.86847	4.0474
ENSSSCG00000037819	ENSSSCG00000037819	0.501028	0.262155	1.81649	0.97967	1.29379	0.125179
ENSSSCG00000033124	ENSSSCG00000033124	0.992036	0.519068	1.19888	0.738951	0.34156	0
ENSSSCG00000033125	ENSSSCG00000033125	0.446416	0.467161	0.205522	0.166264	0	0.0991421
ENSSSCG00000033126	FAM168B	16.5445	13.5981	15.7505	14.8223	11.7384	10.6503
ENSSSCG00000033120	PALM2	17.0918	15.7004	13.5357	15.4679	14.0502	12.5203
ENSSSCG00000033123	TMEM97	3.15756	3.4439	4.36489	2.8075	2.82507	3.23338
ENSSSCG00000002708	ENSSSCG00000002708	1.43186	2.14865	1.4972	1.23762	1.38131	1.32298
ENSSSCG00000039850	SLC6A11	0.011354	0	0	0	0	0
ENSSSCG00000018058	ARHGAP23	2.30975	2.18292	1.99631	2.46783	2.25901	1.46434
ENSSSCG00000039854	ENSSSCG00000039854	2.36286	2.1015	2.43725	1.90332	3.82346	2.33644
ENSSSCG00000002709	ENSSSCG00000002709	0.524733	0.343198	0.226479	0.13436	0.350041	0.273129
ENSSSCG00000018053	MED9	2.22453	2.12006	1.81053	2.17483	2.76959	2.26285
ENSSSCG00000018052	NT5M	2.49092	2.04	1.06575	2.11763	1.17458	1.19057
ENSSSCG00000018051	COPS3	0.351541	0.605916	0.514092	0.623836	0.320391	0.557985
ENSSSCG00000018050	ENSSSCG00000018050	4.41274	3.77455	3.51768	3.60138	4.28051	4.06488
ENSSSCG00000018057	SOCS7	3.89026	3.88547	3.09409	3.64701	3.66339	3.17342
ENSSSCG00000018056	SRCIN1	0.340898	0.523723	0.540954	0.27554	0.32964	0.166719
ENSSSCG00000018055	PEMT	12.6353	17.0565	16.9809	15.9021	17.3206	13.6602
ENSSSCG00000039587	ENSSSCG00000039587	0.098243	0.239886	0.339221	0.512257	0.405903	0.196364
ENSSSCG00000031418	ENSSSCG00000031418	0.32209	0.842642	1.50138	2.15927	1.16441	0.804725
ENSSSCG00000031419	ENSSSCG00000031419	0	0	0.262146	0	0.261398	0
ENSSSCG00000031417	ENSSSCG00000031417	0.228931	0.918351	0.474283	0.682108	0.118232	0.381316
ENSSSCG00000031414	ENSSSCG00000031414	0	0.253892	0	0	0.250601	0
ENSSSCG00000002700	SYCE1L	0.568828	0.892892	1.41415	0.826235	0.176264	0.625323
ENSSSCG00000002701	MON1B	5.93757	6.28491	5.29573	5.76073	4.53083	4.86121
ENSSSCG00000007878	PARN	19.1207	17.5694	18.5988	16.7796	19.3131	17.8296
ENSSSCG00000023228	NUMBL	3.42432	3.64911	2.93427	5.43863	3.38885	3.50282
ENSSSCG00000023229	ETV5	1.18917	1.13298	1.35131	2.00294	1.53995	1.76491
ENSSSCG00000007874	ABCC1	7.10426	8.03718	7.35281	6.42932	5.39197	3.14217
ENSSSCG00000023225	SYN2	0.330889	0.321532	0.832405	0.580973	0.561491	0.188962
ENSSSCG00000000393	PAN2	6.38847	8.04785	6.75569	6.37117	6.61084	6.09448
ENSSSCG00000007873	ABCC6	0.00594081	0.130554	0.233847	0.0995672	0.0552267	0
ENSSSCG00000007872	XYLT1	4.67342	3.27256	2.48072	3.09147	2.78585	2.60248
ENSSSCG00000021805	GALNTL6	0.0134592	0	0	0	0	0
ENSSSCG00000037364	CD7	1.07312	0.561492	0.679311	1.79853	0.800531	0.476645
ENSSSCG00000000068	EP300	10.4959	12.5727	8.2755	13.2629	10.469	10.5922
ENSSSCG00000000063	POLR3H	8.75326	9.64136	13.1532	8.11385	9.09888	7.02056
ENSSSCG00000000062	CSDC2	2.09395	2.24427	0.857121	0.999999	1.04654	0.472534
ENSSSCG00000000061	PMM1	6.53209	6.17494	5.88596	6.40311	7.80048	7.28035
ENSSSCG00000000396	STAT2	6.91796	4.85159	6.46242	7.95066	8.47391	10.1102
ENSSSCG00000000067	CHADL	0.564635	0.32076	0.150399	0.108151	0	0.0806121
ENSSSCG00000000066	L3MBTL2	2.22524	2.27524	2.20988	2.73153	2.39863	1.83622
ENSSSCG00000000064	ACO2	56.5282	112.903	99.0436	62.7078	47.051	31.1913
ENSSSCG00000010211	CCDC6	8.12235	7.71792	6.48499	8.81274	7.72991	8.85198
ENSSSCG00000010210	SLC16A9	2.4579	1.02706	1.82113	1.64013	2.15973	1.63759
ENSSSCG00000010212	ENSSSCG00000010212	1.22287	2.94507	1.54871	1.94658	2.00714	1.38953
ENSSSCG00000021802	ABHD17B	7.05003	6.58787	8.03696	7.10591	7.51969	7.44118
ENSSSCG00000010219	ARID5B	11.7749	11.1229	5.37421	18.0862	12.153	24.8787
ENSSSCG00000037361	ENSSSCG00000037361	0	0	0	0	0	0.14931
ENSSSCG00000021426	ENSSSCG00000021426	0.48556	0.156346	0.0773804	1.37719	0.694437	0.298621
ENSSSCG00000008698	RGS12	1.95114	1.83824	1.69138	2.17347	1.58305	1.27246
ENSSSCG00000008690	RNF4	9.05613	8.76471	8.1732	10.0201	8.82686	8.35772
ENSSSCG00000008691	TNIP2	3.62245	2.98152	2.19239	4.27484	4.03594	4.51509
ENSSSCG00000008692	ADD1	33.0992	36.3072	35.4627	35.0526	35.4779	31.8309
ENSSSCG00000008693	NOP14	0.84518	0.68791	0.639247	0.839414	0.963063	0.884879
ENSSSCG00000008694	GRK4	3.1056	4.7647	4.96176	6.64585	6.67383	5.35252
ENSSSCG00000008695	MFSD10	2.54337	2.4387	1.99799	2.98454	2.45737	2.10397
ENSSSCG00000008697	HTT	3.96479	4.98428	3.28318	5.54148	3.8533	3.53171
ENSSSCG00000005582	STRBP	7.26176	7.0797	8.5069	5.25181	4.96411	4.91383
ENSSSCG00000005587	NEK6	9.03564	8.29375	5.66479	7.55745	7.87834	7.74591
ENSSSCG00000005586	LHX2	0.0168104	0	0.0174132	0.0375653	0.0520906	0
ENSSSCG00000005585	DENND1A	2.11274	2.72481	2.12936	2.87102	2.51255	2.94459
ENSSSCG00000005584	CRB2	0.0240009	0.0209302	0.0497232	0.058103	0.00826355	0.0199883
ENSSSCG00000005589	NR6A1	1.89356	2.9616	4.12829	1.86367	2.23125	1.09308
ENSSSCG00000005588	NR5A1	0	0	0	0.0555398	0	0
ENSSSCG00000020555	SCARNA20	0.288383	0.603567	0	0.322217	2.0851	0
ENSSSCG00000024648	PRPF4	4.44971	3.85873	4.20568	4.49226	4.60196	3.56659
ENSSSCG00000035719	HAUS2	1.76867	2.03672	2.05441	1.57929	1.87274	1.76018
ENSSSCG00000035718	ENSSSCG00000035718	0.0354299	0.0370763	0.0367004	0.0395866	0.0365957	0.106224
ENSSSCG00000035715	GCH1	4.4573	1.46084	1.81388	2.77745	2.51701	2.58217
ENSSSCG00000035714	ENSSSCG00000035714	0	0	0	0.173734	0.160608	0.233093
ENSSSCG00000035717	METTL9	0	0	0	0.0509387	0.329631	0
ENSSSCG00000035711	ENSSSCG00000035711	0.120458	0.483212	0.228759	0.0448634	0.0414738	0
ENSSSCG00000024644	CIDEA	358.563	539.407	701.168	424.998	609.829	255.625
ENSSSCG00000035712	ENSSSCG00000035712	0.79819	1.99871	0.561053	0.828134	0.441672	0.569782
ENSSSCG00000008529	YPEL5	43.2774	42.5356	49.4595	35.5054	43.5233	34.9797
ENSSSCG00000008524	GALNT14	0	0	0	0	0.0161181	0.0155949
ENSSSCG00000008522	XDH	0.0523062	0.0851462	0.168566	0.402608	0.13807	0.087123
ENSSSCG00000008521	SRD5A2	0.323892	0.597186	0.527226	0.155097	0.111517	0.0924833
ENSSSCG00000032947	SRRM1	8.78783	8.40285	9.95797	9.90907	9.98053	7.97991
ENSSSCG00000032946	HMGN5	0.435358	0.318912	0.458487	0.372934	0.1424	0.232047
ENSSSCG00000032941	SIK2	26.8415	37.8138	44.0953	39.9124	38.0384	24.8079
ENSSSCG00000032943	uc_338	4.50016	2.19767	6.52617	4.35772	7.74708	8.99475
ENSSSCG00000020888	ENSSSCG00000020888	0.201088	0	0	0	0	0
ENSSSCG00000020885	NUS1	11.9974	11.4632	11.1423	8.82184	11.6819	9.90474
ENSSSCG00000020884	GPR179	0.330469	0.38974	0.537931	0.533348	0.433452	0.325022
ENSSSCG00000032949	ENSSSCG00000032949	12.8317	13.8268	12.1903	4.87148	5.8581	6.46502
ENSSSCG00000032948	SNORA54	0.858493	1.79677	0.592853	3.19738	0.591162	0.571974
ENSSSCG00000001910	ISLR	24.493	35.8803	37.7931	46.4236	16.5973	17.9366
ENSSSCG00000039145	ENSSSCG00000039145	1.72664	0.492786	0	0	0.324266	0.470611
ENSSSCG00000001912	PML	1.61881	1.46999	1.1684	2.28134	1.43475	1.87353
ENSSSCG00000001913	STOML1	6.39509	7.22987	7.67039	10.2134	8.27063	7.6304
ENSSSCG00000001914	LOXL1	5.31448	5.51585	3.09848	4.1209	2.5647	1.33505
ENSSSCG00000001915	TBC1D21	0	0.0340596	0	0.145463	0	0
ENSSSCG00000006588	S100A9	2.32402	2.3426	2.30115	0.954662	0.988437	5.55028
ENSSSCG00000001917	CD276	8.29562	8.36626	7.74716	6.03519	6.51154	5.35517
ENSSSCG00000001918	NPTN	11.5853	9.54565	9.47909	9.04777	8.73683	8.48604
ENSSSCG00000006587	PGLYRP4	0.0619793	0.0936859	0.0142671	0.0230837	0.035566	0
ENSSSCG00000006582	S100A14	17.8028	16.6329	11.1166	11.012	12.2483	14.8526
ENSSSCG00000006580	S100A2	1.86629	7.68186	1.03105	1.59869	3.21283	0
ENSSSCG00000006581	ENSSSCG00000006581	6.36968	6.0085	7.00701	6.07451	7.58626	4.96109
ENSSSCG00000025598	COBLL1	3.977	4.48355	3.84224	3.83967	3.99006	3.06763
ENSSSCG00000025599	FTSJ1	4.2197	4.09872	3.27636	3.94687	4.61808	4.75622
ENSSSCG00000034048	ENSSSCG00000034048	13.1299	14.5034	12.0896	13.8553	12.9969	12.7573
ENSSSCG00000034049	ENSSSCG00000034049	5.57083	4.4003	5.02154	5.52118	3.84532	3.06473
ENSSSCG00000025592	TP63	0.0449021	0.129219	0	0.0250851	0.0753669	0.0224371
ENSSSCG00000025593	ENSSSCG00000025593	9.58052	8.99163	9.53712	11.9029	9.7962	13.7176
ENSSSCG00000025590	ZNF571	2.8167	2.10094	2.11068	1.13834	1.65587	1.19785
ENSSSCG00000034045	ERGIC3	16.5806	21.4417	18.6155	18.5552	23.1149	21.0537
ENSSSCG00000034040	TMEM11	12.9442	16.4033	16.2003	20.3273	20.0736	19.7764
ENSSSCG00000012034	TIAM1	0.982229	1.39121	0.946468	1.74574	1.4534	1.6893
ENSSSCG00000013829	SYDE1	5.68819	6.98936	5.36794	8.2909	7.10493	4.98655
ENSSSCG00000013828	OR1I1	0.515035	0.207295	0.164155	0.0885324	0	0
ENSSSCG00000009888	ERP29	65.0802	70.2656	80.7686	57.7507	58.781	65.8065
ENSSSCG00000006054	ATP6V1C1	28.2962	23.5412	35.9771	21.1614	23.6588	25.5284
ENSSSCG00000009889	ALDH2	16.6752	19.6751	22.171	21.5389	20.2264	11.0777
ENSSSCG00000006050	ENSSSCG00000006050	3.38194	3.06722	4.08709	3.77873	2.21238	3.04186
ENSSSCG00000006051	CTHRC1	44.0883	38.3007	32.3673	14.6842	30.4111	46.0145
ENSSSCG00000006052	FZD6	12.4701	7.9464	6.80144	7.12226	4.74922	4.42102
ENSSSCG00000006053	BAALC	0.996933	0.889517	1.15226	0.750415	1.72346	3.67064
ENSSSCG00000021683	ENSSSCG00000021683	9.33103	4.23991	5.34155	5.76162	2.66315	4.90803
ENSSSCG00000006059	NCALD	4.03811	3.5725	2.7381	3.25858	2.0049	2.14453
ENSSSCG00000037189	U6	0	0	0	0.776934	0	0
ENSSSCG00000039235	PSMC4	18.379	15.6318	18.7423	15.1538	18.5569	13.7645
ENSSSCG00000029936	ENSSSCG00000029936	0.28398	0	0.0980546	0.528829	0.19555	0
ENSSSCG00000026486	ENSSSCG00000026486	0.124714	0.161217	0.18998	0.43443	0.197015	0.102642
ENSSSCG00000037639	TIMMDC1	6.74765	7.84579	8.70931	8.55653	8.57383	7.33219
ENSSSCG00000029938	ENSSSCG00000029938	0.0164943	0	0.00683434	0	0.00681484	0
ENSSSCG00000026488	ENSSSCG00000026488	6.58546	5.74573	7.38449	6.32506	6.50896	6.95422
ENSSSCG00000013173	ENSSSCG00000013173	0.155492	0.406793	0.201335	0.347469	0.120456	0
ENSSSCG00000013172	ENSSSCG00000013172	0	0.0414591	0	0	0	0
ENSSSCG00000013175	BTBD18	0.29385	0.348505	0.48702	0.612874	0.384457	0.0978892
ENSSSCG00000013174	CTNND1	47.7956	45.5493	46.1609	50.4243	44.6523	33.3812
ENSSSCG00000013177	MED19	5.99233	5.88686	5.83986	4.63211	4.43371	4.92533
ENSSSCG00000013176	TMX2	10.0439	9.55819	10.7576	7.89917	11.1466	8.03987
ENSSSCG00000013178	ZDHHC5	9.00851	8.62679	7.15504	8.60823	8.17405	8.6087
ENSSSCG00000019159	SNORD19B	3.93897	2.29	1.81343	4.89012	3.61652	5.68609
ENSSSCG00000012837	CHID1	13.5582	17.3581	14.6328	15.572	14.8467	14.1465
ENSSSCG00000002755	NFAT5	30.8268	29.9416	37.2511	30.7475	26.3812	21.9873
ENSSSCG00000002754	NQO1	18.2625	16.4214	16.335	10.1918	14.6316	6.1996
ENSSSCG00000002753	NOB1	3.49618	3.69046	3.76852	4.50647	5.64188	3.89911
ENSSSCG00000002752	ZFHX3	2.23968	3.09401	1.63447	2.46479	1.37347	1.51873
ENSSSCG00000012836	AP2A2	10.2263	12.9866	9.53819	14.5169	12.3584	10.504
ENSSSCG00000012835	MUC6	0.00779657	0.0285561	0.0161523	0.0566235	0.0523453	0.0194794
ENSSSCG00000002759	ENSSSCG00000002759	3.80333	4.09201	4.30292	3.60548	4.60983	3.86037
ENSSSCG00000033292	C1orf194	0.725005	0.840276	0.952888	0.923301	1.24005	0.436292
ENSSSCG00000012832	MXRA5	9.85722	10.2315	2.76339	6.15516	3.05402	7.07841
ENSSSCG00000009859	ENSSSCG00000009859	0.832598	1.54729	1.00372	1.57186	1.26034	2.28105
ENSSSCG00000009858	FBXO21	19.573	15.2298	17.7242	25.4955	25.4344	27.89
ENSSSCG00000022906	ENSSSCG00000022906	5.12526	4.36306	4.29497	6.39576	5.24633	5.31776
ENSSSCG00000022900	SUPT16H	19.9747	17.6639	17.9052	16.8657	20.6168	18.8481
ENSSSCG00000022901	KLHDC3	19.3942	15.5048	20.0898	23.566	31.8491	22.6095
ENSSSCG00000037669	PTPN7	0.335791	0.545784	0.52545	0.862133	0.88555	1.04245
ENSSSCG00000022903	NAPEPLD	4.49137	4.83085	5.29961	5.37511	3.62099	2.60158
ENSSSCG00000037667	ENSSSCG00000037667	0	0	0	0.108245	0.100066	0.0968185
ENSSSCG00000037665	ENSSSCG00000037665	0	0.0264531	0.0087283	0	0	0
ENSSSCG00000009852	VSIG10	9.52119	10.4693	8.98665	9.92117	7.41682	5.9763
ENSSSCG00000037663	PKNOX1	1.51681	2.23775	1.12916	1.38381	1.53798	1.298
ENSSSCG00000037662	ENSSSCG00000037662	5.66107	3.38522	5.02636	3.91564	6.96114	7.27402
ENSSSCG00000037661	INAFM2	3.78455	5.30865	5.50506	7.01763	8.98258	6.59875
ENSSSCG00000037660	ENSSSCG00000037660	0	0	0.0988089	0.106579	0	0
ENSSSCG00000033718	XIST_intron	0	0	1.1334	0	0	0.54674
ENSSSCG00000033717	ENSSSCG00000033717	0	0	0	0.0791733	0	0.118026
ENSSSCG00000012839	ENSSSCG00000012839	0	0.418603	0.20718	0	0	0
ENSSSCG00000012838	TSPAN4	1.67914	2.37013	1.55059	3.14145	3.06544	2.96594
ENSSSCG00000004759	SPINT1	0	0.682514	0	0	0.620831	0
ENSSSCG00000004758	RHOV	0.115389	1.01431	0.418344	0.180497	0.595929	0.196039
ENSSSCG00000009589	SYK	1.27464	0.971823	1.05628	1.6073	1.26957	2.41122
ENSSSCG00000004755	DLL4	4.01675	4.0637	2.62154	4.12482	2.85988	2.33198
ENSSSCG00000004757	VPS18	6.63574	6.14934	7.46041	6.38592	6.96712	5.94338
ENSSSCG00000009584	SEMA4D	0.745242	0.73325	0.759381	0.995592	0.64426	1.04431
ENSSSCG00000004751	CHP1	26.6326	37.4294	57.8469	40.7716	35.1767	23.6173
ENSSSCG00000004750	OIP5	3.96531	3.06309	3.88723	2.94903	2.80374	2.05018
ENSSSCG00000004753	INO80	9.5803	8.59064	9.00135	11.2462	9.48114	9.69773
ENSSSCG00000004752	EXD1	1.6086	2.10951	2.39396	0.944164	1.24089	0.773276
ENSSSCG00000018207	ssc-mir-30c-1	0	1.9465	1.44508	1.03915	0	0.464729
ENSSSCG00000023761	HNRNPR	15.0776	15.0832	15.6229	13.9225	16.0235	15.1518
ENSSSCG00000018205	snoU109	1.3677	2.29	1.98344	2.44506	3.10794	3.55381
ENSSSCG00000015632	ENSSSCG00000015632	0.0261981	0.233032	0.0542753	0.146359	0.202952	0.0261819
ENSSSCG00000015638	C1orf186	0.162401	0.145669	0.276369	0.142571	0.0359453	0
ENSSSCG00000018209	U6	0	1.81916	0.360144	0.776934	0.718234	1.38984
ENSSSCG00000032443	KIAA0895L	0.546063	0.886715	0.435613	0.322597	0.492718	0.451635
ENSSSCG00000032444	PLXDC2	47.6857	43.2933	46.3767	34.3654	35.3732	29.1115
ENSSSCG00000032445	ENSSSCG00000032445	0.344457	0.320412	0.396455	0.25658	0.632519	0.267745
ENSSSCG00000032446	C1orf116	0	0.115749	0	0	0.101554	0
ENSSSCG00000032447	ENSSSCG00000032447	0	0.13378	0.794545	0.571354	0	0
ENSSSCG00000003400	NMNAT1	7.52341	8.20195	9.45269	6.37821	7.22638	5.43134
ENSSSCG00000003401	KIF1B	15.8589	16.4315	16.6134	19.2606	15.7158	13.7443
ENSSSCG00000003402	PGD	87.1939	114.146	154.088	93.6108	77.9812	38.8185
ENSSSCG00000003403	CENPS	1.96289	1.17377	0.677759	0.522186	1.35165	1.91496
ENSSSCG00000003404	DFFA	13.1833	11.5654	14.024	13.7818	16.8787	13.5893
ENSSSCG00000003405	PEX14	8.04087	7.2154	10.3757	8.78559	7.20351	7.73972
ENSSSCG00000003407	CASZ1	0.246065	0.433934	0.108564	0.397127	0.258869	0.209481
ENSSSCG00000031625	U6	4.86747	8.73198	3.2413	5.43854	6.10499	13.2035
ENSSSCG00000031627	WBP4	8.73423	9.31932	9.46139	8.54707	8.60888	7.98716
ENSSSCG00000031620	ENSSSCG00000031620	0	0	0	0	0	0.041633
ENSSSCG00000031623	ENSSSCG00000031623	1.73606	3.37394	0.770709	0.83132	2.30553	0.743566
ENSSSCG00000031629	C16orf52	6.03792	6.20809	6.00225	6.12064	6.73117	5.55566
ENSSSCG00000035603	ENSSSCG00000035603	1.28877	1.61034	1.45454	1.52595	1.1921	1.76856
ENSSSCG00000015873	ACVR1C	32.304	63.0555	71.3219	37.4996	62.7107	24.7273
ENSSSCG00000036531	ENSSSCG00000036531	2.56009	4.18603	3.89498	3.84374	3.30542	2.95827
ENSSSCG00000036532	FBXO47	0.137173	0.258385	0.397859	0.306534	0.425061	0.219341
ENSSSCG00000036534	MYOM3	0.0693702	0.0593949	0.104521	0.077509	0.0455973	0.119747
ENSSSCG00000036535	IFN-ALPHA-9	3.39381	2.04895	2.56903	4.37537	1.28085	1.17405
ENSSSCG00000036536	WDR53	5.43532	5.14171	4.69808	3.84088	4.14557	3.50739
ENSSSCG00000036537	NFIC	6.96504	9.87395	5.20274	9.01837	7.3176	5.88018
ENSSSCG00000036538	ENSSSCG00000036538	0	0.0177116	0.0175321	0	0	0.0338292
ENSSSCG00000039581	ENSSSCG00000039581	0.157968	0.159404	0.239605	0.548414	0.617698	1.16147
ENSSSCG00000008063	PRSS41	0	0	0	0.0669339	0	0
ENSSSCG00000008062	PRSS27	0.361178	0.826792	0.233832	0.176555	0.32643	0.270716
ENSSSCG00000011535	ARL8B	22.3463	19.3314	20.4141	21.7342	21.4989	21.3116
ENSSSCG00000032195	ENSSSCG00000032195	0.420354	0.439888	0.870858	0	0.434186	1.05023
ENSSSCG00000011532	SUMF1	25.4061	25.9749	27.0821	24.6737	20.2245	25.5031
ENSSSCG00000011531	ENSSSCG00000011531	6.82142	6.94216	6.67754	5.73595	7.19116	6.3018
ENSSSCG00000011530	CRBN	15.3624	15.8458	19.4556	16.8464	16.3362	16.4403
ENSSSCG00000008069	NOL8	12.8862	11.0339	11.4121	11.1843	12.7428	12.7562
ENSSSCG00000008068	IARS	31.2099	26.5942	28.1988	25.3937	25.2936	22.9635
ENSSSCG00000032198	SPOPL	10.6405	10.3931	10.1829	10.1161	9.31696	9.67581
ENSSSCG00000011538	LMCD1	10.4171	13.6436	9.90194	8.86755	6.87787	3.91449
ENSSSCG00000000276	TARBP2	7.47297	7.70046	8.29994	10.5057	11.6881	8.51424
ENSSSCG00000000277	NPFF	2.45871	3.91538	3.98643	9.19707	5.18965	2.99136
ENSSSCG00000000274	ENSSSCG00000000274	55.2684	53.3305	60.7026	69.9948	52.2332	45.6169
ENSSSCG00000000275	MAP3K12	2.35477	2.22095	2.42875	3.54005	3.02205	2.61591
ENSSSCG00000000272	SP1	16.3973	19.0739	15.5079	20.5742	18.7657	17.0556
ENSSSCG00000000273	ENSSSCG00000000273	41.0748	42.1672	51.3249	34.6533	36.2028	30.2427
ENSSSCG00000000271	AMHR2	0.451577	0.630082	0.490046	0.480532	0.111056	0.257884
ENSSSCG00000000278	ENSSSCG00000000278	3.04608	3.90257	2.36649	4.72109	2.84067	3.04419
ENSSSCG00000000279	HOXC13	0	0	0.039043	0	0	0
ENSSSCG00000030977	ENSSSCG00000030977	0.240785	1.51185	0.374131	0.269035	0.124354	0.240636
ENSSSCG00000015879	DAPL1	0.208411	0.0545239	0.269856	0.174647	0.269086	1.87454
ENSSSCG00000019630	U6	0	0	0	3.13705	2.90004	0
ENSSSCG00000031080	HAND1	0	0	0	0.0322467	0	0
ENSSSCG00000031083	SZRD1	20.5163	21.6109	20.9401	20.58	23.6044	22.7345
ENSSSCG00000000188	DHH	0.441202	0.650584	0.830953	0.717041	1.20144	0.18038
ENSSSCG00000000189	LMBR1L	5.67118	5.14342	4.95258	7.33983	7.6314	6.57292
ENSSSCG00000019636	5S_rRNA	2.17008	2.59534	0.642258	4.1566	0	2.16873
ENSSSCG00000019637	SNORA19	2.38089	0.311441	3.08284	0	2.15183	0.892279
ENSSSCG00000000184	DDN	0	0	0.0889964	0.0383981	0	0
ENSSSCG00000000185	ENSSSCG00000000185	8.59494	7.50286	11.8784	10.9856	10.0585	8.48117
ENSSSCG00000000186	RHEBL1	0.279429	0.0194943	0.212263	0.145699	0.134691	0.111702
ENSSSCG00000000180	FKBP11	20.2155	23.6898	13.6299	16.6732	18.5023	25.3733
ENSSSCG00000000182	WNT10B	0.297342	0.217224	0.12204	0.369838	0.365074	0.123348
ENSSSCG00000039449	ENSSSCG00000039449	0	0	0	0	0.0667109	0
ENSSSCG00000039448	SNORD113	5.84593	7.78602	1.65152	6.5318	4.94042	5.31119
ENSSSCG00000039285	MFN1	33.8071	32.2591	31.4511	29.0094	30.934	27.4492
ENSSSCG00000039442	BMP2	5.32324	2.77728	3.09873	4.64511	3.13742	3.9708
ENSSSCG00000039446	ENSSSCG00000039446	0.791518	1.24245	0	0.589588	0.681303	0.791028
ENSSSCG00000001582	MDGA1	0.11291	0.107882	0.0559369	0.252314	0.258604	0.152089
ENSSSCG00000001589	GLP1R	0.242426	0	0.0228291	0.147746	0.227639	0.0220251
ENSSSCG00000001588	DNAH8	0.33726	0.427379	0.715085	1.03039	0.645006	0.826828
ENSSSCG00000017783	ENSSSCG00000017783	4.50035	5.07017	3.45675	3.00213	2.53257	3.02578
ENSSSCG00000019986	5S_rRNA	3.15266	3.95899	1.30629	2.11352	1.30256	3.1507
ENSSSCG00000019987	ENSSSCG00000019987	0	2.11577	0	0.903608	2.08834	0
ENSSSCG00000004708	TUBGCP4	4.4587	5.11512	4.43668	4.98181	3.93022	4.15367
ENSSSCG00000019981	ssc-mir-146b	0	0.393233	0.389247	0	0	0
ENSSSCG00000010660	PNLIPRP2	0	0.0193714	0.0255667	0	0	0
ENSSSCG00000004709	ENSSSCG00000004709	5.07145	5.10558	5.78531	5.55887	5.56987	3.36818
ENSSSCG00000010664	ENO4	0.041768	0.174836	0.216329	0.140005	0.158189	0.0695702
ENSSSCG00000010665	SHTN1	1.48072	2.41635	1.25288	1.71178	1.47645	1.86807
ENSSSCG00000010258	AIFM2	20.6107	20.7724	26.4635	16.8273	18.0385	18.8613
ENSSSCG00000034679	ENSSSCG00000034679	7.81462	9.0592	7.5132	11.6332	8.0476	14.5673
ENSSSCG00000034670	ssc-mir-7134	6.00022	1.88371	5.59386	4.69293	0	9.5944
ENSSSCG00000034672	ssc-mir-9828-1	0.759211	1.98623	7.07794	0.424143	0.392097	0
ENSSSCG00000034677	ENSSSCG00000034677	0.0871736	0.387704	5.98236	0.0730509	0.247616	6.07659
ENSSSCG00000034676	ENSSSCG00000034676	0.775028	0	0.401411	1.73192	0.800531	0
ENSSSCG00000019798	ssc-let-7a-1	7.90529	13.6255	2.89016	5.19575	0	12.5477
ENSSSCG00000004700	PDIA3	121.803	120.041	87.7879	102.754	92.9943	117.988
ENSSSCG00000009009	MND1	1.63369	1.41653	1.40217	0.990908	3.56774	2.93881
ENSSSCG00000009002	TLR2	2.60518	2.47471	1.55009	2.0012	2.44264	3.67289
ENSSSCG00000009000	ENSSSCG00000009000	0.32532	0.0400515	0.118937	0.791122	0.336025	0.879734
ENSSSCG00000009007	TMEM131L	2.93958	3.22133	2.66987	4.22719	3.26712	3.4845
ENSSSCG00000009004	SFRP2	6.49703	4.74083	1.90549	4.87597	3.032	6.69835
ENSSSCG00000018581	U6	0	0	0	0	0	0.347461
ENSSSCG00000018580	SNORA65	3.14781	2.69516	1.48213	2.55791	2.36465	1.71592
ENSSSCG00000001639	TRERF1	0.758742	1.33296	0.609708	0.935106	0.493974	0.638787
ENSSSCG00000010253	HK1	25.8764	27.7367	22.0353	29.5837	21.8196	24.5299
ENSSSCG00000018586	SNORA9	0.281828	1.76955	0	1.25958	5.23984	2.81654
ENSSSCG00000001637	GUCA1B	1.00714	0.790458	0.326019	0.562653	0.910249	0.314537
ENSSSCG00000001636	GUCA1A	0.0998694	0.43546	0.0862091	0.0371955	0.103156	0
ENSSSCG00000001633	ENSSSCG00000001633	0.297611	0	0	0	0	0
ENSSSCG00000035063	ENSSSCG00000035063	0	0	0.273301	0	0	0
ENSSSCG00000002769	THAP11	21.5334	20.6406	21.1935	19.3278	22.2831	16.9697
ENSSSCG00000036587	PVT1_2	0	0	0	0	0.462958	0.223966
ENSSSCG00000002235	LPCAT4	1.54076	1.54872	1.24951	2.21987	1.54958	1.32707
ENSSSCG00000034907	ENSSSCG00000034907	0	0	0	0	0	0.142446
ENSSSCG00000034906	ENSSSCG00000034906	0	0.041592	0	0	0	0
ENSSSCG00000034905	MVD	8.55252	8.50907	7.72455	10.7799	10.5529	9.01037
ENSSSCG00000034904	ENSSSCG00000034904	1.74878	0.831839	1.64681	2.48685	2.46317	3.65428
ENSSSCG00000005938	COL22A1	0.276976	2.01081	0.654511	0.309472	0.196687	0.112452
ENSSSCG00000005933	CHRAC1	23.5264	18.9604	21.1588	20.3211	19.8176	24.097
ENSSSCG00000005930	SLC45A4	2.0694	2.26582	1.36953	2.87954	2.00885	2.37451
ENSSSCG00000005934	TRAPPC9	5.85968	7.79093	6.38608	7.60993	6.17379	5.58613
ENSSSCG00000005935	AGO2	6.7814	6.38753	4.77749	7.93816	6.49092	5.60936
ENSSSCG00000040548	ENSSSCG00000040548	0.0149704	0.00522201	0.0310144	0.0111512	0.030926	0.0299222
ENSSSCG00000030029	ENSSSCG00000030029	0	0	0.170134	0	0	0
ENSSSCG00000013369	ENSSSCG00000013369	0.0902945	0	0	0.403553	0.0932658	0.270716
ENSSSCG00000040540	AKIRIN2	0.0815819	0.085373	0	0.27346	0.0842665	0
ENSSSCG00000013366	LDHA	20.0112	27.8731	27.3166	18.6864	14.2177	16.8775
ENSSSCG00000013367	GTF2H1	14.8805	12.2412	16.5797	17.1814	15.0142	14.5877
ENSSSCG00000013360	TMEM86A	6.20022	4.65345	5.86083	7.19023	8.47676	10.0985
ENSSSCG00000013361	SPTY2D1	9.16593	7.38944	6.45201	6.98871	5.97309	6.64413
ENSSSCG00000013362	UEVLD	14.0416	11.0534	10.1738	8.94609	8.50369	7.4683
ENSSSCG00000013363	LDHC	0.0597612	0	0.247617	0.133545	0.123455	0.0298621
ENSSSCG00000023261	GDF5	0.0417836	0.0874506	0.144274	0.015562	0.100703	0
ENSSSCG00000023745	MCOLN3	0	0.123119	0.0487482	0.0788728	0	0
ENSSSCG00000002585	ENSSSCG00000002585	0	0	0	0	0.0410529	0
ENSSSCG00000040788	ENSSSCG00000040788	4.7694	5.24059	6.17555	8.7928	4.18739	5.00477
ENSSSCG00000024814	PFKFB1	0.609909	0.908531	0.915439	3.4873	2.02493	2.51898
ENSSSCG00000010576	NOLC1	4.61675	4.51739	3.74885	4.12381	4.6407	4.1121
ENSSSCG00000039721	PRL	0.390929	0.712618	0.809898	0.774959	0.625228	0.844389
ENSSSCG00000010097	LZTR1	4.6475	4.71623	3.85134	5.34998	5.49187	4.76394
ENSSSCG00000010096	AIFM3	0.529311	0.73453	1.14426	1.20854	0.356562	0.29899
ENSSSCG00000010095	CRKL	17.1041	16.3775	15.5108	16.3832	16.117	17.3576
ENSSSCG00000010094	SNAP29	7.22061	6.78587	6.86231	7.66307	8.60471	7.37961
ENSSSCG00000010093	SERPIND1	1.38357	1.90794	0.977785	1.92154	1.50924	1.38272
ENSSSCG00000010092	PI4KA	16.9276	20.9878	16.3793	23.3711	16.1075	16.4039
ENSSSCG00000039056	GAS7	4.97857	3.93228	2.81978	4.4461	3.32551	3.67851
ENSSSCG00000010099	ENSSSCG00000010099	1.203	1.08101	0.839788	1.60712	1.55323	0.914756
ENSSSCG00000018034	ENSSSCG00000018034	8.22419	9.3022	9.49792	9.85383	13.5556	8.70875
ENSSSCG00000024065	TMTC2	5.53135	7.92758	5.96326	8.54832	5.43391	5.19745
ENSSSCG00000024064	RNF6	6.71781	5.60223	6.35303	7.30272	6.40201	6.81754
ENSSSCG00000010570	KCNIP2	0.345935	0.27847	0.358341	1.21903	1.09944	1.56904
ENSSSCG00000024067	KRT23	0.025307	0.582627	0.0327682	0.0424143	0.947568	0.0505827
ENSSSCG00000019775	SNORA18	6.53153	1.78306	0.882491	2.53838	2.05327	5.10847
ENSSSCG00000031125	AMPD2	2.02628	1.91956	1.4014	2.76448	2.14647	1.64743
ENSSSCG00000031122	HIST1H2BB	32.2216	21.0488	30.0394	41.2387	52.4443	85.8712
ENSSSCG00000019770	U6	0.350956	1.10179	1.81771	0	0	0
ENSSSCG00000031121	ENSSSCG00000031121	6.214	5.78184	7.09338	6.06555	5.67844	5.28758
ENSSSCG00000006490	ENSSSCG00000006490	10.7716	9.90558	9.23931	11.0054	11.0511	10.8161
ENSSSCG00000031128	PPIC	15.2984	14.8786	9.21323	6.27607	7.1766	9.15334
ENSSSCG00000024060	LIPT2	0.790433	0.720433	1.10931	0.512809	0.526738	0.688015
ENSSSCG00000024529	TRMT5	9.93668	10.296	9.81133	9.18827	9.60638	8.63417
ENSSSCG00000001469	SLA-DMB	40.5543	28.6824	28.2814	32.4976	28.8878	50.7146
ENSSSCG00000024520	ABCB4	0.172428	0.270661	0.330431	0.096329	0.106861	0.0689285
ENSSSCG00000024521	SNORD35	0	1.28341	0	0	2.95581	0
ENSSSCG00000001463	PSMB9	10.3135	8.18965	9.69901	12.3043	13.3666	17.5975
ENSSSCG00000005701	ASS1	2.9219	2.86935	4.93482	3.72603	4.29745	1.39657
ENSSSCG00000036800	ENSSSCG00000036800	0.387514	0	0.267607	1.15461	0.667109	0.129091
ENSSSCG00000005702	FUBP3	9.62552	7.73477	9.21511	8.63464	9.33108	8.34511
ENSSSCG00000005705	QRFP	0.459276	0.384495	0.856343	3.48949	1.99243	1.37697
ENSSSCG00000005704	EXOSC2	9.32042	8.29611	7.57392	8.28926	8.90786	9.74291
ENSSSCG00000005707	FIBCD1	0.08731	0.0456836	0.0829044	0.260143	0.135275	0.167241
ENSSSCG00000005706	ABL1	11.7326	12.1512	9.08639	16.9754	13.8406	17.5117
ENSSSCG00000009679	FZD3	0.745352	0.745322	1.0466	0.320782	0.347871	0.435899
ENSSSCG00000009678	FBXO16	0	0.117503	0.0290779	0	0.0144975	0
ENSSSCG00000010549	ENSSSCG00000010549	0	0.161402	0	0.103398	0	0.0308278
ENSSSCG00000010548	CHUK	7.38357	6.69162	6.63684	7.19398	7.19055	6.39051
ENSSSCG00000010962	FRMD3	9.13186	7.83413	8.29586	7.2847	7.94843	8.90692
ENSSSCG00000009671	PBK	0.263023	0.154826	0.195828	0.339801	0.458457	0.369647
ENSSSCG00000009670	ESCO2	0.135032	0.223736	0.139875	0.402333	0.267328	0.292388
ENSSSCG00000009673	NUGGC	0.0264873	0.0461968	0.0182914	0.0838521	0.0683971	0.0441181
ENSSSCG00000009672	SCARA5	40.4619	34.7657	27.8711	33.4192	44.3392	62.477
ENSSSCG00000010541	COX15	5.52547	6.59441	7.69149	5.09301	5.36031	4.15022
ENSSSCG00000010540	ENTPD7	3.26312	3.27054	2.4407	3.16911	2.77354	2.57689
ENSSSCG00000009677	ENSSSCG00000009677	0.0992036	0.207627	0	0	0.204936	0.0991421
ENSSSCG00000009676	ZNF395	12.9063	14.5398	18.1444	16.668	14.6249	12.4619
ENSSSCG00000018427	7SK	0.475417	0.373132	0.123116	0.796792	0.736591	0.356342
ENSSSCG00000010960	SLC28A3	0.0638376	0.0417526	0.0661269	0.0356636	0.0412114	0.0159495
ENSSSCG00000018423	U6	7.81228	3.50371	3.85355	6.2349	3.84255	6.69209
ENSSSCG00000010966	CCL19	79.3105	56.1353	62.0228	36.4662	66.104	116.636
ENSSSCG00000002761	ENSSSCG00000002761	0.359626	0.62723	1.07618	0.803639	0.37146	1.15808
ENSSSCG00000026806	DHX9	42.2769	36.1838	43.8314	43.5177	39.451	37.3842
ENSSSCG00000040719	KIAA0040	6.51204	5.14863	5.32937	4.11037	4.22718	2.75062
ENSSSCG00000017018	TENM2	0.00448804	0.0704489	0.0557878	0.0702043	0.0185429	0.219778
ENSSSCG00000017019	ENSSSCG00000017019	0.247185	0	0	0.138093	0.574468	0.185274
ENSSSCG00000017014	PANK3	45.2926	41.6552	33.5365	22.1743	18.9192	17.5874
ENSSSCG00000017015	RARS	24.8876	23.0269	26.7829	19.4106	26.0076	22.6253
ENSSSCG00000017012	ENSSSCG00000017012	11.9968	13.4103	6.32982	10.6177	8.23344	5.20128
ENSSSCG00000017013	FBLL1	0	0	0	0.124823	0	0
ENSSSCG00000017010	FAM196B	0.669701	0.614655	0.415093	1.12854	0.606689	1.03136
ENSSSCG00000039665	ENSSSCG00000039665	0.459276	1.44185	3.80597	0.51316	1.42317	2.75395
ENSSSCG00000007709	TBL2	6.90065	7.72514	8.43645	8.15854	8.17928	6.90139
ENSSSCG00000007708	BCL7B	0	0.155188	0.0658351	0.236708	0.240706	0.0846886
ENSSSCG00000007705	ENSSSCG00000007705	0.683523	0.682171	0.419576	0.820288	0.673329	0.3036
ENSSSCG00000007704	NSUN5	2.37101	2.82979	2.06023	2.86813	3.46103	3.47598
ENSSSCG00000007703	TRIM50	0	0.0446702	0	0	0	0
ENSSSCG00000007702	FKBP6	0.0462416	0.120976	0	0	0	0
ENSSSCG00000038650	TLCD1	0.281524	0.196404	0.236073	0.23966	0.304635	0.120578
ENSSSCG00000007700	HIP1	20.6799	24.1183	22.4855	26.0032	21.5674	23.4461
ENSSSCG00000000059	XRCC6	8.14005	7.68787	9.37854	9.11523	10.1839	8.28521
ENSSSCG00000040269	U6	0	0	0.763078	0	0	0
ENSSSCG00000020312	U6	0	0	0	0	0	0.701477
ENSSSCG00000020311	U6	0	0	0	4.4535	1.37234	0
ENSSSCG00000040710	SURF4	9.32241	10.5741	9.34312	10.9941	12.144	8.19461
ENSSSCG00000040265	UBFD1	5.50157	5.29641	3.57808	4.01922	4.7611	3.62353
ENSSSCG00000040264	ENSSSCG00000040264	0	0.0286461	0.0567115	0.0305857	0.0565497	0.109428
ENSSSCG00000040267	CYS1	8.76073	8.82829	5.59692	8.65367	7.98528	4.10273
ENSSSCG00000040266	MDFIC2	0.0126924	0	0.0131475	0.113452	0.0524401	0.0570803
ENSSSCG00000040260	ENSSSCG00000040260	0.0172189	0	0.0713454	0.00961953	0.0800346	0.0258123
ENSSSCG00000040262	ENSSSCG00000040262	0.72588	0.253204	0.751911	0.87863	0.312402	0.423168
ENSSSCG00000039983	GJA4	11.9805	15.222	18.722	11.7736	7.24027	13.1864
ENSSSCG00000040715	NXPH2	0.286785	0.206327	0.250652	0.43058	0.24068	0.519475
ENSSSCG00000006149	ENSSSCG00000006149	0	0	0.175617	0.0270612	0	0.0242046
ENSSSCG00000003022	TMEM145	0.153039	0.266919	0.317056	0.142496	0.329324	0.140199
ENSSSCG00000023632	SNORA22	0.286164	0.299462	0.592853	0	0	0
ENSSSCG00000003021	MEGF8	7.37146	10.3132	6.7449	8.18944	6.67799	5.29981
ENSSSCG00000003024	PRR19	0.265369	0.41655	0.377967	0.370628	0.479676	0.331505
ENSSSCG00000040305	ENSSSCG00000040305	89.2032	111.767	86.394	75.3104	71.4797	71.7581
ENSSSCG00000017213	JPT1	2.67164	2.11003	1.46205	2.30922	1.97855	1.88914
ENSSSCG00000012792	RENBP	28.0358	25.0265	30.8363	18.8252	17.6614	17.6462
ENSSSCG00000012793	HCFC1	2.41631	3.00993	2.17262	3.54263	2.83789	2.31062
ENSSSCG00000012790	ARHGAP4	1.05697	0.661486	0.50987	1.02468	0.668968	1.30487
ENSSSCG00000012791	NAA10	12.4992	13.6834	11.0908	15.1671	18.6252	15.5753
ENSSSCG00000012795	IRAK1	6.28805	7.29709	4.00274	6.04453	6.15026	3.56336
ENSSSCG00000031572	MFF	71.4266	61.887	77.0476	63.4322	59.2451	55.7224
ENSSSCG00000015203	ROBO4	8.51715	10.757	10.9454	11.9739	8.40642	6.15073
ENSSSCG00000016659	KIAA0895	1.77455	1.6109	1.32143	0.836097	0.898067	0.40597
ENSSSCG00000016658	ANLN	1.15066	0.891759	0.703184	0.973656	0.865282	0.702476
ENSSSCG00000016657	AOAH	1.04717	1.46863	1.10708	2.13499	1.61686	3.04245
ENSSSCG00000016656	ELMO1	7.01393	6.49296	5.76963	7.71273	4.86807	6.76642
ENSSSCG00000016655	GPR141	3.3645	3.48996	4.37173	2.09396	2.66738	2.03515
ENSSSCG00000016653	DNAJB9	13.8827	13.6817	13.3006	8.80766	11.5815	11.0674
ENSSSCG00000016652	LRRN3	4.01364	5.75214	5.9087	6.88324	5.61332	4.78851
ENSSSCG00000016651	ENSSSCG00000016651	4.6684	7.48068	5.74254	4.72711	9.19198	5.83189
ENSSSCG00000016650	ENSSSCG00000016650	6.51549	14.0764	13.6072	12.7986	20.9495	19.7444
ENSSSCG00000028579	ENSSSCG00000028579	0	0.0750098	0.148499	0.0600664	0.0185094	0
ENSSSCG00000021040	SLC26A11	18.9149	17.6065	17.9428	31.7829	27.5395	16.449
ENSSSCG00000021041	ENSSSCG00000021041	7.62749	9.39692	10.7382	4.5711	4.87033	1.94034
ENSSSCG00000021042	BRWD1	16.3599	13.4027	13.4574	13.4647	14.1071	14.3207
ENSSSCG00000017215	SLC16A5	2.7113	4.62886	4.86355	3.08687	3.91617	2.52604
ENSSSCG00000032162	P2RY13	0.230796	0.128308	0.261485	0.120878	0.134094	0.151366
ENSSSCG00000031957	ENSSSCG00000031957	0.0674287	0.312489	0.189584	0.107628	0.0795971	0.1444
ENSSSCG00000031956	INSL5	0	0	0	0.0598072	0.0276442	0
ENSSSCG00000031955	ENSSSCG00000031955	0.233189	0.379594	0.252287	0.330027	0.487076	0.258938
ENSSSCG00000031954	SLC39A10	8.4003	7.98608	7.60377	7.26723	8.58014	8.47817
ENSSSCG00000031953	ENSSSCG00000031953	3.18869	5.56144	6.60608	8.70906	8.41701	2.12447
ENSSSCG00000031951	ENSSSCG00000031951	0.352619	0.411583	0.302046	0.295493	0.119073	0.1762
ENSSSCG00000031959	CAPSL	0.0631513	0.170722	0.114478	0.0352802	0.201124	0.0631121
ENSSSCG00000031958	KCTD2	9.0182	12.211	10.4785	11.7074	12.7586	10.8441
ENSSSCG00000002729	ENSSSCG00000002729	5.88083	5.57755	4.7642	7.61463	6.44549	6.35598
ENSSSCG00000004552	TRIP4	6.47674	6.13844	6.27756	5.92581	6.61099	5.0991
ENSSSCG00000004551	ZNF609	6.28855	6.2096	6.57026	7.65579	6.81444	6.35555
ENSSSCG00000004550	OAZ2	21.2113	18.8453	24.4884	22.5655	25.9166	20.6305
ENSSSCG00000004556	ENSSSCG00000004556	35.4962	29.9074	31.4927	29.8834	37.9049	35.2706
ENSSSCG00000004554	PCLAF	0.507793	0.508286	0.343046	0.986729	0.20524	2.53739
ENSSSCG00000006861	EXTL2	2.59027	2.22357	1.97743	2.3892	1.24717	1.57747
ENSSSCG00000004558	CSNK1G1	5.04478	5.00715	4.16773	4.95195	4.34764	4.62718
ENSSSCG00000040577	C6orf226	6.14536	4.36384	5.34267	7.47942	4.42063	6.6899
ENSSSCG00000004089	RMND1	4.87088	3.95035	6.10197	5.59542	5.14122	3.83344
ENSSSCG00000004088	ARMT1	4.37892	3.33142	4.02449	4.23935	3.70431	2.50626
ENSSSCG00000037468	GNE	5.2986	4.49014	4.56745	4.1566	3.95737	4.56212
ENSSSCG00000004081	ENSSSCG00000004081	4.99417	4.50992	4.18927	5.70498	3.58571	7.02939
ENSSSCG00000037467	ENSSSCG00000037467	0.0307195	0.0428627	0.0742494	0.0228825	0	0.061401
ENSSSCG00000004082	ENSSSCG00000004082	16.1789	19.5176	12.9701	16.3143	12.3726	12.2622
ENSSSCG00000037461	MLF1	12.0129	9.58045	14.0494	12.5564	7.55501	8.66526
ENSSSCG00000004087	CCDC170	3.87422	3.90069	3.43551	4.69769	3.51665	4.06981
ENSSSCG00000015300	ZNF804B	0	0	0.0108033	0	0	0
ENSSSCG00000015301	STEAP1	4.20181	8.33833	30.2816	8.61664	17.228	15.4398
ENSSSCG00000015302	STEAP2	3.65466	4.92219	4.47781	5.0763	4.09927	4.80086
ENSSSCG00000015303	CFAP69	1.86796	4.4464	4.78287	3.48343	3.05719	2.40581
ENSSSCG00000015305	ENSSSCG00000015305	9.5449	9.31573	12.0586	7.8229	7.7515	7.30438
ENSSSCG00000015307	CDK14	16.3427	17.2261	16.0625	11.4077	9.55959	10.8791
ENSSSCG00000015308	ENSSSCG00000015308	1.55365	1.49036	0.894094	1.10907	0.980697	0.862606
ENSSSCG00000015309	MTERF1	6.15795	6.74137	9.22665	4.86278	4.41155	5.04903
ENSSSCG00000039013	NOTUM	0	0	0.0411045	0	0.0204936	0.158627
ENSSSCG00000030608	METAP2	8.56602	7.07592	7.99769	6.92543	7.6529	7.61418
ENSSSCG00000039494	NDUFC2	41.274	42.6513	54.6234	37.355	42.6322	32.8044
ENSSSCG00000030603	TATDN1	6.20303	3.9581	4.31848	3.64383	5.72997	2.58719
ENSSSCG00000030605	ENSSSCG00000030605	11.9518	11.3963	11.8012	11.4902	11.8458	11.575
ENSSSCG00000002392	IRF2BPL	8.37391	7.8901	6.68014	9.33845	10.6544	7.87173
ENSSSCG00000010936	ENSSSCG00000010936	0	0	0	0.100159	0	0
ENSSSCG00000010937	HSD17B3	0.0925407	0.129121	0	0.034466	0.0637239	0
ENSSSCG00000010931	ENSSSCG00000010931	12.1465	13.7412	13.0894	14.3068	13.4967	10.5517
ENSSSCG00000039010	WNT7A	0.0201852	0.0105616	0.0418182	0	0	0.141209
ENSSSCG00000040578	CASKIN2	2.387	2.87238	2.08837	3.16925	3.32645	2.1413
ENSSSCG00000023560	ENSSSCG00000023560	0.473016	0.378527	0.576447	0.777225	1.0059	0.806411
ENSSSCG00000023562	SNRPE	83.4169	70.6731	93.2262	69.8628	86.6791	82.9362
ENSSSCG00000023565	IKZF5	2.38639	2.42454	2.78396	2.63185	2.16178	2.04531
ENSSSCG00000023569	ENSSSCG00000023569	3.42991	4.22433	5.00141	3.97972	3.1885	1.793
ENSSSCG00000015048	DRD2	0.016746	0.0350485	0.0260199	0.0467769	0	0.00836784
ENSSSCG00000039181	ENSSSCG00000039181	0	0.150892	0.298724	0	0.297872	0
ENSSSCG00000000702	ZNF384	7.21439	6.99487	6.61358	7.64876	8.14221	7.78579
ENSSSCG00000000703	ENSSSCG00000000703	2.1566	2.50757	2.60626	4.28377	3.96012	3.95132
ENSSSCG00000000700	ACRBP	7.83329	7.83719	7.83279	8.49937	10.8691	10.4168
ENSSSCG00000000706	LTBR	13.9286	13.3475	12.0633	16.1927	16.6304	15.0099
ENSSSCG00000000707	SCNN1A	0.127556	0.643862	0.217627	0.243125	0.596766	0.119978
ENSSSCG00000000704	TAPBPL	5.21818	4.21525	4.30183	4.36117	4.4185	4.49134
ENSSSCG00000000705	CD27	0.246367	0.128908	0.0510403	0.0275271	0.127237	0.393942
ENSSSCG00000000708	TNFRSF1A	8.98628	7.73786	7.21493	7.82402	8.81307	9.39091
ENSSSCG00000000709	PLEKHG6	0.231575	0.414316	0.286308	0.0751192	0.0462958	0.134379
ENSSSCG00000039185	EPB41L5	2.82911	3.75279	3.203	2.44623	1.83923	1.60193
ENSSSCG00000024059	VAT1	77.6073	91.314	101.2	58.8887	78.8658	52.4572
ENSSSCG00000039188	AK8	0.933264	0.916532	2.42427	1.95718	1.26058	1.29141
ENSSSCG00000001955	SRP54	18.5505	18.1271	19.9039	15.5032	20.2355	20.8063
ENSSSCG00000036736	ENSSSCG00000036736	3.71677	3.59572	4.18737	2.87311	3.23595	2.59227
ENSSSCG00000036734	ENSSSCG00000036734	0.0365077	0	0	0	0	0
ENSSSCG00000036735	VCPKMT	6.01943	7.16723	13.0434	6.63059	4.92128	3.82624
ENSSSCG00000036732	ENSSSCG00000036732	5.18379	5.74378	6.84373	4.42916	4.51447	2.94582
ENSSSCG00000001775	KIAA1024	0.142747	0.153024	0.064917	0.0544617	0.0431545	0.0278359
ENSSSCG00000001776	ENSSSCG00000001776	0.0631066	0.0330196	0.163424	0	0.0325916	0.0315338
ENSSSCG00000001073	TPMT	1.1982	1.91068	2.02922	1.06253	2.21988	0.950366
ENSSSCG00000001072	ENSSSCG00000001072	1.1717	1.36548	1.29647	0.684336	1.8979	1.03791
ENSSSCG00000035382	ENSSSCG00000035382	0	0	0	0	0.0823698	0
ENSSSCG00000001076	RNF144B	2.35783	3.00266	2.1904	3.05263	3.65957	4.73768
ENSSSCG00000001075	ENSSSCG00000001075	67.5058	54.2943	55.097	48.2212	53.2398	49.1882
ENSSSCG00000001074	ENSSSCG00000001074	1.93117	1.89095	1.56303	1.90103	2.30899	2.25887
ENSSSCG00000017220	OTOP3	0.00999768	0.0104623	0	0.0223413	0	0
ENSSSCG00000001078	MBOAT1	6.31432	5.53316	5.92494	5.10265	4.72643	3.77184
ENSSSCG00000017227	FDXR	2.71072	4.01188	4.33223	4.90369	4.14654	3.43145
ENSSSCG00000017226	FADS6	0	0.622459	0	0	0.208268	0
ENSSSCG00000020140	SNORA31	1.12731	0.884775	1.45968	1.57447	0.582205	1.40827
ENSSSCG00000020141	SNORA15	0	0	0	0	0	0.50241
ENSSSCG00000020146	SNORA70	7.27244	3.51249	2.60766	3.75031	5.77827	3.35443
ENSSSCG00000038225	ENSSSCG00000038225	0	0.378882	0	0.404535	0.467464	0
ENSSSCG00000015241	TMEM45B	0.294823	0.420714	0.347041	0.524067	0.498313	0.348212
ENSSSCG00000006824	GNAI3	22.7184	18.9923	20.7305	24.7146	23.1193	23.3184
ENSSSCG00000033972	ENSSSCG00000033972	0.311961	0.0816144	0.0538581	0	0	0
ENSSSCG00000033971	ZNF407	6.19233	6.83136	6.35712	8.09257	6.99165	7.25411
ENSSSCG00000033977	ENSSSCG00000033977	15.1949	20.1047	20.0819	12.8796	9.02007	7.50548
ENSSSCG00000033975	ENSSSCG00000033975	0.0861142	0.360464	0	0	0	0
ENSSSCG00000033974	ENSSSCG00000033974	0	0.463453	0.458755	2.969	0.457446	0
ENSSSCG00000040308	ENSSSCG00000040308	0	0	0	0.150601	0.417668	0
ENSSSCG00000033979	KLHL34	0.152153	0.0597087	0.0591035	0.127503	0.333964	0.0380146
ENSSSCG00000019684	ssc-mir-185	0	0.512238	0	0	0	0
ENSSSCG00000032461	ENSSSCG00000032461	1.78491	3.5391	2.82204	2.62411	0.873307	2.15935
ENSSSCG00000015889	TANK	20.0543	15.4292	18.4073	10.5075	13.2681	15.239
ENSSSCG00000015888	RBMS1	16.1595	15.3661	17.5504	18.5303	18.7109	18.1704
ENSSSCG00000015883	2022-03-07	16.4354	17.1695	18.2989	14.7884	15.6354	14.856
ENSSSCG00000015882	BAZ2B	19.9304	20.8155	25.2665	24.5641	24.2188	24.5245
ENSSSCG00000015880	TANC1	6.93447	6.52942	6.11128	8.39085	6.19753	4.61497
ENSSSCG00000015886	ITGB6	0.0281882	0.0221236	0.0145995	0	0.0218368	0
ENSSSCG00000015885	PLA2R1	9.53902	8.27695	6.82043	8.19365	4.99021	4.78712
ENSSSCG00000021232	SYNC	2.47289	2.23606	2.11392	2.10579	2.98824	1.11571
ENSSSCG00000028362	ENSSSCG00000028362	0.383519	0.401341	0.662121	0.714192	1.05637	0.383281
ENSSSCG00000021236	ENSSSCG00000021236	6.39148	7.81953	6.8142	7.57371	8.00761	6.10748
ENSSSCG00000021427	ENSSSCG00000021427	7.56372	10.9489	8.6106	11.4867	9.22358	9.22758
ENSSSCG00000021238	STX1B	0.339902	0.262092	0.176046	0.219873	0.138587	0.169846
ENSSSCG00000021136	ENSSSCG00000021136	1.00259	0.60742	1.14786	0.707506	0.38153	0.10547
ENSSSCG00000034476	ENSSSCG00000034476	0.554373	0.152667	0.272015	0.293407	0.301376	0.145797
ENSSSCG00000034474	HOXC9	5.28482	3.33799	3.69518	3.26876	4.289	1.54674
ENSSSCG00000034473	snoU82P	2.70555	1.41564	3.50322	0.755745	4.89052	2.02791
ENSSSCG00000034472	SNORA11	1.15353	0.603567	1.49362	0	0.893616	0.576408
ENSSSCG00000034471	PSORS1C2	0.820618	0	0.472248	0.101877	0.28254	0.0911233
ENSSSCG00000000132	TEX33	0.952717	0.902038	2.20874	2.53451	4.07685	1.7229
ENSSSCG00000034479	RITA1	0.913026	0.711907	0.936497	1.08016	0.906087	0.724601
ENSSSCG00000034262	FIGN	2.76507	2.84368	3.26753	2.63671	2.65909	3.95446
ENSSSCG00000040180	TMEM64	8.06287	6.38718	5.40111	6.35876	7.32295	6.70523
ENSSSCG00000034260	GDF15	0.176101	0.115178	0.159614	0.46731	0.477477	0.175992
ENSSSCG00000039548	PTGFR	22.4474	21.7837	17.528	7.57258	18.0165	20.3792
ENSSSCG00000002038	PSMB11	0	0	0	0.0948995	0	0
ENSSSCG00000002039	MMP14	131.941	86.9561	121.067	77.7146	100.152	74.0394
ENSSSCG00000007049	LRRN4	0.180239	0.0754459	0.0373406	0.0402771	0	0.0900637
ENSSSCG00000002032	SLC7A8	0.195797	0.39566	0.482567	0.475255	0.530007	0.310381
ENSSSCG00000021138	CEP250	5.86576	5.55161	4.83446	6.57556	5.89902	5.93941
ENSSSCG00000007046	TRMT6	3.88738	3.15288	3.53749	4.91403	4.91198	4.16565
ENSSSCG00000007047	MCM8	6.72709	3.23618	4.01015	4.2914	2.99706	2.46482
ENSSSCG00000002036	ENSSSCG00000002036	11.2736	14.9844	17.152	14.1158	15.2217	10.9219
ENSSSCG00000002037	CDH24	0.190058	0.303569	0.445556	0.614716	0.568272	0.209934
ENSSSCG00000002034	ACIN1	15.575	18.1743	15.0168	20.2694	17.9182	14.8118
ENSSSCG00000002035	C14orf119	11.7619	15.2977	17.6664	12.1093	16.297	16.3726
ENSSSCG00000039676	ENSSSCG00000039676	0.652655	3.41492	3.3803	2.43076	5.39305	2.82642
ENSSSCG00000034264	ENSSSCG00000034264	0	0	0	0.192435	0.177896	0
ENSSSCG00000001083	HDGFL1	0	0.178578	0.0589227	0.0635565	0.0587546	0.45478
ENSSSCG00000004202	SAMD3	0.423592	0.15645	0.193581	0.348007	0.308845	1.19528
ENSSSCG00000001080	CDKAL1	6.73317	6.86518	7.62571	6.25026	6.71128	6.87033
ENSSSCG00000039549	PLEKHF2	5.10266	5.69291	5.98475	4.17031	4.42559	7.34777
ENSSSCG00000001081	SOX4	6.43371	7.0313	3.8428	4.69574	4.47494	4.07043
ENSSSCG00000030388	UPP1	0.183955	1.1106	0.644945	0.347832	0.467712	1.1879
ENSSSCG00000030183	ENSSSCG00000030183	5.44801	6.00748	4.89029	5.76016	5.01287	5.85039
ENSSSCG00000030386	NUP205	30.0127	23.4639	37.9489	14.5766	12.1492	7.90136
ENSSSCG00000040309	7SK	1.24381	0.709971	1.40555	0.631702	0.467179	1.13004
ENSSSCG00000035350	ENSSSCG00000035350	9.57659	10.1501	15.2616	15.6387	11.2867	7.60744
ENSSSCG00000024344	CCR5	6.46238	3.22822	3.0692	3.86914	3.3627	11.1986
ENSSSCG00000038151	CMTM3	8.09264	7.08605	5.75252	7.19677	5.52287	6.74656
ENSSSCG00000024346	SLC7A3	0	0.0190553	0	0	0	0
ENSSSCG00000024347	CRISP3	0.0658431	20.6823	0.0454696	0.0490454	2.44835	0
ENSSSCG00000038154	SNORA73	0	0.879776	1.08857	0.939344	0.434186	0
ENSSSCG00000024341	USP20	4.40597	5.08918	4.52092	8.74666	7.0411	5.24789
ENSSSCG00000038156	TMED7	19.7189	20.9804	19.77	13.2976	17.3968	17.9595
ENSSSCG00000038158	THAP5	8.20532	7.7412	9.60866	5.90537	6.56511	4.90263
ENSSSCG00000004201	TMEM200A	0.277246	0.369256	0.522161	1.04197	0.182235	1.3098
ENSSSCG00000001085	DCDC2	3.02062	1.13685	0.823407	0.917767	0.437897	1.42993
ENSSSCG00000017211	GGA3	0.00589468	0.00616861	0.0244243	0.0329314	0.018266	0
ENSSSCG00000017212	SUMO2	99.0123	78.1428	91.8626	89.0915	95.5756	90.1793
ENSSSCG00000029097	RCC1	2.30817	1.96566	2.18483	1.92089	1.9073	1.53518
ENSSSCG00000029096	HRH2	0.0248949	0.00868393	0.0128939	0.0463596	0.0428569	0.111958
ENSSSCG00000029094	PIK3R4	8.37637	6.88763	7.86786	6.80121	5.83146	6.70858
ENSSSCG00000029092	LRRD1	0.999569	1.83432	2.46099	1.42438	1.15217	0.94104
ENSSSCG00000032730	ENSSSCG00000032730	0.344457	0.480618	0.872202	0.12829	0.830181	0.573739
ENSSSCG00000032731	NDST1	6.23958	8.52546	5.25911	9.27522	7.4956	5.7728
ENSSSCG00000032736	ENSSSCG00000032736	0.103305	0.192188	0.0713399	0.0641252	0.130417	0.27531
ENSSSCG00000032734	VOPP1	2.33686	3.12913	1.69186	2.96198	3.45194	2.97577
ENSSSCG00000032735	INAVA	0	0.103153	0	0	0.183269	0
ENSSSCG00000019094	U5	1.92421	2.34923	0.996607	0.716655	1.98753	0.320503
ENSSSCG00000019095	U6	0.357705	0	0	0	0	0
ENSSSCG00000019096	U6	0.350956	0.73453	0.727084	1.56853	0.362505	0
ENSSSCG00000019097	7SK	3.5072	4.7188	1.42724	4.05863	3.49323	4.38128
ENSSSCG00000040117	ENSSSCG00000040117	0.276443	0.537252	0.245449	0.397127	0.203957	0.355207
ENSSSCG00000019092	ssc-mir-15a	0	1.40711	4.17854	2.00318	0	3.58345
ENSSSCG00000019093	SNORD16	4.88503	1.96617	1.94624	2.09929	1.55255	3.75538
ENSSSCG00000040119	TIGD5	2.46843	3.29502	2.41602	3.80044	3.29247	3.24388
ENSSSCG00000040118	ENSSSCG00000040118	0.436636	0.378596	0.568598	0.683009	0.670062	0.635846
ENSSSCG00000019098	ssc-let-7f-1	1.34463	2.81422	0	0.500795	0	0
ENSSSCG00000012309	SHROOM4	10.3314	6.58604	6.67751	7.2823	5.61183	4.80886
ENSSSCG00000012308	DGKK	0	0.0187909	0.0279007	0.0150474	0.0139105	0.00448634
ENSSSCG00000013284	TTC17	15.2033	14.2909	15.4998	17.136	16.8056	16.8399
ENSSSCG00000037708	ENSSSCG00000037708	7.24815	3.83818	4.25156	9.95242	6.85525	4.88729
ENSSSCG00000012300	FOXP3	0.0162664	0	0.0505493	0.0636121	0	0
ENSSSCG00000012305	USP27X	1.06422	1.21051	1.43789	0.51699	0.40624	0.393054
ENSSSCG00000012307	CCNB3	0.113778	0.083787	0.16151	0.065918	0.0478795	0.113708
ENSSSCG00000013282	ACCS	7.74534	10.6624	8.26855	10.9872	12.0539	10.5674
ENSSSCG00000027237	GATA1	0.147624	0.334716	0.484242	0.219926	0.304964	0.122944
ENSSSCG00000013539	GTF2F1	6.52149	6.14031	5.67345	6.76479	6.95536	5.83855
ENSSSCG00000029549	SNORD22	9.30034	7.29939	8.73069	13.3141	17.1114	10.7469
ENSSSCG00000013281	EXT2	15.4197	15.6849	12.6776	16.4055	13.4211	13.2908
ENSSSCG00000029545	GPRC5D	0.265093	0.174666	0.172896	0.208433	0.111555	0.0883095
ENSSSCG00000029544	RAB2B	12.865	14.4486	15.4249	11.1448	14.5678	11
ENSSSCG00000029547	NAB1	29.0894	22.0646	19.356	21.1886	20.6766	19.9361
ENSSSCG00000026271	ENSSSCG00000026271	0.243943	0.0850931	0.0421153	0.227136	0.293966	0.142212
ENSSSCG00000026276	ZBTB40	4.07191	5.04951	4.15344	4.14616	3.38273	3.4036
ENSSSCG00000029540	Metazoa_SRP	0.373258	1.04161	0.515524	1.6682	1.15662	1.98947
ENSSSCG00000003348	SSU72	13.0072	14.6236	15.0842	14.6816	18.9777	17.3196
ENSSSCG00000003343	ENSSSCG00000003343	3.388	2.88285	2.58897	3.48762	3.1438	2.46449
ENSSSCG00000003342	DVL1	24.8647	29.6251	19.8243	28.7195	36.1902	26.5412
ENSSSCG00000003341	TAS1R3	2.42156	3.20126	2.89653	2.96811	3.11355	1.90027
ENSSSCG00000003346	ANKRD65	0.192255	0.368847	0.0331916	0.322217	0.0330969	0
ENSSSCG00000003344	VWA1	19.582	24.2365	17.7194	18.4719	17.3726	14.4247
ENSSSCG00000035751	ENSSSCG00000035751	6.10581	5.26972	4.62947	6.54084	6.43676	5.53586
ENSSSCG00000035750	ENSSSCG00000035750	12.93	13.7156	18.5135	23.0265	11.669	11.1579
ENSSSCG00000035753	U6	0	0	1.08043	0	0	0
ENSSSCG00000035752	ENSSSCG00000035752	0.177149	0.370763	0.367004	0.197933	0.182979	0.17704
ENSSSCG00000024689	HTR3C	0.111215	0.290957	0.316809	0.279592	0.229749	0.055573
ENSSSCG00000035754	ENSSSCG00000035754	0	0.0410655	0	0	0	0
ENSSSCG00000035757	SSBP2	7.89139	7.70756	6.62126	8.46456	7.32238	9.98957
ENSSSCG00000024687	FANCA	0.346136	0.258729	0.290254	0.62616	0.519264	0.247087
ENSSSCG00000024681	TECRL	0	0	0.0162597	0	0	0
ENSSSCG00000013533	RANBP3	8.01492	8.84235	8.03801	9.51498	8.22009	7.99107
ENSSSCG00000034558	U1	0.680512	0.949514	2.34972	0	0.702906	1.36018
ENSSSCG00000008899	ARL9	4.56743	0.727341	1.23423	1.14639	3.28189	5.72228
ENSSSCG00000034008	ENSSSCG00000034008	19.7329	13.3152	11.058	18.9155	12.5857	14.117
ENSSSCG00000020595	U6atac	7.90895	1.22614	0	1.63646	1.21025	0
ENSSSCG00000020591	7SK	0.402903	0.983793	0.278234	0.300115	0.693601	1.47639
ENSSSCG00000020590	7SK	0.557324	0.583222	0	0.934067	0.575663	0.556978
ENSSSCG00000038091	ENSSSCG00000038091	1.14819	1.20155	1.66511	0	0.237194	1.37697
ENSSSCG00000037047	ENSSSCG00000037047	3.47213	3.89301	4.36735	3.32528	4.35489	3.46998
ENSSSCG00000038726	RANGRF	0.118264	0.0309399	0.107192	0.00825869	0.00763471	0
ENSSSCG00000032909	CDCA8	0.137885	0.163531	0.0285659	0.297854	0.0664637	0.468518
ENSSSCG00000032908	PSMD7	12.1752	12.4406	13.3599	12.5277	12.5088	11.1313
ENSSSCG00000038097	ssc-mir-9824	2.44746	2.04895	2.02818	2.18768	1.5168	0.489188
ENSSSCG00000032901	ENSSSCG00000032901	0.174654	0.146216	0.542753	0	0.0721606	0.0698184
ENSSSCG00000032903	ENSSSCG00000032903	3.18895	2.69279	1.92296	2.95726	3.2749	3.24208
ENSSSCG00000032902	KLK7	0.0176561	0	0.0548678	0.0197276	0.0547112	0.352903
ENSSSCG00000032905	LAMB4	0.219923	0.172607	0.355953	0.468414	0.504011	0.391495
ENSSSCG00000032904	ZNRD1-AS1_2	2.44746	7.17133	6.59159	3.28152	0.505599	5.38107
ENSSSCG00000032907	ENSSSCG00000032907	0	0.503949	0	0.269035	0	0
ENSSSCG00000032906	SNORD52	3.01633	0	0	0	0	0
ENSSSCG00000039108	ENSSSCG00000039108	20.4378	10.8139	8.32556	9.49346	2.84633	4.36042
ENSSSCG00000004427	ENSSSCG00000004427	0.151842	0	0.419434	0	0.104559	0
ENSSSCG00000034004	ssc-mir-9798	4.9303	2.81422	4.17854	34.0541	16.6665	42.5535
ENSSSCG00000004457	DOPEY1	9.00113	7.90977	8.04728	7.64139	8.04272	7.75675
ENSSSCG00000039103	ADIPOQ	1170.94	1372.3	2157.06	1292.38	1297.56	1146.02
ENSSSCG00000039104	ENSSSCG00000039104	0.427751	0.461193	0.456518	0.738629	1.12465	0.595889
ENSSSCG00000004425	LAMA4	181.487	185.65	168.067	169.62	142.084	129.411
ENSSSCG00000039106	ENSSSCG00000039106	3.48763	2.23037	2.40847	0.865958	3.40226	1.74273
ENSSSCG00000039107	ENSSSCG00000039107	0.202401	0.323487	0.213472	0.427625	0.307891	0.312608
ENSSSCG00000038055	CORO1A	2.06555	1.34533	1.03638	2.99304	2.31131	6.68736
ENSSSCG00000038054	ENSSSCG00000038054	0.937849	0.981431	0	0	0	0
ENSSSCG00000038057	TAC4	0.0434595	0.102328	0.0450181	0.0849772	0.0448896	0.0651489
ENSSSCG00000038056	B3GALT5	0.0326614	0	0.0338327	0.00729868	0	0.0261129
ENSSSCG00000038051	ZNFX1-AS1_2	523.619	286.743	612.838	420.129	461.519	624.436
ENSSSCG00000038050	ENSSSCG00000038050	0.523396	0.505585	0.834101	0.404863	0.291102	0.0402363
ENSSSCG00000038053	TK2	12.4889	11.0901	10.7746	11.1452	11.6372	12.1354
ENSSSCG00000038052	ENSSSCG00000038052	0	0	0	0.44337	0	0
ENSSSCG00000028771	MEF2A	24.5718	20.5265	20.9551	21.3044	18.4364	18.9103
ENSSSCG00000038059	OR1P1	0	0	0	0.263076	0.0405332	0
ENSSSCG00000004420	TRAF3IP2	7.91865	12.0791	9.25376	11.6417	10.6873	9.70656
ENSSSCG00000013863	SMIM7	133.056	124.09	118.789	128.285	135.576	131.811
ENSSSCG00000013862	ENSSSCG00000013862	1.95502	2.27318	2.44612	1.94168	2.4319	1.7087
ENSSSCG00000013861	SLC35E1	6.76894	7.93251	4.89418	5.2524	5.69358	6.08112
ENSSSCG00000013860	CHERP	0.952038	1.6354	1.32111	2.0773	1.54927	1.57976
ENSSSCG00000013867	SIN3B	6.02651	6.03724	6.10489	8.08028	7.92612	6.89726
ENSSSCG00000030227	HTR1F	0	0.106077	0.0350004	0	0	0.101303
ENSSSCG00000013865	NWD1	0.0993438	0.0917297	0.151333	0.0326469	0.0181082	0.0116803
ENSSSCG00000013864	TMEM38A	4.63402	3.70039	4.13119	5.98954	4.20279	2.87228
ENSSSCG00000006011	SLC30A8	0.0582637	1.067	0.0905296	0.0976491	0.0601809	0
ENSSSCG00000013869	ENSSSCG00000013869	0.208095	0.108883	0.0449079	0.0532835	0.116427	0.723549
ENSSSCG00000006013	AARD	0.0998694	0.627062	1.60349	2.70597	2.99152	2.74471
ENSSSCG00000006014	RAD21	25.8505	27.1536	27.98	24.3323	25.6816	25.1259
ENSSSCG00000006016	EIF3H	122.383	108.093	138.69	113.911	147.01	141.876
ENSSSCG00000002363	VSX2	0	0	0	0.459293	0	0
ENSSSCG00000025224	ACYP2	14.9462	25.051	24.5844	20.4618	19.9338	16.127
ENSSSCG00000002645	GALNS	10.244	11.1773	8.27286	12.9512	12.1858	8.32115
ENSSSCG00000025221	PAXIP1	1.38943	1.23351	0.701932	1.59062	1.22929	1.39426
ENSSSCG00000029754	SLC39A2	0.366516	0.43834	0.298304	1.1408	0.351535	0.366289
ENSSSCG00000029756	ADGRG2	0.362858	0.373878	0.115653	0.474042	0.386331	0.11158
ENSSSCG00000025228	TRAF3IP1	6.0011	6.1559	4.84645	5.09512	5.52973	4.35676
ENSSSCG00000029975	ssc-mir-4338	0	0	0	0.532897	0	0
ENSSSCG00000029752	C16orf54	1.4523	0.292268	1.15722	1.68511	1.03853	1.00482
ENSSSCG00000029753	CYTIP	4.18462	2.18508	2.00402	2.96152	4.11985	8.34702
ENSSSCG00000039496	OTOS	2.19591	2.16278	0.535215	0	0.133422	0
ENSSSCG00000019114	SNORA47	2.96532	2.82102	9.215	6.92766	3.34135	2.42467
ENSSSCG00000019117	5S_rRNA	2.22572	2.66189	4.28172	0.355265	7.88215	3.4954
ENSSSCG00000007456	SULF2	7.0849	8.27715	4.06944	5.96432	4.31338	1.78324
ENSSSCG00000022057	ENSSSCG00000022057	0.129171	0	0	0.144326	0.133422	0.129091
ENSSSCG00000022054	ENSSSCG00000022054	0.94827	0.648835	0.717817	0.85577	0.678097	0.291595
ENSSSCG00000016323	ENSSSCG00000016323	28.8464	30.6241	43.0905	32.5748	41.1053	38.3209
ENSSSCG00000016322	ACKR3	51.0671	56.6413	41.9317	26.0734	17.7654	10.8917
ENSSSCG00000016321	IQCA1	0	0.0214609	0.0106217	0	0	0
ENSSSCG00000002361	VRTN	0	0	0	0	0.0244126	0
ENSSSCG00000012112	ARHGAP6	7.76904	6.92181	5.88877	5.96923	5.64962	6.52234
ENSSSCG00000016329	ENSSSCG00000016329	0.0392419	0.410655	0.203246	0.350768	0.364799	0.196088
ENSSSCG00000016328	RAB17	0.103769	0.108592	0.134364	0.318846	0.0669901	0.090742
ENSSSCG00000033753	UBXN2A	15.2652	14.2188	12.4727	11.7129	11.4233	10.3397
ENSSSCG00000002719	EXOSC6	3.99721	3.99283	5.36391	5.02446	4.92635	4.49408
ENSSSCG00000033750	ENSSSCG00000033750	0.518687	2.03546	0.761157	1.49715	0.729221	0.619158
ENSSSCG00000033757	FKBP2	0.0704905	0.110649	0.0730184	0.127986	0.209329	0
ENSSSCG00000033754	ENSSSCG00000033754	0	0.73453	0	0	0	0
ENSSSCG00000002712	LDHD	7.5166	9.71865	10.323	6.77565	2.88	2.37331
ENSSSCG00000033759	TBXA2R	0.531271	0.504242	0.383947	0.800673	0.612562	0.963105
ENSSSCG00000002716	MLKL	3.34883	2.86504	2.50736	2.95399	2.05114	2.37208
ENSSSCG00000002715	RFWD3	3.4185	3.28599	2.32334	3.26652	2.73213	3.43184
ENSSSCG00000002714	WDR59	5.24017	6.33042	5.45803	4.8325	4.35794	4.60156
ENSSSCG00000008225	PTCD3	11.0075	10.0436	11.1999	9.62281	12.519	11.6119
ENSSSCG00000012116	PRPS2	1.59361	0.729179	1.0359	1.3913	1.09292	1.17996
ENSSSCG00000022948	SLC7A9	0.817843	0.460841	0.961214	0.369033	0.817679	0.345796
ENSSSCG00000022940	G3BP2	24.4266	23.895	29.1298	30.6038	32.7348	28.3583
ENSSSCG00000022942	PHF6	5.80626	6.8606	6.13334	4.38481	5.35729	3.83786
ENSSSCG00000022945	UCHL1	0.377918	1.65607	0.734009	0.290302	0.536737	0.660948
ENSSSCG00000022947	AFG3L2	22.2456	21.8356	24.586	23.4542	25.9409	21.5894
ENSSSCG00000037623	ENSSSCG00000037623	2.7901	0.648835	5.78032	0.692766	2.5617	0
ENSSSCG00000037622	FNDC10	0	0	0	0.124263	0.0574372	0
ENSSSCG00000037621	KIAA1522	0.210808	0.635858	0.411045	0.484936	0.627617	0.260248
ENSSSCG00000037620	ENSSSCG00000037620	0	0.0365051	0.0103243	0.00556811	0	0.014941
ENSSSCG00000009898	GCN1	15.3088	17.5143	16.3879	18.5416	17.6737	16.0815
ENSSSCG00000037624	IFN-ALPHA-8	3.19801	5.46387	4.52961	5.90674	2.89877	1.89153
ENSSSCG00000009895	ENSSSCG00000009895	0	0.0170522	0	0	0.0673246	0
ENSSSCG00000009896	BICDL1	0.615275	0.715407	0.460301	1.01846	1.15335	0.854019
ENSSSCG00000009890	MAPKAPK5	14.5756	14.9771	16.6185	20.9342	12.6417	12.3951
ENSSSCG00000009893	TMEM116	1.15952	1.07858	0.767373	0.647781	0.86499	1.09443
ENSSSCG00000009892	ENSSSCG00000009892	0.0473903	0.0661233	0.0490898	0.0529503	0	0
ENSSSCG00000039495	SNORD16	2.18831	0	0	0	1.69524	0
ENSSSCG00000032637	EVC	9.68758	10.907	8.07015	7.35545	6.46075	7.70722
ENSSSCG00000011972	FILIP1L	9.03005	6.43788	5.00556	7.27646	6.41736	6.11268
ENSSSCG00000011970	CMSS1	8.22843	7.62106	10.189	6.58715	9.15048	8.12882
ENSSSCG00000037999	PPP1R14B	0.436943	0.603567	0.515979	0.537028	0.541586	0.358072
ENSSSCG00000037998	ENSSSCG00000037998	0.148044	0.420507	0.328614	0	0.13107	0
ENSSSCG00000040877	ENSSSCG00000040877	0	0.209302	0.124308	0	0	0
ENSSSCG00000040871	ENSSSCG00000040871	0	0.13805	0	0	0	0.197757
ENSSSCG00000040872	RIIAD1	0.238981	0	0.660136	0.356026	0.164563	0.796109
ENSSSCG00000037991	RCVRN	0.352434	0.355152	0.202818	0.495875	0.296618	0.300035
ENSSSCG00000037995	ENSSSCG00000037995	0.0669691	0.0963616	0.0173427	0.112239	0.103759	0.142221
ENSSSCG00000040879	CNBP	173.777	172.364	200.849	206.118	211.076	188.486
ENSSSCG00000037997	ENSSSCG00000037997	1.04318	1.14204	1.26346	0.860728	0.737677	1.05857
ENSSSCG00000004711	LCMT2	2.56048	2.9042	3.95279	3.04546	4.36809	3.76406
ENSSSCG00000004710	ADAL	5.39865	5.49121	4.27255	3.27403	3.29808	3.06371
ENSSSCG00000004713	TGM5	0.0172468	0.198531	0.0535959	0	0	0.103417
ENSSSCG00000004712	TGM7	0	0	0.0181685	0	0	0
ENSSSCG00000004714	EPB42	0.99964	1.4533	1.16753	1.31932	1.03946	1.13312
ENSSSCG00000004717	UBR1	20.148	21.5584	21.1338	20.0174	22.4263	22.6538
ENSSSCG00000004716	TMEM62	5.78688	8.73764	7.35028	8.14385	6.53234	6.89864
ENSSSCG00000004719	CDAN1	7.8419	7.63891	7.74869	11.3647	9.11633	7.25504
ENSSSCG00000004718	TTBK2	6.93617	6.11171	6.31017	6.53993	6.11239	6.53246
ENSSSCG00000033282	ENSSSCG00000033282	0	0	0	0	0.0300669	0.087273
ENSSSCG00000033286	ENSSSCG00000033286	0.678534	0.349887	0.438019	0.692217	0.721176	0.501214
ENSSSCG00000011397	SLC38A3	0.680025	0.474417	0.13812	2.89025	1.3084	1.37253
ENSSSCG00000032334	ENSSSCG00000032334	4.56337	3.63347	6.885	9.19994	9.63199	5.75024
ENSSSCG00000032484	U6	0.347676	0.363833	0	3.88467	1.79558	1.7373
ENSSSCG00000031668	ENSSSCG00000031668	0	0.0758871	0	0	0	0
ENSSSCG00000011394	RBM6	52.4347	53.2914	55.756	53.7913	54.5369	59.1242
ENSSSCG00000028513	ENSSSCG00000028513	19.2902	24.2984	32.2192	27.5039	21.9677	15.8543
ENSSSCG00000032482	ENSSSCG00000032482	0.00571713	0.0059828	0	0	0	0
ENSSSCG00000027865	GALC	4.4016	3.89301	4.166	4.28142	3.1502	3.6955
ENSSSCG00000031661	C12orf75	14.8153	9.97156	10.3099	6.08905	8.59518	5.1854
ENSSSCG00000031660	MAPK8IP2	0.0152153	0.0159223	0	0.0340008	0	0.0304117
ENSSSCG00000031663	ENSSSCG00000031663	0	0	0	0.0891018	0.453034	0.358633
ENSSSCG00000031664	ENSSSCG00000031664	6.17187	4.64571	5.23954	5.35778	5.48023	4.25116
ENSSSCG00000031666	ENSSSCG00000031666	2.95616	4.84529	1.97381	3.2234	3.1822	2.95433
ENSSSCG00000032330	THY1	64.6065	62.003	33.7449	30.4134	32.6339	44.9215
ENSSSCG00000018796	Vault	0.387514	0	0	0	0	0
ENSSSCG00000018799	U6	0	0.763335	0	0	0	0
ENSSSCG00000027863	OPN5	0.070059	0	0	0	0	0
ENSSSCG00000023010	TMOD1	0.488238	0.436156	0.246706	0.944681	0.688805	0.285621
ENSSSCG00000023013	SNORA21	6.20022	8.55282	10.5097	5.98298	7.85976	9.57623
ENSSSCG00000023012	ENSSSCG00000023012	0.316757	0.699784	0.729148	1.02244	0.872481	0.316561
ENSSSCG00000011579	PPARG	56.9846	64.4682	62.6627	79.9117	80.8149	78.5206
ENSSSCG00000032159	ENSSSCG00000032159	5.4002	5.86044	3.93642	0.446946	1.03294	0.199883
ENSSSCG00000038546	ENSSSCG00000038546	0	0.163229	0.0807871	0	0.0402783	0.116913
ENSSSCG00000032152	ENSSSCG00000032152	0	0.223736	0.221468	0.716655	0	0
ENSSSCG00000032153	C19orf12	4.9538	5.42419	6.12208	7.31946	8.51485	7.88486
ENSSSCG00000011570	IRAK2	3.39308	2.28171	3.07066	5.3788	4.17531	4.89671
ENSSSCG00000011577	SLC6A1	0.0200043	0	0.00690723	0.104306	0	0.0199919
ENSSSCG00000032157	ENSSSCG00000032157	5.03343	5.93522	4.25294	3.60229	3.58837	2.82092
ENSSSCG00000011575	ATG7	14.9333	11.3611	15.1103	16.538	13.8414	13.9027
ENSSSCG00000011399	GNAI2	13.0248	11.0026	9.78431	10.9194	11.0945	11.3417
ENSSSCG00000031599	ENSSSCG00000031599	0.526052	0.945727	1.18764	0.85905	0.445836	0.390925
ENSSSCG00000031598	CDADC1	7.11824	6.61796	7.99237	5.34024	6.61497	5.41729
ENSSSCG00000031596	ENSSSCG00000031596	0.161045	0.0674114	0.033364	0.143951	0.0665377	0.064378
ENSSSCG00000031594	ENSSSCG00000031594	10.4649	9.74968	10.5514	14.2219	12.4358	11.9174
ENSSSCG00000031593	NUDT3	20.2443	17.8724	20.1745	17.558	15.3945	13.9214
ENSSSCG00000031592	ZNF462	2.45164	2.08655	2.01317	3.61481	2.15167	2.43849
ENSSSCG00000031591	ENSSSCG00000031591	0.617647	0.497191	0.689012	0.318513	0.490747	0.237409
ENSSSCG00000018319	ssc-let-7a-2	1.61745	2.11577	2.93205	0	3.34135	4.04112
ENSSSCG00000039489	SNORD113	2.48009	0	0	0	5.63574	2.47855
ENSSSCG00000035104	TERB1	1.03625	1.87963	1.14497	1.81393	1.35577	1.98491
ENSSSCG00000035105	ENSSSCG00000035105	0.044999	0.00672716	0.0665897	0.0502785	0.0331998	0.0899423
ENSSSCG00000038540	ENSSSCG00000038540	7.72928	9.40722	5.27382	5.80121	4.70339	7.4726
ENSSSCG00000035101	KLF5	0.498329	1.37174	0.504978	1.58566	1.0854	1.07183
ENSSSCG00000035102	LYPD1	0.104535	0.232459	0.0406064	0.0729996	0.0404905	0.0130588
ENSSSCG00000035103	PIGL	0.737573	1.20601	1.03143	1.56581	1.87604	1.17939
ENSSSCG00000012954	RAB1B	18.9086	22.0177	20.0425	18.1339	17.804	13.9919
ENSSSCG00000012955	KLC2	2.33779	3.09792	1.67145	2.20038	2.29661	2.22206
ENSSSCG00000012956	PACS1	8.17939	11.2639	10.4671	10.1352	9.39616	6.08231
ENSSSCG00000012957	SF3B2	13.0651	12.0149	12.5708	13.9133	13.6452	12.7145
ENSSSCG00000008714	PSAPL1	0.0644961	0.310469	0	0.0288252	0.333092	0
ENSSSCG00000008710	JAKMIP1	0.0766933	0.0695562	0.0264812	0.0799785	0.0316868	0.286144
ENSSSCG00000008713	KIAA0232	13.1687	12.239	12.4707	14.2189	13.7047	11.1372
ENSSSCG00000008712	PPP2R2C	0.0691108	0.123981	0.112497	0.16547	0.132572	0.18747
ENSSSCG00000005393	PLPPR1	0.0541189	0.35113	0.123331	0.0725621	0.0447198	0.0973537
ENSSSCG00000005391	MSANTD3-TMEFF1	0.784146	0.725168	0.774487	0.584097	0.414393	0.479916
ENSSSCG00000012952	TMEM151A	0	0	0.00871055	0	0	0
ENSSSCG00000005398	ENSSSCG00000005398	0	0	0.0300823	0.0324481	0	0
ENSSSCG00000005399	RNF20	18.069	13.4351	19.6752	16.7983	19.6012	18.965
ENSSSCG00000028838	ENSSSCG00000028838	0.316944	0	0.0820776	0	0.286452	0.158374
ENSSSCG00000019948	U6	0.347676	4.36599	7.56303	1.94234	4.3094	3.47461
ENSSSCG00000019949	SNORD16	0.759211	4.3697	3.93219	2.12071	4.70516	3.41433
ENSSSCG00000019942	ssc-mir-10b	4.18515	8.27264	9.15217	6.2349	3.36223	2.32364
ENSSSCG00000019941	ssc-mir-30a	19.4699	11.2788	22.6891	17.8695	30.5249	26.407
ENSSSCG00000019944	SNORD97	11.3451	10.4918	3.82622	7.36985	5.99547	6.85557
ENSSSCG00000001895	CPLX3	0.255281	0.340001	0.120198	0.440812	0.071913	0.0463859
ENSSSCG00000001672	ENSSSCG00000001672	0.195112	0.612536	0.640012	0.763012	0	0.162493
ENSSSCG00000001679	XPO5	11.1382	11.2295	10.8615	12.2484	13.7138	11.8438
ENSSSCG00000001899	LMAN1L	0.109868	0.160963	0.113808	0.44193	0.0680901	0.17568
ENSSSCG00000001898	ULK3	4.28768	5.24885	4.13202	5.49299	6.16428	4.87584
ENSSSCG00000040553	ENSSSCG00000040553	2.81828	3.83402	1.75161	4.09362	5.53094	3.37985
ENSSSCG00000005979	ANXA13	0.10534	0.101756	0.0419685	0.135807	0.0585882	0.145766
ENSSSCG00000005976	NDUFB9	43.1666	49.0882	64.7688	49.3823	50.5245	35.8234
ENSSSCG00000005975	MTSS1	3.77918	3.62703	3.80833	4.32011	3.1239	3.37145
ENSSSCG00000005970	SQLE	2.02319	3.32035	3.32536	4.89649	4.09471	2.55913
ENSSSCG00000005971	ZNF572	11.6513	13.6255	15.2269	14.4038	14.0093	11.4117
ENSSSCG00000017502	PGAP3	1.84265	1.87072	1.80427	2.13054	2.68922	2.25379
ENSSSCG00000009048	GAB1	17.1381	18.6293	15.9867	16.462	15.8299	15.7107
ENSSSCG00000009049	USP38	8.72506	6.62213	9.23659	9.84761	8.61603	7.59192
ENSSSCG00000009046	ENSSSCG00000009046	0.187807	0.0491335	0.129694	0.0349735	0.193987	0.0469226
ENSSSCG00000009047	ENSSSCG00000009047	30.7188	25.1663	27.9744	29.1757	32.8523	30.8983
ENSSSCG00000009045	HHIP	0.456153	0.914586	0.70281	0.47969	0.530553	0.103433
ENSSSCG00000009042	OTUD4	12.6792	11.132	10.0658	10.9826	12.3243	11.0372
ENSSSCG00000009043	ABCE1	15.0824	11.7132	11.3689	11.0909	13.9943	11.3543
ENSSSCG00000009040	SMAD1	5.72978	4.90674	5.50784	6.05625	5.5793	6.24168
ENSSSCG00000021569	MMP25	0.01069	0.0447472	0.055367	0.0836097	0.0220836	0.128201
ENSSSCG00000036427	ENSSSCG00000036427	0.0537786	0	0.0835608	0.015022	0	0.040309
ENSSSCG00000021562	PLXNA4	1.0643	1.45778	0.96626	2.34162	2.27505	0.907589
ENSSSCG00000021560	UBE2I	8.78918	7.40533	8.59552	8.75229	9.51724	9.07565
ENSSSCG00000002270	ENSSSCG00000002270	0.0632676	0.0441384	0.0655365	0.164944	0.152482	0.442599
ENSSSCG00000002274	HSPA2	37.8115	15.5514	17.188	6.31187	7.64444	7.53402
ENSSSCG00000002275	PPP1R36	5.9175	6.8943	5.70063	4.80455	4.11556	2.70065
ENSSSCG00000002276	PLEKHG3	5.91077	6.39826	5.63118	6.69081	4.90822	4.2908
ENSSSCG00000002277	SPTB	0.193812	0.232319	0.368673	0.326795	0.294825	0.200735
ENSSSCG00000025417	BBS2	14.3251	15.5921	18.0985	14.9662	16.6901	14.617
ENSSSCG00000002279	GPX2	0.209585	0.365541	0.542753	0.468349	0.396883	0.314183
ENSSSCG00000025414	PYY	0.0264778	0.0831247	0	0.147922	0.0820473	0
ENSSSCG00000025410	PRSS16	0	0.351221	0.182979	0.217106	0.0182457	0.176535
ENSSSCG00000004823	LRRK1	10.5047	7.76277	5.29689	12.2438	9.12958	8.6159
ENSSSCG00000004822	ALDH1A3	7.84094	7.75852	4.13335	9.14617	7.641	4.06163
ENSSSCG00000004821	ASB7	5.1638	4.66027	4.28678	4.85305	4.04758	4.04064
ENSSSCG00000013320	PAX6	0	0	0	0	0.0181896	0
ENSSSCG00000013322	ENSSSCG00000013322	5.74611	4.2346	6.53901	4.85288	6.21384	4.23277
ENSSSCG00000016131	ADAM23	1.18435	2.0186	2.10746	1.93909	1.42317	1.04298
ENSSSCG00000013324	ENSSSCG00000013324	0.0639198	0.0668902	0.0662121	0.214258	0.0330116	0
ENSSSCG00000013326	DCDC1	0.216592	0.418972	0.414725	0.513341	0.386424	0.49195
ENSSSCG00000016135	CPO	0.01598	0	0	0	0	0
ENSSSCG00000013328	FSHB	0.0778271	0.0203609	0.0403091	0.108698	0.0602911	0
ENSSSCG00000013329	ENSSSCG00000013329	0	0	0	0	0.0842665	0.163063
ENSSSCG00000016138	ATF1	24.8945	21.6931	23.2182	25.8807	24.0703	24.692
ENSSSCG00000003511	HP1BP3	21.1235	22.1661	21.9155	23.8809	20.8898	20.7942
ENSSSCG00000028166	ODF4	0.664849	0.537621	0.469563	0.438958	0.187289	0.211412
ENSSSCG00000028167	SLIRP	15.7135	16.1466	25.3961	18.8263	18.2839	14.947
ENSSSCG00000028168	TAF7	49.8731	43.1326	57.1708	36.3361	45.1381	42.9815
ENSSSCG00000028169	NCAPG2	0.853066	0.932765	1.05359	0.818733	0.5027	0.623008
ENSSSCG00000007530	PPP1R3D	4.96018	4.9744	5.05243	6.05016	4.44028	4.58532
ENSSSCG00000007531	FAM217B	1.78404	1.69015	1.38602	1.57052	1.29132	1.24941
ENSSSCG00000007538	GATA5	0	0	0	0.0691039	0	0
ENSSSCG00000007539	RBBP8NL	0.0232266	0.137734	0.0641589	0.0173011	0.0799698	0
ENSSSCG00000009123	CAMK2D	22.2214	22.6239	21.4744	24.0211	21.8019	27.3985
ENSSSCG00000040419	ENSSSCG00000040419	0.778103	0.701949	0.514177	0.479665	0.581995	0.509476
ENSSSCG00000040047	ENSSSCG00000040047	0.414804	0.502618	0.655826	0.780582	0.653955	0.763639
ENSSSCG00000040552	ENSSSCG00000040552	0	0.088983	0	0	0	0
ENSSSCG00000002400	SAMD15	0.531729	0.206088	0.244799	0.0440084	0.223759	0.216496
ENSSSCG00000012087	SLC37A1	1.46196	1.98265	1.55775	1.25922	1.65422	1.18558
ENSSSCG00000038329	PIGK	18.3336	16.9649	31.7166	7.87124	9.1255	9.13227
ENSSSCG00000027922	UNC5CL	0.00747165	0.0625508	0.0851356	0.0500896	0.0540226	0.0448021
ENSSSCG00000038425	TUG1_4	35.2771	31.9943	35.8778	44.1937	30.0337	31.1956
ENSSSCG00000038426	ENSSSCG00000038426	0	0.11797	0	0	0	0
ENSSSCG00000038420	PERP	0.835386	2.51102	0.147293	0.734802	1.32185	0.266447
ENSSSCG00000027928	TMEM9	0.501345	0.508247	1.03053	0.735216	0.784854	0.493206
ENSSSCG00000038422	TMX1	34.5737	29.3061	27.8272	24.1438	29.2834	26.4671
ENSSSCG00000038423	GLA	4.06829	4.03901	4.21418	3.76614	4.20889	3.64876
ENSSSCG00000015443	DLD	47.0608	48.497	65.9255	34.0228	35.9849	32.3571
ENSSSCG00000015442	GPR22	2.86538	2.50301	1.94941	2.45543	2.0818	2.62092
ENSSSCG00000012493	TAF7L	0.0940378	0.177134	0.350677	0.273184	0.310823	0.187959
ENSSSCG00000012492	DRP2	0.302529	0.178719	0.293161	0.201724	0.841692	0.380366
ENSSSCG00000015447	ENSSSCG00000015447	0.418634	0.0995654	0.256246	0.425227	0.07862	0.83675
ENSSSCG00000015446	PNPLA8	15.3251	14.2315	17.0057	16.2408	18.0547	15.2864
ENSSSCG00000015445	NRCAM	0.364307	0.474101	0.38221	0.240055	0.598212	0.742166
ENSSSCG00000015444	LAMB1	146.349	126.569	130.184	126.425	175.856	130.205
ENSSSCG00000015448	NME8	0.104089	0.196066	0.237208	0.116301	0.0215028	0.291268
ENSSSCG00000026032	ENSSSCG00000026032	4.25158	0	6.05557	6.5318	0.548936	4.78007
ENSSSCG00000002790	ENSSSCG00000002790	10.1829	9.1402	10.6481	8.74001	11.4933	9.46883
ENSSSCG00000026034	NUP153	10.7703	11.3318	10.3002	11.9364	12.8326	12.771
ENSSSCG00000026038	DDX28	8.45798	7.84358	15.7656	10.7821	10.9618	10.1479
ENSSSCG00000000366	DNAJC14	25.6288	23.0594	26.6026	27.6319	27.1817	26.1234
ENSSSCG00000003637	MAP7D1	16.5235	14.3244	10.2094	17.3482	11.1136	11.5105
ENSSSCG00000003634	ADPRHL2	7.83304	5.95511	5.29371	4.93705	7.00741	5.82096
ENSSSCG00000003633	TEKT2	0.0753572	0	0.0260199	0.0280662	0.0259456	0
ENSSSCG00000003632	ENSSSCG00000003632	0	0	0	0.163968	0.037895	0.329985
ENSSSCG00000003630	AGO3	7.82738	7.50303	7.35982	8.07106	7.37517	8.80729
ENSSSCG00000016794	MYO10	10.6077	8.22011	6.42258	12.3823	7.56659	9.00791
ENSSSCG00000016792	RETREG1	8.37803	7.7968	8.13408	12.7116	15.7108	13.862
ENSSSCG00000016793	ZNF622	7.10039	4.9653	8.7842	16.6189	9.41955	12.5273
ENSSSCG00000004948	SMAD6	12.8995	11.5145	11.4753	9.39486	13.1951	5.68521
ENSSSCG00000004949	ENSSSCG00000004949	0.876799	0.262155	0.259498	0.279906	0	0
ENSSSCG00000004945	ENSSSCG00000004945	454.557	417.24	596.25	442.937	515.091	464.416
ENSSSCG00000004946	ZWILCH	3.57759	4.1387	3.64798	3.40398	2.67044	3.19828
ENSSSCG00000004947	LCTL	0.305645	0.137078	0.429679	0.0975727	0.248052	0.0436365
ENSSSCG00000004941	DIS3L	5.88305	6.75287	5.36354	5.64503	6.22631	6.6807
ENSSSCG00000004942	TIPIN	2.50782	2.27871	1.95782	2.22797	2.14177	2.22507
ENSSSCG00000004943	MAP2K1	17.589	14.595	15.495	14.9373	17.3467	11.425
ENSSSCG00000012147	S100G	0.296707	0.133069	0.204898	0.205225	0.102157	0.409484
ENSSSCG00000012146	ENSSSCG00000012146	9.40775	10.1085	10.3436	10.3956	10.0234	10.2015
ENSSSCG00000012144	GRPR	0.0600264	0.141336	0.124358	0	0.0155004	0.119978
ENSSSCG00000012143	ENSSSCG00000012143	0.73666	0.154179	0	0	0.0760901	0.0736204
ENSSSCG00000012141	CA5B	3.40494	4.57201	55.7387	34.7516	27.4226	14.0008
ENSSSCG00000012149	RBBP7	11.5164	9.18675	10.6119	8.38771	8.59507	8.23859
ENSSSCG00000012148	SYAP1	13.7514	12.8664	13.3459	11.1203	12.5141	10.8383
ENSSSCG00000015098	CXCR5	0.347367	0.242339	0.188479	0.304953	0.256284	0.173576
ENSSSCG00000016865	FBXO4	4.88245	4.9314	5.09529	4.42393	5.65782	5.30425
ENSSSCG00000016866	GHR	60.0826	92.3085	93.2975	90.9887	80.7635	67.0112
ENSSSCG00000016867	CCDC152	0.926175	0.915368	0.959389	1.60975	1.11609	1.23413
ENSSSCG00000016861	C6	0.0665975	0.292707	0.124174	0.0297644	0.275156	0.146424
ENSSSCG00000016863	OXCT1	173.219	196.941	193.392	232.474	178.256	158.681
ENSSSCG00000016868	ANXA2R	0.377439	0.32092	0.146616	0.184503	0.243662	0.117877
ENSSSCG00000016869	ENSSSCG00000016869	1.82049	2.29163	0.683253	0.324274	0.490538	0.474617
ENSSSCG00000040412	ENSSSCG00000040412	24.1183	19.9611	29.5399	72.9205	53.6234	57.6813
ENSSSCG00000036475	HS3ST2	0.0244585	0.0575889	0.0823407	0.0888162	0.0315791	0.0794408
ENSSSCG00000036474	GJB6	0.0218703	0.640824	0.0906184	1.78384	0.700288	0.480848
ENSSSCG00000036476	REEP3	41.9022	36.89	40.415	40.9059	40.474	44.6089
ENSSSCG00000036472	HIC2	2.41179	2.90356	2.38774	3.74404	2.97616	1.72774
ENSSSCG00000011366	SLC25A20	63.7197	63.3357	86.5251	50.7768	69.4005	43.4833
ENSSSCG00000011367	ARIH2	15.8751	15.3634	17.8385	17.316	17.8109	15.4881
ENSSSCG00000011364	NCKIPSD	1.99004	1.52284	1.40433	1.4036	2.28677	2.94592
ENSSSCG00000032366	MOB3A	2.27711	2.22897	1.70282	2.19408	2.15384	2.33963
ENSSSCG00000011362	TMEM89	0	0.0658715	0	0	0	0
ENSSSCG00000014791	ENSSSCG00000014791	21.6995	19.1465	22.9143	26.7222	26.9446	24.7907
ENSSSCG00000011360	CELSR3	0.163562	0.107769	0.0941267	0.159062	0.222131	0.0756764
ENSSSCG00000011361	SLC26A6	2.43804	1.95364	1.65127	2.39071	1.75222	2.47912
ENSSSCG00000014798	ART5	0.0889984	0.124179	0.0614601	0	0	0.0889433
ENSSSCG00000014799	ENSSSCG00000014799	0.554478	0.386829	0.55309	0.28682	0.47727	0.359161
ENSSSCG00000011368	P4HTM	0	0.0226075	0	0.0241382	0	0
ENSSSCG00000011369	WDR6	2.15241	2.87677	2.86187	2.78953	2.93429	2.40333
ENSSSCG00000004368	PREP	2.6298	3.52504	2.96285	3.7241	3.06427	2.33878
ENSSSCG00000004369	PRDM1	0.472511	0.244576	0.2842	0.431441	0.20467	0.573771
ENSSSCG00000027075	ENSSSCG00000027075	0.516685	0	0	0	0	0.619638
ENSSSCG00000027074	ENSSSCG00000027074	11.6247	12.0945	11.4143	11.6477	10.6577	8.55202
ENSSSCG00000027072	ATPIF1	149.884	197.612	211.805	171.987	189.691	122.783
ENSSSCG00000027070	ENTPD6	2.20887	3.33754	1.76275	1.25919	2.39796	1.7232
ENSSSCG00000004361	GRIK2	0.206135	0.494874	0.188407	0.243868	0.263017	0.290834
ENSSSCG00000004364	HACE1	15.4196	16.7001	16.2517	14.3464	16.3047	15.2176
ENSSSCG00000004366	ENSSSCG00000004366	0.147513	0.235227	0.0800397	0.133426	0.116089	0.203582
ENSSSCG00000004367	ENSSSCG00000004367	0.30245	0.158252	0.19581	0.0760353	0.0468604	0.0226697
ENSSSCG00000023978	RECQL5	4.19334	5.48091	5.40818	4.89829	3.44965	2.76622
ENSSSCG00000040410	ENSSSCG00000040410	2.21754	1.24272	1.38075	0.717589	0.638339	0.62973
ENSSSCG00000023972	DRAM1	12.4105	19.6693	25.1201	9.33753	15.3102	8.15182
ENSSSCG00000023973	NOC2L	5.59029	5.94053	3.97742	5.39295	6.31744	5.15485
ENSSSCG00000023971	H3F3A	73.2458	78.3587	81.6999	75.5031	73.0319	68.5532
ENSSSCG00000023976	DCP1B	1.49277	1.35659	1.63582	1.80836	1.41205	1.35051
ENSSSCG00000023974	PHF21A	2.93709	3.68717	3.10868	3.81771	3.35308	2.81807
ENSSSCG00000023975	C15orf52	6.11649	5.91776	4.0605	5.5417	4.79112	3.82993
ENSSSCG00000014428	HTR4	0.0491864	0.137259	0.220785	0.219829	0.16935	0.229395
ENSSSCG00000014422	SPINK5	0.0613276	0.231039	0.419278	0.698933	0.468758	0.441286
ENSSSCG00000014420	JAKMIP2	0	0.00844654	0	0.0450922	0.0666965	0.0120997
ENSSSCG00000016556	CEP41	1.70533	1.1787	1.75558	1.02327	1.02207	1.52543
ENSSSCG00000014426	SPINK9	0.312616	0.163572	0.566698	3.84223	1.85669	1.87454
ENSSSCG00000014427	FBXO38	7.07421	7.56201	7.76745	8.51982	7.31354	7.60149
ENSSSCG00000040411	CCDC69	29.3464	49.8205	44.4252	31.9964	36.4239	26.3157
ENSSSCG00000040416	ENSSSCG00000040416	7.13654	6.38794	6.7653	5.10148	6.14111	3.92812
ENSSSCG00000026175	FAM81B	0.119533	0.194581	0.165093	0.163237	0.137185	0.172552
ENSSSCG00000026177	SLC25A40	8.38069	9.55768	13.527	7.82347	8.35175	5.67994
ENSSSCG00000026176	CHRM3	0.0629464	0.570887	0.217346	0.0703316	0.238398	0.0209692
ENSSSCG00000040417	ENSSSCG00000040417	0.266676	0.139534	0	0	0	0.133256
ENSSSCG00000003066	IRGC	0.147527	0.154382	0	0.10989	0.0761907	0
ENSSSCG00000003064	ETHE1	8.53472	8.35342	9.93289	10.4897	9.02299	5.06749
ENSSSCG00000003062	LYPD3	0	0	0	0.0380293	0.017578	0.0680298
ENSSSCG00000003063	PHLDB3	0.547742	0.600169	0.594085	0.633606	0.918538	0.437922
ENSSSCG00000003061	CADM4	3.87252	3.6688	3.54854	3.09793	4.2603	2.25566
ENSSSCG00000009620	BMP1	20.6154	22.5648	15.1424	23.3947	15.1315	19.3123
ENSSSCG00000003068	SMG9	0.619835	1.10858	0.682922	0.786996	0.774097	0.703921
ENSSSCG00000003069	KCNN4	0.154362	0.146851	0.11629	0.203832	0.0869683	0.0140243
ENSSSCG00000040140	CD3E	0.611628	0.26355	0.22361	0.48239	0.309683	1.58206
ENSSSCG00000012883	GAL	0	0	0	0	0.0267774	0
ENSSSCG00000023313	7SK	0.117726	0	0	0	0.1216	0.352959
ENSSSCG00000011645	CEP63	4.8086	4.82712	4.63169	4.64343	5.05673	4.70777
ENSSSCG00000018246	U6	0	0	0	0	0.396139	0
ENSSSCG00000008928	ENSSSCG00000008928	0.555244	0.193682	0	0.310194	0.0955858	0.5549
ENSSSCG00000008929	ENSSSCG00000008929	0.0886802	0.0464006	0	0	0	0
ENSSSCG00000008923	STAP1	5.59061	2.1161	2.43349	5.34942	2.97944	5.94377
ENSSSCG00000008921	CENPC	18.7264	15.7496	19.4956	16.4649	17.4602	18.5054
ENSSSCG00000008926	TMPRSS11D	0.0235452	0	0.0487791	0	0	0
ENSSSCG00000008927	TMPRSS11A	0.0199364	0	0.0619541	0	0	0
ENSSSCG00000008924	UBA6	5.76132	5.8237	6.41106	4.09126	5.37122	3.89864
ENSSSCG00000016613	AASS	4.63937	5.19578	6.56142	8.71125	6.78986	4.58335
ENSSSCG00000023727	TRIM37	6.49048	8.00439	8.52723	7.59057	6.75557	6.02259
ENSSSCG00000016611	CADPS2	8.10198	8.57654	7.5936	10.2848	8.88231	9.71779
ENSSSCG00000016617	WNT16	0.0603591	0.252656	0	0.337204	1.57941	0.261394
ENSSSCG00000016616	FAM3C	27.3024	29.1828	18.1837	18.1706	20.5468	23.4602
ENSSSCG00000016614	PTPRZ1	0.228917	0.439998	0.227448	0.193136	0.183369	0.130729
ENSSSCG00000016619	ING3	9.00165	7.00502	6.91705	8.02792	6.5085	7.08236
ENSSSCG00000011642	RYK	44.4817	40.4934	37.0751	37.2166	37.8604	31.4586
ENSSSCG00000004597	AQP9	3.09568	1.88394	2.49104	0.853587	0.912606	0.471368
ENSSSCG00000004596	LIPC	1.3952	1.58279	1.78417	1.60718	1.47938	1.47455
ENSSSCG00000004595	ADAM10	25.3855	22.3521	23.355	22.9395	21.2726	21.5921
ENSSSCG00000004594	ENSSSCG00000004594	6.14631	4.62647	6.70182	5.30117	5.90305	6.35803
ENSSSCG00000004592	SLTM	20.85	18.9566	25.4038	39.5224	28.4159	33.4736
ENSSSCG00000017352	ENSSSCG00000017352	9.93493	9.49421	11.0209	9.66209	9.18298	9.49182
ENSSSCG00000004598	MYZAP	3.36525	2.20903	2.07572	2.08514	1.8012	1.05481
ENSSSCG00000010559	ENSSSCG00000010559	0.458292	0.656828	0.206403	0.556588	0.308721	0.358441
ENSSSCG00000040040	ENSSSCG00000040040	0.0885746	0	0.0917511	0.0494833	0.228723	0.221299
ENSSSCG00000031913	ENSSSCG00000031913	28.5661	38.6089	39.129	31.4146	31.8733	24.0289
ENSSSCG00000031912	ENSSSCG00000031912	268.996	223.013	102.732	238.864	148.129	231.714
ENSSSCG00000031917	KCNS2	0.0582687	0.230356	0.0469454	0.0868068	0.113685	0.0905841
ENSSSCG00000031916	ENSSSCG00000031916	0.0584927	0.122422	0.0908855	0.228744	0.0302087	0.175369
ENSSSCG00000031915	ZFP82	5.53911	3.36571	2.88738	3.09449	3.52511	2.85712
ENSSSCG00000022212	SNRNP35	3.96994	3.40598	3.37145	2.82588	3.05134	3.20092
ENSSSCG00000022218	ENSSSCG00000022218	0.0832245	0.0870919	0	0	0	0
ENSSSCG00000014618	ENSSSCG00000014618	1.82206	1.88213	1.65604	1.27841	1.48942	1.58597
ENSSSCG00000029647	ssc-mir-500	0	0.486626	0	0.519575	0	0
ENSSSCG00000014617	OR6A2	0	0.0793682	0.157127	0.127113	0.548376	0.492679
ENSSSCG00000031317	ENSSSCG00000031317	1.85703	2.50219	1.99907	2.23765	2.28171	1.69819
ENSSSCG00000031316	ENSSSCG00000031316	1.63384	1.92897	2.90752	2.66809	1.60106	1.5491
ENSSSCG00000031312	ENSSSCG00000031312	0	0	0	0	0	0.305994
ENSSSCG00000031319	ENSSSCG00000031319	0	0.355526	0.351922	0.569397	0	0.84882
ENSSSCG00000037421	SNORA16	0.36833	0	0	0	0.380451	0
ENSSSCG00000037420	TMEM170B	3.58824	4.35376	4.84205	3.83586	4.60785	3.25649
ENSSSCG00000037423	U6	2.78141	3.27449	5.04202	5.82701	13.6464	2.08476
ENSSSCG00000037425	NFAM1	0.223768	0.292707	0.115896	0.281274	0.520044	0.391351
ENSSSCG00000004048	TCP1	7.87559	5.91167	6.29923	10.2291	9.62783	10.0792
ENSSSCG00000037427	PTDSS2	3.74638	5.01903	4.13899	5.21957	5.16406	4.78007
ENSSSCG00000037426	ENSSSCG00000037426	0.272598	0.299013	0.241548	0.488062	0.352808	0.456236
ENSSSCG00000004047	MRPL18	3.72658	2.91077	2.82564	2.84386	3.93795	3.97112
ENSSSCG00000004046	PNLDC1	0.0241724	0.17707	0.100157	0.135042	0.149807	0.0724723
ENSSSCG00000004041	SLC22A1	0	0.0236441	0	0.0252451	0	0.0112901
ENSSSCG00000004040	SLC22A2	0.00899452	0.0094125	0	0.050249	0.0464525	0.0269669
ENSSSCG00000030668	UQCC2	3.77176	4.26676	4.20169	3.06065	3.41705	3.3272
ENSSSCG00000039517	ENSSSCG00000039517	2.55759	1.29767	1.68593	0.259787	1.12074	2.63346
ENSSSCG00000012200	ENSSSCG00000012200	0.0861142	0	0	0	0	0
ENSSSCG00000039515	ST7-OT3_2	0.814628	0.852484	1.12512	0.303401	1.12191	1.0855
ENSSSCG00000000746	WASHC1	8.00565	9.29748	9.52313	10.7233	13.4465	10.2798
ENSSSCG00000000744	ENSSSCG00000000744	0.207829	0	0.287042	0	0.214668	0
ENSSSCG00000000745	DDX11	1.1641	1.39757	1.0431	1.8832	2.02123	1.42746
ENSSSCG00000000742	ITFG2	1.23381	1.61755	1.84528	2.91202	2.68484	2.29983
ENSSSCG00000000743	FKBP4	69.4489	86.542	64.8153	66.124	76.9255	62.6287
ENSSSCG00000000741	NRIP2	0.299493	0.313411	0.343473	0.250973	0.209915	0.0427583
ENSSSCG00000010755	PTPRE	1.49674	1.17771	0.893559	1.95958	1.6463	1.97538
ENSSSCG00000010756	MGMT	19.1252	17.9972	27.3918	17.4713	19.9057	17.0167
ENSSSCG00000010757	ENSSSCG00000010757	8.11101	8.2866	7.60473	11.3735	7.14494	7.35438
ENSSSCG00000010974	CNTFR	0.882917	0.764032	0.703523	2.46626	2.36761	2.12108
ENSSSCG00000000748	IQSEC3	0	0	0	0	0.00531106	0
ENSSSCG00000000749	SLC6A12	0.0354552	0	0.119362	0.0396149	0.0457773	0.0974414
ENSSSCG00000039511	ENSSSCG00000039511	0	0.149731	0	0.266449	0	0
ENSSSCG00000030660	PDIK1L	3.14318	2.9266	3.48261	2.31639	3.19009	2.91035
ENSSSCG00000019267	U4	0	0	0	0	0.66827	0
ENSSSCG00000016946	CENPK	10.8626	8.90959	9.51439	4.73299	5.76166	7.62847
ENSSSCG00000009626	SORBS3	17.7255	18.3371	14.0285	20.5256	16.5578	17.4567
ENSSSCG00000012203	TAB3	2.00076	1.7509	1.8786	1.35307	1.58923	1.32132
ENSSSCG00000018617	ssc-mir-17	1.93254	0.505585	0	0	0	0
ENSSSCG00000018612	SNORD69	1.4494	3.5391	5.50506	7.55745	5.48936	4.34552
ENSSSCG00000018618	ssc-mir-874	0	0	0	0.494833	0	0.442599
ENSSSCG00000000092	NPTXR	0.602784	0.365574	0.227055	0.17603	0.0919778	0.0410734
ENSSSCG00000025881	PDHB	17.9486	26.8497	33.0247	20.8263	25.6681	14.3242
ENSSSCG00000025885	ENSSSCG00000025885	0	0	0	0	0.00747796	0
ENSSSCG00000020107	ssc-mir-1343	5.17993	4.92786	4.87791	5.78767	12.6464	3.29428
ENSSSCG00000030198	ENSSSCG00000030198	0.138295	0	0.0238757	0	0	0
ENSSSCG00000030195	ENSSSCG00000030195	0.286164	0.349373	0.148213	0.586187	0.295581	0.238322
ENSSSCG00000030196	CUL9	1.57138	2.73952	1.80444	3.47849	2.02971	1.57368
ENSSSCG00000000095	GTPBP1	4.51721	4.77835	4.80368	6.87711	6.9735	5.84872
ENSSSCG00000035347	ENSSSCG00000035347	0.00690491	0.00240859	0	0.0591485	0.0095095	0.0161015
ENSSSCG00000035344	UBE2S	8.72251	7.80329	7.46767	9.49992	11.7948	9.98204
ENSSSCG00000020109	7SK	0.246367	0.902353	1.91401	1.10109	0.508947	0.615535
ENSSSCG00000036926	MVB12B	2.78858	3.42706	3.72289	3.71853	3.00592	2.10343
ENSSSCG00000036924	PSMA4	11.9772	13.3387	15.1132	13.437	14.4773	12.6531
ENSSSCG00000036922	COX7B2	0	0	0	0.171053	0	0
ENSSSCG00000036921	U6	0	0.363833	0.360144	0	0	0
ENSSSCG00000036920	SELENOT	43.6652	39.8719	52.8874	36.035	35.1295	31.8632
ENSSSCG00000006359	ADAMTS4	20.5765	20.7599	16.2597	21.2401	11.4411	23.2364
ENSSSCG00000006358	NDUFS2	61.0691	68.9531	94.8049	57.4222	87.1134	52.7676
ENSSSCG00000006357	FCER1G	2.74849	2.79519	2.84705	3.15746	4.47831	3.63659
ENSSSCG00000006355	APOA2	0.0784839	0.410655	0.406492	0.350768	0.0810665	0.15687
ENSSSCG00000006354	TOMM40L	0.487604	0.682852	0.67593	0.504753	0.718441	0.644959
ENSSSCG00000006353	NR1I3	0.0949869	0.140331	0.0231514	0.137346	0.0865699	0.0837601
ENSSSCG00000006352	MPZ	1.88344	3.15066	3.80228	2.59595	9.67028	3.99811
ENSSSCG00000006350	ENSSSCG00000006350	6.52179	5.30004	8.72304	9.53255	12.2169	20.4872
ENSSSCG00000017193	CDK3	0.341297	0.535735	0.707073	0.272385	0.705055	0.316722
ENSSSCG00000017192	EVPL	0.380125	0.455203	0.288214	0.967669	0.356204	0.172321
ENSSSCG00000017191	SRP68	15.2516	17.6941	14.2876	19.3194	18.1669	14.025
ENSSSCG00000017190	EXOC7	3.83346	5.63674	5.08685	6.37012	5.36859	4.68399
ENSSSCG00000017197	FBF1	2.96241	2.9164	2.71832	4.32401	4.28915	3.6836
ENSSSCG00000017196	MRPL38	8.85901	11.1407	9.82738	8.83353	10.4593	8.30153
ENSSSCG00000017195	TRIM65	3.88267	5.14973	2.85275	5.24619	4.43012	4.17354
ENSSSCG00000017194	ENSSSCG00000017194	10.7497	12.9346	17.9749	8.907	9.48162	8.69103
ENSSSCG00000017199	TRIM47	30.6051	17.6655	14.44	17.9148	10.3315	12.0219
ENSSSCG00000017198	ACOX1	54.2515	73.1227	108.05	48.2176	41.1725	21.739
ENSSSCG00000027657	ZC4H2	2.72537	3.66009	2.96427	3.29889	3.51882	4.08553
ENSSSCG00000027654	NETO1	0	0.00906405	0	0.0193555	0	0
ENSSSCG00000027652	KLHL15	10.4373	7.96766	8.24884	11.177	10.6411	11.3095
ENSSSCG00000027659	FUCA1	14.3552	18.2665	16.0564	16.466	13.8654	13.7511
ENSSSCG00000033428	ENSSSCG00000033428	0	0.0831839	0	0	0.0821058	0
ENSSSCG00000033425	ST6GALNAC5	0.0514008	0.0806841	0.0399331	0.0430736	0.0464557	0.0256845
ENSSSCG00000033424	ENSSSCG00000033424	6.26248	5.92143	7.67252	6.10925	6.7887	6.97341
ENSSSCG00000034431	ENSSSCG00000034431	0	0.106077	0	0.679553	0	0.709123
ENSSSCG00000034430	ENSSSCG00000034430	0	0	0	0.0444081	0.0821058	0.0794408
ENSSSCG00000033420	ZNF227	3.12044	2.43579	2.67432	2.23729	2.66669	2.43792
ENSSSCG00000034435	U1	0.226837	2.37379	0	0.253451	0.468604	0
ENSSSCG00000013478	DOHH	2.35531	2.23369	1.82984	2.6434	2.59573	2.61656
ENSSSCG00000032405	TMEM190	0	0.0713005	0	0	0	0.0680921
ENSSSCG00000013474	S1PR4	0.877657	0.266644	0.234615	0.759196	0.731079	1.07517
ENSSSCG00000013475	NCLN	5.91493	6.55983	5.26959	7.37215	7.61205	6.3771
ENSSSCG00000013476	CELF5	0.0106625	0.0111579	0.0110448	0.107221	0.03304	0.0532793
ENSSSCG00000013470	ENSSSCG00000013470	13.6654	13.8114	15.3367	13.7022	17.2432	16.9077
ENSSSCG00000011287	HHATL	0.0768094	0.0401893	0.106085	0.0929728	0.0595027	0.185508
ENSSSCG00000013473	GNA15	1.33338	1.69185	0.72513	1.78778	1.22232	1.64904
ENSSSCG00000038194	PVT1_3	1.60006	1.25581	4.1436	3.57557	3.30542	1.99883
ENSSSCG00000038196	ENSSSCG00000038196	2.81604	4.11015	3.37761	3.56043	2.37289	2.07369
ENSSSCG00000032407	LRFN1	0.0328924	0.120473	0.051108	0.238885	0.186861	0.0986162
ENSSSCG00000021769	ZNF341	2.12866	3.51047	3.17473	4.29606	3.48799	2.38351
ENSSSCG00000038191	ABT1	3.78921	3.3526	3.57756	2.88132	3.73043	3.16229
ENSSSCG00000038192	ENSSSCG00000038192	0.554799	0.287169	0.173026	0.793193	0.640836	0.256361
ENSSSCG00000021764	ARHGEF38	0.519308	1.48211	0.872101	1.24839	1.06467	0.55044
ENSSSCG00000021767	ENSSSCG00000021767	0.00909124	0	0	0	0.0187808	0
ENSSSCG00000021761	UBAP1	13.4565	13.3755	11.1873	11.5319	13.4495	11.0327
ENSSSCG00000011280	VIPR1	0.467532	0.371588	0.269736	0.443035	0.342321	0.443585
ENSSSCG00000007000	FAT1	41.3033	50.6419	30.788	27.9221	20.1679	17.2056
ENSSSCG00000007001	ENSSSCG00000007001	0.709849	0.935422	0.807928	0.244794	0.135779	0.131372
ENSSSCG00000007003	ENSSSCG00000007003	2.10201	0.258029	0.20433	0.792061	1.04421	0.862463
ENSSSCG00000007004	INTS10	10.4595	7.719	8.19354	5.6181	6.38179	5.71245
ENSSSCG00000007005	ENSSSCG00000007005	1.66573	0.66028	0.915021	1.09978	0.729928	1.03413
ENSSSCG00000007007	IDO1	0.136907	0.0130244	0.0644621	0.292033	0.128556	0.659234
ENSSSCG00000007008	ADAM18	0	0	0.102443	0	0.0340501	0
ENSSSCG00000007009	ADAM3A	0.0666691	0	0.017265	0.0186228	0.0172157	0.0666278
ENSSSCG00000002071	ENSSSCG00000002071	0	0	0.0508383	0	0	0
ENSSSCG00000011833	DLG1	20.0397	20.3034	22.5442	15.8069	13.8581	11.8071
ENSSSCG00000011830	ENSSSCG00000011830	1.29022	1.80023	1.93049	2.64292	1.33268	1.64759
ENSSSCG00000011831	APOD	68.7755	48.792	102.001	109.194	116.669	134.623
ENSSSCG00000011837	MELTF	0.0422839	0.035399	0.0613203	0.0188979	0.0349402	0
ENSSSCG00000032778	PLEKHG1	5.59236	5.23968	4.35634	6.67108	3.06027	4.08592
ENSSSCG00000032779	ENSSSCG00000032779	0	0.166368	0	0	0	0
ENSSSCG00000032777	CXCL9	2.69618	1.14092	0.610463	6.17317	4.21539	15.1953
ENSSSCG00000032774	ENSSSCG00000032774	0.221437	0	0	0	0.228723	0
ENSSSCG00000032773	ZEB2_AS1_4	2.86164	4.99104	6.91662	7.99346	5.41898	5.24309
ENSSSCG00000032771	U6	0.695352	0	0	0	0	0.347461
ENSSSCG00000024300	TMEM254	4.92852	30.5256	3.83715	7.08685	13.7133	5.48446
ENSSSCG00000024305	MT3	0	0.56773	1.08381	0.909256	0.920611	0.464729
ENSSSCG00000014321	KLHL3	0.735794	0.963829	0.618273	1.05208	0.860986	0.581072
ENSSSCG00000000234	GRASP	7.6976	5.49119	4.55472	7.66314	6.02096	5.17701
ENSSSCG00000015138	C11orf63	0	0.0454472	0	0	0.00897163	0
ENSSSCG00000015137	CRTAM	0.064251	0.0224123	0.0369751	0.183461	0.095861	0.306787
ENSSSCG00000015136	UBASH3B	2.07227	1.76521	1.27078	2.49137	1.45123	3.1976
ENSSSCG00000015135	SORL1	21.0092	40.4601	37.8749	34.7394	27.6969	37.5515
ENSSSCG00000014323	ENSSSCG00000014323	0	0	0.193451	0	0	0
ENSSSCG00000015131	GRIK4	0.310983	0.766127	0.731516	0.159257	0.1673	0.31079
ENSSSCG00000001362	MDC1	3.18054	3.77296	2.46466	3.63507	3.38551	2.52951
ENSSSCG00000014325	CDC23	2.16361	2.45061	2.99266	1.678	1.84043	1.93332
ENSSSCG00000008649	SOX11	0.0553592	0	0	0	0.114362	0.0553249
ENSSSCG00000011794	SENP2	11.5621	10.5398	11.1331	10.4859	10.4833	10.1652
ENSSSCG00000030437	TMEM253	0.173635	0.249843	0.134897	0.582021	0.470791	0.21691
ENSSSCG00000014329	CDC25C	1.55623	1.62855	3.37761	1.87682	2.47495	1.25903
ENSSSCG00000030435	USP39	12.7691	12.9767	12.4459	12.3387	12.6008	12.309
ENSSSCG00000030434	ssc-mir-4334	3.77405	0	1.11697	3.01203	0	0
ENSSSCG00000030433	ENSSSCG00000030433	0	0	0	0.230922	0.042695	0.454402
ENSSSCG00000030432	ENSSSCG00000030432	2.12441	1.79366	1.27535	1.24078	1.52106	1.88184
ENSSSCG00000030430	ENSSSCG00000030430	0	0.201189	0.0995748	0	0	0.096068
ENSSSCG00000038222	CACUL1	12.8281	10.5043	10.4223	12.0147	8.79274	8.87364
ENSSSCG00000038220	RXRA	33.4523	32.8132	23.969	41.5885	27.6342	22.9838
ENSSSCG00000038221	HSD17B2	0	0.0290631	0.0287685	0.0930929	0	0
ENSSSCG00000038226	ENSSSCG00000038226	1.55006	2.7708	2.73647	1.0715	0.946932	1.11511
ENSSSCG00000011799	AHSG	0	0.00960051	0	0.0717538	0	0
ENSSSCG00000030438	FAM210A	14.4713	18.6782	23.0344	18.3039	17.0483	14.7087
ENSSSCG00000024900	TRBV25-1	0	0	0	0.583382	0.134826	0.391351
ENSSSCG00000008644	KIDINS220	19.9423	20.5123	17.4542	17.4331	15.7348	14.3302
ENSSSCG00000024907	SDHAF1	4.52862	4.37564	4.87809	4.87368	5.022	5.73362
ENSSSCG00000024904	SEC22A	5.24733	5.21393	4.83353	4.71711	4.69616	4.53519
ENSSSCG00000040586	PAOX	15.7231	15.6051	17.0039	17.0153	19.7337	15.7331
ENSSSCG00000001723	PLA2G7	27.2468	16.0255	34.4477	12.3271	20.5318	16.089
ENSSSCG00000029501	PLA2G1B	0	0	0	0.101298	0	0
ENSSSCG00000029503	F7	0.131387	0.176776	0.0194427	0.146802	0.0775489	0
ENSSSCG00000029502	NAXD	41.4578	42.9745	45.4136	35.9541	38.0562	31.7164
ENSSSCG00000029507	RASGEF1B	8.27617	7.77446	4.51058	13.2793	10.1555	11.0495
ENSSSCG00000026239	VPS35	44.9682	38.8676	45.4359	39.9194	45.0183	39.7159
ENSSSCG00000029509	KIF22	1.10876	0.930648	0.741757	1.9357	1.6463	2.11227
ENSSSCG00000026237	RNF212B	0.0435104	0.227661	0.135212	0.291691	0.0898842	0.13045
ENSSSCG00000026234	ENSSSCG00000026234	0	1.26946	0	0	0	0.404112
ENSSSCG00000026232	FAM184B	0.474671	0.328346	0.408356	0.77307	0.448741	0.337692
ENSSSCG00000026233	POLR3G	2.73608	2.47	3.62486	2.76844	2.53502	2.40579
ENSSSCG00000026230	ENSSSCG00000026230	12.6281	13.4817	16.4478	14.1605	17.9714	15.8322
ENSSSCG00000022689	GADD45B	4.48713	4.16599	4.89003	14.0402	6.74608	11.0407
ENSSSCG00000019368	U6	4.21147	2.20359	2.18125	4.31345	3.62505	3.15665
ENSSSCG00000019369	U6	2.08606	3.27449	1.08043	1.94234	2.1547	3.12715
ENSSSCG00000019366	ssc-mir-181b-1	0	1.45988	0.963386	2.59787	0	0
ENSSSCG00000019364	ssc-let-7d	28.2885	11.3546	26.4931	9.95852	11.2074	12.3928
ENSSSCG00000022687	NAA40	1.60956	1.94532	1.19763	2.40632	2.16597	1.6199
ENSSSCG00000014055	CDHR2	0.0146481	0.0562057	0.0101156	0	0.00504338	0
ENSSSCG00000038946	SLC17A8	0.0834319	0.019402	0	0.0414313	0.076602	0.101909
ENSSSCG00000023487	MSLNL	0.0141773	0	0	0	0	0
ENSSSCG00000023485	PCDHGB5	2.44603	1.86307	1.89229	0.830282	1.45515	0.417734
ENSSSCG00000036109	ENSSSCG00000036109	0.0136219	0	0	0	0	0
ENSSSCG00000023483	PLXNA3	1.86473	2.9201	1.50389	2.76809	1.54775	1.58404
ENSSSCG00000003549	LDLRAP1	10.4927	8.73773	7.93178	9.66515	8.5435	7.35208
ENSSSCG00000036105	ENSSSCG00000036105	0	0	0	0	0.146105	0.141362
ENSSSCG00000036104	ENSSSCG00000036104	1.57698	0.9887	1.15858	1.04788	0.947183	0.784528
ENSSSCG00000036107	ENSSSCG00000036107	0.0112221	0	0.0116246	0	0	0.0112152
ENSSSCG00000036106	TUBG2	1.72178	2.61708	1.52528	2.97708	2.14861	1.65064
ENSSSCG00000036101	ENSSSCG00000036101	0.0690192	0.144453	0	0	0	0
ENSSSCG00000036100	ENSSSCG00000036100	1.0256	1.07326	1.35212	0.520877	0.385218	0.559072
ENSSSCG00000036103	ENSSSCG00000036103	0	0	0.120048	0	0	0.11582
ENSSSCG00000036102	TCF25	18.0502	19.5553	21.8045	19.7357	20.9923	16.8971
ENSSSCG00000014264	ENSSSCG00000014264	65.5099	55.4195	65.7954	63.5227	67.8339	66.8087
ENSSSCG00000014267	ENSSSCG00000014267	10.2915	9.38677	9.93482	9.90983	9.0961	10.1677
ENSSSCG00000014269	FNIP1	23.5245	19.8828	23.8448	26.7093	26.38	25.958
ENSSSCG00000040581	CISH	0.528957	1.41122	1.3668	2.09129	1.92728	1.58008
ENSSSCG00000022534	ZNF644	28.5325	24.2825	27.5063	33.5715	27.9696	27.0112
ENSSSCG00000022536	SLC37A2	3.47946	2.99027	3.10002	3.36395	2.91427	3.08993
ENSSSCG00000022538	MARK4	1.82069	1.44503	1.23966	2.74287	1.98625	1.43111
ENSSSCG00000037852	ENSSSCG00000037852	0.0458333	0.0799386	0.0316513	0.187772	0.0789025	0.366439
ENSSSCG00000037853	ENSSSCG00000037853	0	0	0	0	0.632519	0
ENSSSCG00000037854	L3HYPDH	4.40633	4.80322	5.94316	4.7438	3.88759	2.08712
ENSSSCG00000037857	ENSSSCG00000037857	0	0	0.194624	0.209929	0	0.469423
ENSSSCG00000033168	TMEM161A	2.32097	2.63525	1.93426	2.18188	1.60955	1.73472
ENSSSCG00000033169	RPS15	1102.25	1084.06	1636.65	1183.84	1403.79	1513.16
ENSSSCG00000033161	HNRNPH2	26.1632	17.7073	21.8576	11.4337	14.1997	17.3127
ENSSSCG00000033163	U6	0	1.0915	0	0.776934	0	0
ENSSSCG00000033167	SLC7A6OS	2.53446	2.36338	3.27519	2.90892	3.59632	2.61439
ENSSSCG00000040582	ENSSSCG00000040582	0.665655	0.525727	0.429328	0.771819	0.570804	0.815864
ENSSSCG00000038877	SLC36A3	0.0753619	0.064525	0.177419	0.0306195	0.0353826	0
ENSSSCG00000011166	ZMYND11	30.0219	26.9367	26.9298	24.7644	27.1999	26.5935
ENSSSCG00000011167	ZNF782	3.01995	3.54265	3.07419	3.5409	4.29004	2.91375
ENSSSCG00000011160	ADARB2	0.0755148	0.158048	0.0995564	0.18409	0.198545	0.0960502
ENSSSCG00000011161	ENSSSCG00000011161	4.2451	4.20499	2.8868	5.03281	3.17981	4.72825
ENSSSCG00000011162	LARP4B	9.52027	9.39888	9.127	11.0411	9.32637	8.85328
ENSSSCG00000011163	DIP2C	8.54408	7.03464	6.57984	8.92604	8.40259	6.56718
ENSSSCG00000011168	ZNF510	0.191299	0.213535	0.396319	0.484485	0.671821	0.101963
ENSSSCG00000011169	AAED1	24.101	18.4769	20.9708	17.4114	15.3184	15.6394
ENSSSCG00000038876	ENSSSCG00000038876	13.5735	7.36515	7.81124	11.234	8.82748	10.0482
ENSSSCG00000023072	ENSSSCG00000023072	0.0524702	0.0549084	0.217407	0	0	0
ENSSSCG00000007282	PIGU	5.35968	4.94646	4.71194	5.25928	4.67806	3.65656
ENSSSCG00000039814	ENSSSCG00000039814	0	0	0	0.0251154	0.139307	0.0898569
ENSSSCG00000039815	ENSSSCG00000039815	3.38499	4.54184	2.7079	0.393192	0.484646	0.234458
ENSSSCG00000039812	RAP2A	15.3706	14.745	12.5018	11.764	12.8286	11.6328
ENSSSCG00000039813	ENSSSCG00000039813	1.03131	0.81358	0.81629	0.0590929	0.333232	0.206135
ENSSSCG00000039810	ENSSSCG00000039810	1.99293	3.70763	1.37627	0.247417	0.457446	0.885198
ENSSSCG00000039818	ENSSSCG00000039818	0	0	0.0581229	0.0626938	0	0
ENSSSCG00000039819	ENSSSCG00000039819	0	0.572501	0	0	1.31852	0.364493
ENSSSCG00000014013	ENSSSCG00000014013	19.9159	16.9625	19.2205	17.0674	16.102	15.6559
ENSSSCG00000011060	GAD2	0	0	0.0627358	0.0169174	0	0.0302632
ENSSSCG00000040649	ENSSSCG00000040649	0	0	0	0	0.0407914	0
ENSSSCG00000031459	KMT5B	12.5463	13.3882	12.0239	12.4521	13.765	12.7414
ENSSSCG00000027334	EIF1AD	2.36753	1.98401	2.26679	2.71907	2.19212	2.00785
ENSSSCG00000027335	7SK	8.61374	7.70763	9.95715	10.4612	5.54462	5.2399
ENSSSCG00000031454	U6	5.21514	5.82132	3.96159	10.8771	1.79558	1.7373
ENSSSCG00000031452	C14orf93	0.187216	0.236731	0.331297	0.322487	0.24172	0.218283
ENSSSCG00000027331	COL6A3	376.564	328.948	223.44	357.881	290.555	413.795
ENSSSCG00000031450	ENSSSCG00000031450	2.72064	2.53409	2.56836	1.90798	3.6572	1.70658
ENSSSCG00000011066	YME1L1	25.9275	25.0323	28.0148	22.0936	27.0104	24.9115
ENSSSCG00000007280	ITCH	33.387	30.7287	32.3001	31.3376	34.0671	27.9939
ENSSSCG00000007839	EEF2K	7.32625	7.86185	6.22572	9.10856	7.9911	7.7903
ENSSSCG00000007838	OTOA	0.0328054	0.080103	0	0.0366543	0.0564749	0.0874269
ENSSSCG00000005090	MNAT1	8.38939	7.36324	9.35103	7.61341	8.49574	8.97341
ENSSSCG00000027480	KLF10	13.3573	12.2575	13.4313	11.1511	14.4853	7.425
ENSSSCG00000005092	SLC38A6	3.70751	3.33927	3.69779	3.51406	4.52902	3.01694
ENSSSCG00000005095	PRKCH	8.07182	6.31945	5.36443	10.3159	7.93361	8.84826
ENSSSCG00000027487	LAT2	2.23867	2.16355	1.45957	2.25118	1.95868	2.11883
ENSSSCG00000005097	SNAPC1	5.14076	3.71222	3.4053	4.23531	3.99327	3.33565
ENSSSCG00000005096	HIF1A	14.3815	14.4796	12.1511	15.639	14.7459	18.3627
ENSSSCG00000005098	SYT16	0.204328	0.313607	0.35276	0.0761003	0.0422104	0.0272269
ENSSSCG00000027489	TMCO4	2.96363	3.50942	3.00932	2.83206	2.61809	1.79266
ENSSSCG00000033794	ENSSSCG00000033794	1.1717	0.848869	0.35011	0.956697	0.6284	0.608004
ENSSSCG00000036319	U6	0.347676	4.36599	1.08043	1.94234	0.359117	3.82207
ENSSSCG00000033791	IMPA1	6.67047	5.22166	5.04244	4.36871	5.01906	3.7422
ENSSSCG00000033790	ENSSSCG00000033790	0.157138	0.278283	0.409019	0.328638	0.528543	0.382534
ENSSSCG00000036314	HHEX	1.01795	0.650218	0.643627	0.960124	0.634963	0.469023
ENSSSCG00000036317	VASP	15.3477	11.4507	10.9525	12.2489	12.8261	10.5873
ENSSSCG00000036310	RFXANK	3.1587	3.28352	3.05457	4.42042	4.79099	3.82795
ENSSSCG00000036311	RPAIN	1.75841	1.88325	2.08473	2.31007	2.22777	1.53766
ENSSSCG00000033799	U1	0	1.42427	0	0	0	0.680091
ENSSSCG00000036313	ENSSSCG00000036313	11.065	11.5792	9.48565	15.9869	18.129	14.2993
ENSSSCG00000025686	KMO	3.19869	7.22518	2.13808	2.44109	3.71538	3.79986
ENSSSCG00000014147	CCNH	7.38145	7.06668	7.86121	7.35829	7.38013	6.98498
ENSSSCG00000014146	RASA1	13.3889	12.043	11.3509	11.0079	10.9984	10.257
ENSSSCG00000014141	RFESD	12.4004	8.35716	10.8498	6.00846	8.24884	6.01591
ENSSSCG00000014140	GPR150	0.175065	0.152667	0.0604478	0.652015	0.572615	0.262435
ENSSSCG00000025687	ENSSSCG00000025687	0.0147918	0	0.0153222	0.0330545	0.0458356	0
ENSSSCG00000014149	MEF2C	12.4766	9.85625	11.1679	11.6431	8.83844	9.89339
ENSSSCG00000014148	TMEM161B	9.84389	10.588	10.3033	9.12424	11.3526	9.35874
ENSSSCG00000002322	ADAM21	0.259062	0.144587	0.518815	0.385942	0.160552	0.0863006
ENSSSCG00000009505	MBNL2	27.1166	25.012	24.3037	22.1897	18.2258	19.957
ENSSSCG00000030368	HSPA1L	0.360199	0.331705	0.388041	0.386361	0.520872	0.187187
ENSSSCG00000009503	ENSSSCG00000009503	0	0	0.0439902	0	0	0
ENSSSCG00000009502	UGGT2	10.8045	10.5537	10.6116	9.01319	8.61499	7.9027
ENSSSCG00000012848	EPS8L2	0.0906171	0.619543	0.0250311	0.0472494	0.480475	0.0362244
ENSSSCG00000009500	ENSSSCG00000009500	1.63892	1.6681	2.0698	0.752552	0.533365	2.51296
ENSSSCG00000033245	GLYATL3	0.0847025	0.0886386	0.035096	0.018928	0.0874898	0.15237
ENSSSCG00000033244	ENSSSCG00000033244	0.527679	3.0371	0.273301	2.35835	1.09009	3.16411
ENSSSCG00000012844	SLC25A22	8.80086	17.8771	18.7307	10.3138	19.8919	9.68001
ENSSSCG00000018285	U6	0	0	0	0.40751	0	0
ENSSSCG00000012842	RPLP2	472.491	495.888	657.082	486.988	627.578	528.611
ENSSSCG00000012843	PIDD1	0.951027	1.51401	1.57202	1.54869	3.04102	1.16277
ENSSSCG00000009509	IPO5	46.6457	42.011	58.1536	56.2122	54.218	51.8971
ENSSSCG00000000892	HAL	0.37026	1.04004	2.05899	0.228624	1.09701	0.20449
ENSSSCG00000002321	ENSSSCG00000002321	0.0610108	0.0159615	0.0789985	0.0511267	0.0157546	0.0152433
ENSSSCG00000000893	AMDHD1	0.717811	3.00467	5.49583	0.0348708	2.41771	1.59068
ENSSSCG00000002326	ENSSSCG00000002326	0.0998694	0.10451	0.0172418	0.148782	0	0
ENSSSCG00000040838	AGBL2	1.8997	2.30935	2.58185	1.2927	1.91058	1.3204
ENSSSCG00000040839	ENSSSCG00000040839	0.236493	0.462685	0.351484	0.252751	0.191172	0.215794
ENSSSCG00000031550	C1orf105	0.55802	0.729939	1.39691	0.727405	0.384255	0.790039
ENSSSCG00000002988	ZNF546	2.58599	3.14688	2.92364	2.6665	2.80846	1.81646
ENSSSCG00000040830	ENSSSCG00000040830	42.7339	37.9319	25.8879	36.8765	35.4697	36.797
ENSSSCG00000031557	CHCHD6	12.5141	11.9491	14.6778	13.9823	16.5471	12.701
ENSSSCG00000002989	AKT2	71.8249	83.3322	82.1017	59.0499	55.6514	29.293
ENSSSCG00000040834	ENSSSCG00000040834	5.60158	5.19068	7.04269	7.35766	6.97842	7.43566
ENSSSCG00000040835	MANSC1	23.0341	20.3724	17.0817	7.75021	7.13085	9.97307
ENSSSCG00000040836	DCC	0.121915	0.100241	0.0902047	0.807579	0.296826	0.644006
ENSSSCG00000000897	ENSSSCG00000000897	0.960035	0.439533	0.372924	0.201126	0.55779	0
ENSSSCG00000037959	ENSSSCG00000037959	0	0	0	0	0.0179391	0
ENSSSCG00000037958	TOB2	11.9038	11.1814	10.6783	13.023	14.021	12.4454
ENSSSCG00000037955	ENSSSCG00000037955	14.4963	14.0733	16.2826	18.1485	17.4989	20.9455
ENSSSCG00000037954	CAVIN4	0.0435019	0.0379362	0.0300413	0	0.0149778	0.0362291
ENSSSCG00000037951	ZNF891	5.96868	5.97682	3.69542	3.48779	4.46437	3.47957
ENSSSCG00000037950	NIPAL1	0.138811	0.620663	0.117646	0.0916482	0.123827	0.0252227
ENSSSCG00000037953	NDUFC1	4.25211	3.42877	4.41413	2.73542	3.79312	2.67662
ENSSSCG00000023050	2022-09-10	11.8967	12.0751	12.1517	10.4637	11.1107	8.17353
ENSSSCG00000018757	ssc-mir-30d	2.82542	8.87014	8.29244	2.63076	4.37759	1.88245
ENSSSCG00000018750	5S_rRNA	4.85235	5.75488	3.35091	4.33732	1.67067	1.29316
ENSSSCG00000023054	IDO2	0	0.0362477	0.0358803	0.038702	0.017889	0.0173083
ENSSSCG00000023057	LMO1	0	0.480223	0	0.13673	0.221199	0
ENSSSCG00000010445	ANKRD22	0.247789	1.12365	0.290898	0.387605	0.972582	0.808942
ENSSSCG00000018758	ssc-mir-214	77.1083	49.1935	64.4593	41.1881	26.1992	36.8403
ENSSSCG00000010446	STAMBPL1	2.12622	2.44285	1.04733	2.34245	1.58187	2.95703
ENSSSCG00000002983	LGALS13	0.586948	0.350985	0.202666	0	0	0
ENSSSCG00000009113	METTL14	12.7391	10.8345	10.8193	9.92278	10.6115	10.5979
ENSSSCG00000009114	PRSS12	13.5839	10.7327	14.3593	8.85414	11.588	9.65468
ENSSSCG00000000812	ENSSSCG00000000812	2.06674	2.16278	3.14439	0	1.00066	0.968185
ENSSSCG00000000810	AMIGO2	11.0192	21.0155	12.8172	6.20774	6.39628	5.48305
ENSSSCG00000000811	PCED1B	1.72502	2.92154	2.24535	1.17927	1.60595	2.10957
ENSSSCG00000000816	SENP1	4.94589	4.82205	5.22573	4.1262	4.33383	5.61011
ENSSSCG00000009116	ENSSSCG00000009116	0	0	0.0565866	0	0.11285	0.109187
ENSSSCG00000034815	U2AF2	21.7996	21.8165	20.0921	26.9377	26.2241	23.5016
ENSSSCG00000034814	MRTO4	3.13136	2.761	3.27961	2.52127	3.82247	2.86574
ENSSSCG00000034817	ENSSSCG00000034817	13.2658	8.32436	8.26465	17.3768	14.2927	24.7776
ENSSSCG00000034816	METTL4	3.95632	3.89785	4.41345	4.03611	3.75166	3.86792
ENSSSCG00000034811	QDPR	18.4147	18.5642	25.1529	12.419	10.115	9.47008
ENSSSCG00000034810	PEF1	3.03605	3.36803	2.51729	3.60336	3.71469	2.85186
ENSSSCG00000034812	EFCAB8	0.256202	0.331726	0.305873	0.470631	0.224265	0.316799
ENSSSCG00000032116	OGFOD3	2.17586	2.21939	2.21004	3.10752	3.48488	1.97991
ENSSSCG00000032114	ENSSSCG00000032114	4.13348	7.36948	4.4403	1.53948	4.74389	3.05994
[truncated: 18,494 more rows]
