# Supplementary material for: Transcriptome Analysis of the Adipose Tissue of Luchuan and Duroc Pigs
Source: Animals (Basel). 2022 Aug 31;12(17):2258. doi: 10.3390/ani12172258 (PMC9454924; doi:10.3390/ani12172258)
Supplement: Supplementary file 1 [file animals-12-02258-s001.zip › Supplementary File/Supplemental Table 3.xlsx]

## Sheet: LC_F_DR_F.anno
GeneName	Gene_ID	Duroc_1_count	Duroc_2_count	Duroc_3_count	Luchuan_1_count	Luchuan_2_count	Luchuan_3_count	FoldChange	Log2FoldChange	pval	padj	Up/Down	Biotype	Position	NR:Seq-id	NR:Score	NR:Evalue	NR:Description	NT:Seq-id	NT:Score	NT:Evalue	NT:Description	Uniprot:UniProtKB-AC	Uniprot:Score	Uniprot:Evalue	Uniprot:Description	COG:gene	COG:Score	COG:Eval	COG:num	Pfam:pfam_ID	Pfam:pfam_Name	Pfam:pfam_Description	GO:biological_process	GO:cellular_component	GO:molecular_function	KEGG:KO	KEGG:Description
GTSE1	ENSSSCG00000000002	21	11	10	31	34	27	2.30382	1.20403	0.0310584	0.205753	No	protein_coding	chr5:3227814-3246479:-	gi|545824384|ref|XP_005655528.1|	1873	0	PREDICTED: G2 and S phase-expressed protein 1 isoform X2 [Sus scrofa]	gi|927126300|ref|XM_005655471.2|	2580	0	PREDICTED: Sus scrofa G-2 and S-phase expressed 1 (GTSE1), transcript variant X2, mRNA	Q8R080	133	6e-62	G2 and S phase-expressed protein 1	.	.	.	.	pfam15259	GTSE1_N	G-2 and S-phase expressed 1. This family is the N-terminus of GTSE1 proteins. GTSE-1 (G2 and S phase-expressed-1) protein is specifically expressed during S and G2 phases of the cell cycle. It is mainly localized to the microtubules and when overexpressed delays the G2 to M transition. the full protein negatively regulates p53 transactivation function, protein levels, and p53-dependent apoptosis.…	GO:0006977|DNA damage response, signal transduction by p53 class mediator resulting in cell cycle arrest;GO:0007017|microtubule-based process;GO:1904527|negative regulation of microtubule binding;GO:0030335|positive regulation of cell migration;GO:0046827|positive regulation of protein export from nucleus;GO:1900182|positive regulation of protein localization to nucleus;GO:0043161|proteasome-medi…	GO:0005881|cytoplasmic microtubule;GO:0005829|cytosol;GO:0016020|membrane;GO:0005654|nucleoplasm;	.	K10129	GTSE1, B99; G-2 and S-phase expressed protein 1
TTC38	ENSSSCG00000000003	965	1084	1052	770	832	715	0.781176	-0.35628	0.0236428	0.175085	No	protein_coding	chr5:3245883-3270814:-	gi|350583690|ref|XP_003125999.3|	2459	0	PREDICTED: tetratricopeptide repeat protein 38 isoform X2 [Sus scrofa]	gi|927126289|ref|XM_003125951.5|	2321	0	PREDICTED: Sus scrofa tetratricopeptide repeat domain 38 (TTC38), transcript variant X2, mRNA	Q5RFF7	831	0	Tetratricopeptide repeat protein 38	.	.	.	.	pfam03154	Atrophin-1	Atrophin-1 family. Atrophin-1 is the protein product of the dentatorubral-pallidoluysian atrophy (DRPLA) gene. DRPLA OMIM:125370 is a progressive neurodegenerative disorder. It is caused by the expansion of a CAG repeat in the DRPLA gene on chromosome 12p. This results in an extended polyglutamine region in atrophin-1, that is thought to confer toxicity to the protein, possibly through altering i…	.	GO:0070062|extracellular exosome;	.	.	.
CDPF1	ENSSSCG00000000005	146	115	91	95	132	93	0.952555	-0.0701254	0.815181	0.946789	No	protein_coding	chr5:3287462-3294638:+	gi|311254915|ref|XP_003126001.1|	581	4e-72	PREDICTED: cysteine-rich DPF motif domain-containing protein 1 [Sus scrofa]	gi|927126275|ref|XM_005655470.2|	853	0	PREDICTED: Sus scrofa cysteine-rich, DPF motif domain containing 1 (CDPF1), transcript variant X2, mRNA	Q6NVV7	179	1e-54	Cysteine-rich DPF motif domain-containing protein 1	.	.	.	.	pfam10170	C6_DPF	Cysteine-rich domain. This is the N-terminal approximately 100 amino acids of a family of proteins found from nematodes to humans. It contains between six and eight highly conserved cysteine residues and a characteristic DPF sequence motif. One member is putatively named as receptor for egg jelly protein but this could not confirmed.	.	GO:0070062|extracellular exosome;	.	.	.
PPARA	ENSSSCG00000000006	391	466	577	762	594	514	1.36203	0.445758	0.0699937	0.323614	No	protein_coding	chr5:3302755-3321091:-	gi|113205560|ref|NP_001037991.1|	2482	0	peroxisome proliferator-activated receptor alpha [Sus scrofa]	gi|113205559|ref|NM_001044526.1|	1372	0	Sus scrofa peroxisome proliferator-activated receptor alpha (PPARA), mRNA	Q95N78	927	0	Peroxisome proliferator-activated receptor alpha	.	.	.	.	pfam00105	zf-C4	Zinc finger, C4 type (two domains). In nearly all cases, this is the DNA binding domain of a nuclear hormone receptor. The alignment contains two Zinc finger domains that are too dissimilar to be aligned with each other.	GO:0032922|circadian regulation of gene expression;GO:0070166|enamel mineralization;GO:0008544|epidermis development;GO:0006631|fatty acid metabolic process;GO:0032099|negative regulation of appetite;GO:0010887|negative regulation of cholesterol storage;GO:0050728|negative regulation of inflammatory response;GO:1903038|negative regulation of leukocyte cell-cell adhesion;GO:0010745|negative regula…	GO:0005634|nucleus;	GO:0003677|DNA binding;GO:0008144|drug binding;GO:0008289|lipid binding;GO:0004872|receptor activity;GO:0000978|RNA polymerase II core promoter proximal region sequence-specific DNA binding;GO:0004879|RNA polymerase II transcription factor activity, ligand-activated sequence-specific DNA binding;GO:0043565|sequence-specific DNA binding;GO:0003707|steroid hormone receptor activity;GO:0003700|trans…	K07294	NR1C1, PPARA; peroxisome proliferator-activated receptor alpha
TRMU	ENSSSCG00000000007	288	254	204	222	235	142	0.840668	-0.250393	0.344477	0.69765	No	protein_coding	chr5:3208118-3224387:-	gi|743728757|ref|XP_010958450.1|	2057	0	PREDICTED: mitochondrial tRNA-specific 2-thiouridylase 1 [Camelus bactrianus]	gi|927126303|ref|XM_013988185.1|	1468	0	PREDICTED: Sus scrofa tRNA 5-methylaminomethyl-2-thiouridylate methyltransferase (TRMU), mRNA	O75648	362	2e-120	Mitochondrial tRNA-specific 2-thiouridylase 1	lin1547	301	6e-96	COG0482	pfam03054	tRNA_Me_trans	tRNA methyl transferase. This family represents tRNA(5-methylaminomethyl-2-thiouridine)-methyltransferase which is involved in the biosynthesis of the modified nucleoside 5-methylaminomethyl-2-thiouridine present in the wobble position of some tRNAs.	GO:0070903|mitochondrial tRNA thio-modification;GO:0002143|tRNA wobble position uridine thiolation;	GO:0005739|mitochondrion;GO:0005654|nucleoplasm;	GO:0005524|ATP binding;GO:0016783|sulfurtransferase activity;GO:0000049|tRNA binding;	K00566	mnmA, trmU, TRMU; tRNA-specific 2-thiouridylase [EC:2.8.1.-]
FBLN1	ENSSSCG00000000010	4899	4627	3270	3075	4151	4201	0.938131	-0.0921392	0.656444	0.886284	No	protein_coding	chr5:3838211-3927217:-	gi|350583711|ref|XP_003126003.3|	3438	0	PREDICTED: fibulin-1 isoform X1 [Sus scrofa]	gi|927126330|ref|XM_003125955.5|	2886	0	PREDICTED: Sus scrofa fibulin 1 (FBLN1), transcript variant X1, mRNA	P23142	1185	0	Fibulin-1	.	.	.	.	pfam07645	EGF_CA	Calcium-binding EGF domain.	GO:0030198|extracellular matrix organization;	GO:0005578|proteinaceous extracellular matrix;	GO:0005509|calcium ion binding;GO:0016504|peptidase activator activity;	K17307	FBLN1_2; fibulin 1/2
FAM118A	ENSSSCG00000000014	428	383	605	439	517	410	1.00509	0.00733053	0.975551	0.992405	No	protein_coding	chr5:4070703-4101291:-	gi|350583696|ref|XP_003481566.1|	1912	0	PREDICTED: protein FAM118A isoform X1 [Sus scrofa]	gi|927126349|ref|XM_003481518.3|	2354	0	PREDICTED: Sus scrofa family with sequence similarity 118, member A (FAM118A), transcript variant X1, mRNA	Q91YN1	664	0	Protein FAM118A	.	.	.	.	pfam13289	SIR2_2	SIR2-like domain. This family of proteins are related to the sirtuins.	.	GO:0016021|integral component of membrane;	.	.	.
KIAA0930	ENSSSCG00000000018	3345	3840	3360	4171	3707	2848	1.06428	0.0898721	0.630435	0.874657	No	protein_coding	chr5:4152072-4195613:+	gi|545824409|ref|XP_005663796.1|	2030	0	PREDICTED: uncharacterized protein KIAA0930 homolog isoform X4 [Sus scrofa]	gi|927126376|ref|XM_005663739.2|	5445	0	PREDICTED: Sus scrofa KIAA0930 ortholog (KIAA0930), transcript variant X4, mRNA	Q6ICG6	707	0	Uncharacterized protein KIAA0930	.	.	.	.	pfam09741	DUF2045	Uncharacterized conserved protein (DUF2045). This entry is the conserved 250 residues of proteins of approximately 450 amino acids. It contains several highly conserved motifs including a CVxLxxxD motif.The function is unknown.	.	GO:0016021|integral component of membrane;	.	.	.
NUP50	ENSSSCG00000000019	2142	1703	2015	1764	2069	2180	1.076	0.105675	0.536044	0.825034	No	protein_coding	chr5:4197544-4219415:-	gi|311254945|ref|XP_003126007.1|	1979	0	PREDICTED: nuclear pore complex protein Nup50 [Sus scrofa]	gi|927126382|ref|XM_003125959.5|	1927	0	PREDICTED: Sus scrofa nucleoporin 50kDa (NUP50), mRNA	Q9UKX7	568	0	Nuclear pore complex protein Nup50	.	.	.	.	pfam08911	NUP50	NUP50 (Nucleoporin 50 kDa). Nucleoporin 50 kDa (NUP50) acts as a cofactor for the importin-alpha:importin-beta heterodimer, which in turn allows for transportation of many nuclear-targeted proteins through nuclear pore complexes. The C terminus of NUP50 binds importin-beta through RAN-GTP, the N terminus binds the C terminus of importin-alpha, while a central domain binds importin-beta. NUP50:imp…	GO:0031047|gene silencing by RNA;GO:0075733|intracellular transport of virus;GO:0007077|mitotic nuclear envelope disassembly;GO:0006406|mRNA export from nucleus;GO:0006606|protein import into nucleus;GO:0016925|protein sumoylation;GO:1900034|regulation of cellular response to heat;GO:0010827|regulation of glucose transport;GO:0006409|tRNA export from nucleus;GO:0016032|viral process;GO:0019083|vi…	GO:0005737|cytoplasm;GO:0031965|nuclear membrane;GO:0005643|nuclear pore;GO:0005654|nucleoplasm;	GO:0008536|Ran GTPase binding;	K14295	NUP50, NPAP60; nuclear pore complex protein Nup50
PHF21B	ENSSSCG00000000020	6	9	1	1	0	6	0.470595	-1.08744	0.490645	0.800547	No	protein_coding	chr5:4291399-4385246:+	gi|586524877|ref|XP_006917395.1|	2069	0	PREDICTED: PHD finger protein 21B isoform X2 [Pteropus alecto]	gi|927126388|ref|XM_003125974.4|	1234	0	PREDICTED: Sus scrofa PHD finger protein 21B (PHF21B), mRNA	Q96EK2	776	0	PHD finger protein 21B	.	.	.	.	pfam00628	PHD	PHD-finger. PHD folds into an interleaved type of Zn-finger chelating 2 Zn ions in a similar manner to that of the RING and FYVE domains. Several PHD fingers have been identified as binding modules of methylated histone H3.	GO:0006355|regulation of transcription, DNA-templated;	GO:0005634|nucleus;	GO:0003682|chromatin binding;GO:0042393|histone binding;GO:0000977|RNA polymerase II regulatory region sequence-specific DNA binding;GO:0003712|transcription cofactor activity;GO:0008270|zinc ion binding;	.	.
ENSSSCG00000000021	ENSSSCG00000000021	4	15	0	0	12	1	0.697402	-0.519938	0.768609	0.930626	No	protein_coding	chr5:4399744-4435341:-	gi|325651966|ref|NP_001191312.1|	2194	0	rho GTPase-activating protein 8 [Sus scrofa]	gi|325651965|ref|NM_001204383.1|	1552	0	Sus scrofa Rho GTPase activating protein 8 (ARHGAP8), mRNA	P85298	623	0	Rho GTPase-activating protein 8	.	.	.	.	pfam00620	RhoGAP	RhoGAP domain. GTPase activator proteins towards Rho/Rac/Cdc42-like small GTPases.	GO:0070374|positive regulation of ERK1 and ERK2 cascade;GO:0051056|regulation of small GTPase mediated signal transduction;GO:0007165|signal transduction;	GO:0005737|cytoplasm;GO:0005829|cytosol;	GO:0005096|GTPase activator activity;	.	.
RTL6	ENSSSCG00000000022	131	224	158	190	148	160	1.01725	0.0246734	0.93325	0.98148	No	protein_coding	chr5:4649978-4650697:+	gi|545824426|ref|XP_005663798.1|	1236	2e-170	PREDICTED: protein LDOC1L [Sus scrofa]	gi|927126397|ref|XM_005663741.2|	720	0	PREDICTED: Sus scrofa leucine zipper, down-regulated in cancer 1-like (LDOC1L), mRNA	Q6ICC9	457	1e-162	Protein LDOC1L	.	.	.	.	pfam06637	PV-1	PV-1 protein (PLVAP). This family consists of several PV-1 (PLVAP) proteins which seem to be specific to mammals. PV-1 is a novel protein component of the endothelial fenestral and stomatal diaphragms. The function of this family is unknown.	GO:0070374|positive regulation of ERK1 and ERK2 cascade;GO:0051056|regulation of small GTPase mediated signal transduction;GO:0007165|signal transduction;	GO:0005737|cytoplasm;GO:0005829|cytosol;	GO:0005096|GTPase activator activity;	.	.
PARVB	ENSSSCG00000000024	161	234	150	134	160	148	0.848956	-0.236238	0.383416	0.730564	No	protein_coding	chr5:4909649-5015339:-	gi|156121243|ref|NP_001095769.1|	1466	0	beta-parvin [Bos taurus]	gi|744574693|ref|XM_010983450.1|	709	0	PREDICTED: Camelus dromedarius parvin, beta (PARVB), mRNA	Q9HBI1	549	0	Beta-parvin	.	.	.	.	pfam00307	CH	Calponin homology (CH) domain. The CH domain is found in both cytoskeletal proteins and signal transduction proteins. The CH domain is involved in actin binding in some members of the family. However in calponins there is evidence that the CH domain is not involved in its actin binding activity. Most member proteins have from two to four copies of the CH domain, however some proteins such as calp…	GO:0031532|actin cytoskeleton reorganization;GO:0007155|cell adhesion;GO:0030031|cell projection assembly;GO:0071963|establishment or maintenance of cell polarity regulating cell shape;GO:0030032|lamellipodium assembly;	GO:0005856|cytoskeleton;GO:0005829|cytosol;GO:0005925|focal adhesion;GO:0030027|lamellipodium;GO:0005886|plasma membrane;GO:0030018|Z disc;	.	K06275	PARV; parvin
PARVG	ENSSSCG00000000025	80	66	61	140	137	285	2.87092	1.52151	4.79726e-05	0.00188752	Up	protein_coding	chr5:4870350-4898706:-	gi|347543768|ref|NP_001231550.1|	1586	0	gamma-parvin [Sus scrofa]	gi|115548950|dbj|AK235353.1|	1281	0	Sus scrofa mRNA, clone:OVRM10072C07, expressed in ovary	Q9HBI0	504	2e-162	Gamma-parvin	.	.	.	.	pfam00307	CH	Calponin homology (CH) domain. The CH domain is found in both cytoskeletal proteins and signal transduction proteins. The CH domain is involved in actin binding in some members of the family. However in calponins there is evidence that the CH domain is not involved in its actin binding activity. Most member proteins have from two to four copies of the CH domain, however some proteins such as calp…	GO:0031532|actin cytoskeleton reorganization;GO:0007160|cell-matrix adhesion;	GO:0005737|cytoplasm;GO:0005856|cytoskeleton;GO:0005925|focal adhesion;GO:0005886|plasma membrane;	GO:0003779|actin binding;	K06275	PARV; parvin
SULT4A1	ENSSSCG00000000026	1	0	0	0	0	0	0.538008	-0.8943	0.826521	NA	No	protein_coding	chr5:5131162-5157857:+	gi|826350091|ref|XP_012519691.1|	1249	4e-160	PREDICTED: sulfotransferase 4A1 isoform X2 [Propithecus coquereli]	gi|927126456|ref|XM_003125977.4|	2098	0	PREDICTED: Sus scrofa sulfotransferase family 4A, member 1 (SULT4A1), mRNA	Q9BR01	113	1e-25	Sulfotransferase 4A1	.	.	.	.	pfam00685	Sulfotransfer_1	Sulfotransferase domain.	GO:0050427|3'-phosphoadenosine 5'-phosphosulfate metabolic process;GO:0008202|steroid metabolic process;	GO:0005829|cytosol;	GO:0004062|aryl sulfotransferase activity;GO:0008146|sulfotransferase activity;	K11823	SULT4A1; sulfotransferase 4A1 [EC:2.8.2.-]
ENSSSCG00000000028	ENSSSCG00000000028	0	9	2	3	5	11	1.81061	0.856474	0.536262	0.825065	No	protein_coding	chr5:5375714-5408124:+	gi|927126460|ref|XP_013852933.1|	1418	0	PREDICTED: EF-hand calcium-binding domain-containing protein 6 [Sus scrofa]	gi|927126459|ref|XM_013997479.1|	1295	0	PREDICTED: Sus scrofa EF-hand calcium binding domain 6 (EFCAB6), mRNA	Q5THR3	423	4e-157	EF-hand calcium-binding domain-containing protein 6	.	.	.	.	pfam08976	DUF1880	Domain of unknown function (DUF1880). This domain is found predominantly in DJ binding protein. It has no known function.	GO:0006355|regulation of transcription, DNA-templated;GO:0006351|transcription, DNA-templated;	GO:0005634|nucleus;	GO:0005509|calcium ion binding;	.	.
SCUBE1	ENSSSCG00000000029	19	42	20	225	178	207	7.90484	2.98274	1.08871e-15	6.54784e-13	Up	protein_coding	chr5:5561606-5686841:+	gi|530420396|ref|XP_005261809.1|	4685	0	PREDICTED: signal peptide, CUB and EGF-like domain-containing protein 1 isoform X1 [Homo sapiens]	gi|927126476|ref|XM_003125983.5|	2433	0	PREDICTED: Sus scrofa signal peptide, CUB domain, EGF-like 1 (SCUBE1), transcript variant X1, mRNA	Q6NZL8	1790	0	Signal peptide, CUB and EGF-like domain-containing protein 1	.	.	.	.	pfam00431	CUB	CUB domain.	GO:0007512|adult heart development;GO:0007596|blood coagulation;GO:0045446|endothelial cell differentiation;GO:0006954|inflammatory response;GO:0009791|post-embryonic development;GO:0051260|protein homooligomerization;	GO:0009986|cell surface;GO:0009897|external side of plasma membrane;GO:0005615|extracellular space;GO:0019897|extrinsic component of plasma membrane;	GO:0005509|calcium ion binding;GO:0042802|identical protein binding;GO:0046982|protein heterodimerization activity;	.	.
MCAT	ENSSSCG00000000031	300	317	332	304	301	298	0.996314	-0.00532693	0.977355	0.992882	No	protein_coding	chr5:5742162-5754307:+	gi|311254963|ref|XP_003126026.1|	1946	0	PREDICTED: malonyl-CoA-acyl carrier protein transacylase, mitochondrial [Sus scrofa]	gi|927126490|ref|XM_003125978.3|	1389	0	PREDICTED: Sus scrofa malonyl CoA:ACP acyltransferase (mitochondrial) (MCAT), mRNA	Q8IVS2	607	0	Malonyl-CoA-acyl carrier protein transacylase, mitochondrial	CAC3575	164	5e-43	COG0331	pfam00698	Acyl_transf_1	Acyl transferase domain.	GO:0006633|fatty acid biosynthetic process;GO:0008152|metabolic process;	GO:0005739|mitochondrion;	GO:0004314|[acyl-carrier-protein] S-malonyltransferase activity;GO:0044822|poly(A) RNA binding;GO:0016740|transferase activity;	K00645	fabD; [acyl-carrier-protein] S-malonyltransferase [EC:2.3.1.39]
TSPO	ENSSSCG00000000033	6666	8295	8701	6861	5432	6189	0.818269	-0.289352	0.133684	0.454887	No	protein_coding	chr5:5723190-5735131:-	gi|47523338|ref|NP_998918.1|	608	1e-75	translocator protein [Sus scrofa]	gi|47523337|ref|NM_213753.1|	775	0	Sus scrofa translocator protein (18kDa) (TSPO), mRNA	Q6UN27	134	1e-37	Translocator protein	SMa1079	86.3	2e-19	COG3476	pfam03073	TspO_MBR	TspO/MBR family. Tryptophan-rich sensory protein (TspO) is an integral membrane protein that acts as a negative regulator of the expression of specific photosynthesis genes in response to oxygen/light. It is involved in the efflux of porphyrin intermediates from the cell. This reduces the activity of coproporphyrinogen III oxidase, which is thought to lead to the accumulation of a putative repres…	GO:0006869|lipid transport;	GO:0016021|integral component of membrane;GO:0031966|mitochondrial membrane;	.	K05770	BZRP; benzodiazapine receptor
TTLL12	ENSSSCG00000000034	1673	1626	1263	1081	1131	1175	0.78008	-0.358306	0.0330429	0.214428	No	protein_coding	chr5:5701532-5718999:+	gi|335287489|ref|XP_003355368.1|	3109	0	PREDICTED: tubulin--tyrosine ligase-like protein 12 isoform X2 [Sus scrofa]	gi|927126487|ref|XM_003355320.3|	3163	0	PREDICTED: Sus scrofa tubulin tyrosine ligase-like family member 12 (TTLL12), transcript variant X2, mRNA	Q14166	1081	0	Tubulin--tyrosine ligase-like protein 12	.	.	.	.	pfam03133	TTL	Tubulin-tyrosine ligase family. Tubulins and microtubules are subjected to several post-translational modifications of which the reversible detyrosination/tyrosination of the carboxy-terminal end of most alpha-tubulins has been extensively analysed. This modification cycle involves a specific carboxypeptidase and the activity of the tubulin-tyrosine ligase (TTL). The true physiological function o…	GO:0006464|cellular protein modification process;	.	GO:0005524|ATP binding;	K16609	TTLL12; tubulin--tyrosine ligase-like protein 12
TTLL1	ENSSSCG00000000035	145	169	167	127	72	78	0.604457	-0.726288	0.0228599	0.171934	No	protein_coding	chr5:5793781-5831302:+	gi|350583722|ref|XP_003481572.1|	2143	0	PREDICTED: probable tubulin polyglutamylase TTLL1 isoform X3 [Sus scrofa]	gi|927126521|ref|XM_003481525.3|	1654	0	PREDICTED: Sus scrofa tubulin tyrosine ligase-like family member 1 (TTLL1), transcript variant X7, mRNA	O95922	818	0	Probable tubulin polyglutamylase TTLL1	.	.	.	.	pfam03133	TTL	Tubulin-tyrosine ligase family. Tubulins and microtubules are subjected to several post-translational modifications of which the reversible detyrosination/tyrosination of the carboxy-terminal end of most alpha-tubulins has been extensively analysed. This modification cycle involves a specific carboxypeptidase and the activity of the tubulin-tyrosine ligase (TTL). The true physiological function o…	GO:0035082|axoneme assembly;GO:0003351|epithelial cilium movement;GO:0018095|protein polyglutamylation;	GO:0005737|cytoplasm;GO:0005874|microtubule;	GO:0005524|ATP binding;GO:0070740|tubulin-glutamic acid ligase activity;	K16599	TTLL1; tubulin polyglutamylase TTLL1 [EC:6.-.-.-]
PACSIN2	ENSSSCG00000000036	2107	1618	1715	2327	2304	1741	1.22752	0.295748	0.104709	0.399323	No	protein_coding	chr5:5823811-5985173:+	gi|927126539|ref|XP_013852942.1|	2300	0	PREDICTED: protein kinase C and casein kinase substrate in neurons protein 2 isoform X2 [Sus scrofa]	gi|927126538|ref|XM_013997488.1|	3125	0	PREDICTED: Sus scrofa protein kinase C and casein kinase substrate in neurons 2 (PACSIN2), transcript variant X2, mRNA	Q9WVE8	748	0	Protein kinase C and casein kinase substrate in neurons protein 2	.	.	.	.	pfam00611	FCH	Fes/CIP4, and EFC/F-BAR homology domain. Alignment extended from. Highly alpha-helical. The cytosolic endocytic adaptor proteins in fungi carry this domain at the N-terminus; several of these have been referred to as muniscin proteins. These N-terminal BAR, N-BAR, and EFC/F-BAR domains are found in proteins that regulate membrane trafficking events by inducing membrane tubulation. The domain dime…	GO:0030036|actin cytoskeleton organization;GO:0070836|caveola assembly;GO:0072584|caveolin-mediated endocytosis;GO:0048858|cell projection morphogenesis;GO:0097320|membrane tubulation;GO:0045806|negative regulation of endocytosis;GO:0036010|protein localization to endosome;GO:0007165|signal transduction;	GO:0005901|caveola;GO:0005913|cell-cell adherens junction;GO:0005911|cell-cell junction;GO:0005737|cytoplasm;GO:0030659|cytoplasmic vesicle membrane;GO:0005856|cytoskeleton;GO:0005829|cytosol;GO:0005769|early endosome;GO:0005768|endosome;GO:0070062|extracellular exosome;GO:0019898|extrinsic component of membrane;GO:0005925|focal adhesion;GO:0043231|intracellular membrane-bounded organelle;GO:0005…	GO:0098641|cadherin binding involved in cell-cell adhesion;GO:0008092|cytoskeletal protein binding;GO:0042802|identical protein binding;GO:0008289|lipid binding;GO:0070300|phosphatidic acid binding;	.	.
ARFGAP3	ENSSSCG00000000037	1822	1883	1516	1580	1897	2021	1.10512	0.144206	0.404679	0.746496	No	protein_coding	chr5:5993808-6050539:+	gi|350583730|ref|XP_003481574.1|	2597	0	PREDICTED: ADP-ribosylation factor GTPase-activating protein 3 [Sus scrofa]	gi|927126554|ref|XM_003481526.3|	2715	0	PREDICTED: Sus scrofa ADP-ribosylation factor GTPase activating protein 3 (ARFGAP3), mRNA	Q17R07	817	0	ADP-ribosylation factor GTPase-activating protein 3	SPAC22E12.17c	137	3e-34	COG5347	pfam01412	ArfGap	Putative GTPase activating protein for Arf. Putative zinc fingers with GTPase activating proteins (GAPs) towards the small GTPase, Arf. The GAP of ARD1 stimulates GTPase hydrolysis for ARD1 but not ARFs.	GO:0009306|protein secretion;GO:0016192|vesicle-mediated transport;	GO:0005829|cytosol;GO:0000139|Golgi membrane;	GO:0005096|GTPase activator activity;GO:0046872|metal ion binding;	K12493	ARFGAP2_3; ADP-ribosylation factor GTPase-activating protein 2/3
CYB5R3	ENSSSCG00000000038	2142	2067	1577	1948	1837	1537	0.965439	-0.050743	0.778399	0.933984	No	protein_coding	chr5:6152922-6169262:+	gi|311254975|ref|XP_003126030.1|	1431	0	PREDICTED: NADH-cytochrome b5 reductase 3-like [Sus scrofa]	gi|927126577|ref|XM_003125982.3|	862	0	PREDICTED: Sus scrofa NADH-cytochrome b5 reductase 3-like (LOC100524254), mRNA	P07514	545	0	NADH-cytochrome b5 reductase 3	SPCC970.03	166	9e-48	COG0543	pfam00970	FAD_binding_6	Oxidoreductase FAD-binding domain.	GO:0006695|cholesterol biosynthetic process;	GO:0005789|endoplasmic reticulum membrane;GO:0005741|mitochondrial outer membrane;GO:0005739|mitochondrion;	GO:0004128|cytochrome-b5 reductase activity, acting on NAD(P)H;GO:0071949|FAD binding;	K00326	E1.6.2.2; cytochrome-b5 reductase [EC:1.6.2.2]
POLDIP3	ENSSSCG00000000039	3004	2818	3024	2911	3113	2992	1.06748	0.0942058	0.472476	0.790983	No	protein_coding	chr5:6174559-6202081:+	gi|927126571|ref|XP_005663825.2|	2071	0	PREDICTED: polymerase delta-interacting protein 3 [Sus scrofa]	gi|288576955|dbj|AK347550.1|	3363	0	Sus scrofa mRNA, clone:OVR010055C07, expressed in ovary	Q9BY77	697	0	Polymerase delta-interacting protein 3	.	.	.	.	pfam00076	RRM_1	RNA recognition motif. (a.k.a. RRM, RBD, or RNP domain). The RRM motif is probably diagnostic of an RNA binding protein. RRMs are found in a variety of RNA binding proteins, including various hnRNP proteins, proteins implicated in regulation of alternative splicing, and protein components of snRNPs. The motif also appears in a few single stranded DNA binding proteins. The RRM structure consists o…	GO:0031124|mRNA 3'-end processing;GO:0006406|mRNA export from nucleus;GO:0016973|poly(A)+ mRNA export from nucleus;GO:0045727|positive regulation of translation;GO:0006405|RNA export from nucleus;GO:0006369|termination of RNA polymerase II transcription;	GO:0005737|cytoplasm;GO:0005829|cytosol;GO:0043231|intracellular membrane-bounded organelle;GO:0016607|nuclear speck;GO:0005654|nucleoplasm;	GO:0000166|nucleotide binding;GO:0044822|poly(A) RNA binding;	.	.
2022-09-03	ENSSSCG00000000040	3	8	0	1	2	0	0.283001	-1.82112	0.365615	NA	No	protein_coding	chr5:6604283-6654438:-	gi|927126639|ref|XP_013849063.1|	1856	0	PREDICTED: neuronal-specific septin-3 isoform X3 [Sus scrofa]	gi|37359692|emb|BX296515.11|	2901	0	Pig DNA sequence from clone PigE-121D21, complete sequence	A3KFF6	53.5	1e-06	Postacrosomal sheath WW domain-binding protein	.	.	.	.	pfam00735	Septin	Septin. Members of this family include CDC3, CDC10, CDC11 and CDC12/Septin. Members of this family bind GTP. As regards the septins, these are polypeptides of 30-65kDa with three characteristic GTPase motifs (G-1, G-3 and G-4) that are similar to those of the Ras family. The G-4 motif is strictly conserved with a unique septin consensus of AKAD. Most septins are thought to have at least one coile…	GO:0007049|cell cycle;GO:0051301|cell division;	GO:0030054|cell junction;GO:0005737|cytoplasm;GO:0005856|cytoskeleton;GO:0045202|synapse;	GO:0005525|GTP binding;	K16938	SEPT3_9_12; septin 3/9/12
NDUFA6	ENSSSCG00000000045	927	586	604	342	330	425	0.546728	-0.871105	0.000316911	0.00843093	No	protein_coding	chr5:6562051-6567647:+	gi|297747277|ref|NP_001172107.1|	619	4e-76	NADH dehydrogenase [ubiquinone] 1 alpha subcomplex subunit 6 [Sus scrofa]	gi|288786149|dbj|AK346757.1|	1178	0	Sus scrofa mRNA, clone:MLN010050D12, expressed in mesenteric lymph nodes	P56556	234	4e-74	NADH dehydrogenase [ubiquinone] 1 alpha subcomplex subunit 6	.	.	.	.	pfam05347	Complex1_LYR	Complex 1 protein (LYR family). Proteins in this family include an accessory subunit of the higher eukaryotic NADH dehydrogenase complex. In Saccharomyces cerevisiae, the Isd11 protein has been shown to play a role in Fe/S cluster biogenesis in mitochondria. We have named this family LYR after a highly conserved tripeptide motif close to the N-terminus of these proteins.	GO:0006120|mitochondrial electron transport, NADH to ubiquinone;GO:0032981|mitochondrial respiratory chain complex I assembly;GO:0006979|response to oxidative stress;	GO:0005743|mitochondrial inner membrane;GO:0031966|mitochondrial membrane;GO:0005747|mitochondrial respiratory chain complex I;	GO:0008137|NADH dehydrogenase (ubiquinone) activity;	K03950	NDUFA6; NADH dehydrogenase (ubiquinone) 1 alpha subcomplex subunit 6
CYP2D25	ENSSSCG00000000046	19	35	28	26	41	36	1.30915	0.388631	0.426626	0.75985	No	protein_coding	chr5:6538907-6543746:+	gi|858934705|gb|AKO62672.1|	2267	0	cytochrome P450 2D6 [Sus scrofa]	gi|858934704|gb|KP687264.1|	1755	0	Sus scrofa clone CYP2D6S1 cytochrome P450 2D6 (CYP2D6) mRNA, complete cds	O46658	870	0	Vitamin D(3) 25-hydroxylase	.	.	.	.	pfam00067	p450	Cytochrome P450. Cytochrome P450s are haem-thiolate proteins involved in the oxidative degradation of various compounds. They are particularly well known for their role in the degradation of environmental toxins and mutagens. They can be divided into 4 classes, according to the method by which electrons from NAD(P)H are delivered to the catalytic site. Sequence conservation is relatively low with…	GO:0019369|arachidonic acid metabolic process;	GO:0005789|endoplasmic reticulum membrane;GO:0031090|organelle membrane;	GO:0008392|arachidonic acid epoxygenase activity;GO:0020037|heme binding;GO:0005506|iron ion binding;GO:0016712|oxidoreductase activity, acting on paired donors, with incorporation or reduction of molecular oxygen, reduced flavin or flavoprotein as one donor, and incorporation of one atom of oxygen;GO:0008395|steroid hydroxylase activity;	K07414	CYP2D; cytochrome P450, family 2, subfamily D [EC:1.14.14.1]
NAGA	ENSSSCG00000000050	1031	835	822	927	1123	1177	1.2605	0.333993	0.0624041	0.306015	No	protein_coding	chr5:6571005-6588055:+	gi|350597119|ref|XP_003484358.1|	2108	0	PREDICTED: alpha-N-acetylgalactosaminidase [Sus scrofa]	gi|927126599|ref|XM_013993574.1|	2089	0	PREDICTED: Sus scrofa alpha-N-acetylgalactosaminidase (LOC100737177), transcript variant X1, mRNA	Q58DH9	81.6	6e-15	Alpha-N-acetylgalactosaminidase	.	.	.	.	pfam02065	Melibiase	Melibiase. Glycoside hydrolase families GH27, GH31 and GH36 form the glycoside hydrolase clan GH-D. Glycoside hydrolase family 36 can be split into 11 families, GH36A to GH36K. This family includes enzymes from GH36A-B and GH36D-K and from GH27.	GO:0016052|carbohydrate catabolic process;GO:0019377|glycolipid catabolic process;GO:0016139|glycoside catabolic process;	GO:0005737|cytoplasm;GO:0005764|lysosome;	GO:0004557|alpha-galactosidase activity;GO:0008456|alpha-N-acetylgalactosaminidase activity;	K01204	NAGA; alpha-N-acetylgalactosaminidase [EC:3.2.1.49]
SNU13	ENSSSCG00000000058	1493	1297	1358	1192	1395	1596	1.05852	0.0820468	0.642356	0.879505	No	protein_coding	chr5:6891002-6900026:+	gi|634850755|ref|XP_007939970.1|	526	4e-61	PREDICTED: NHP2-like protein 1 [Orycteropus afer afer]	gi|115548570|dbj|AK231554.1|	1455	0	Sus scrofa mRNA, clone:ITT010093B08, expressed in intestine	P55770	199	1e-59	NHP2-like protein 1	SPAC607.03c	156	2e-44	COG1358	pfam01248	Ribosomal_L7Ae	Ribosomal protein L7Ae/L30e/S12e/Gadd45 family. This family includes: Ribosomal L7A from metazoa, Ribosomal L8-A and L8-B from fungi, 30S ribosomal protein HS6 from archaebacteria, 40S ribosomal protein S12 from eukaryotes, Ribosomal protein L30 from eukaryotes and archaebacteria. Gadd45 and MyD118.	GO:0000470|maturation of LSU-rRNA;GO:0030490|maturation of SSU-rRNA;GO:0000398|mRNA splicing, via spliceosome;	GO:0031428|box C/D snoRNP complex;GO:0071011|precatalytic spliceosome;GO:0032040|small-subunit processome;GO:0046540|U4/U6 x U5 tri-snRNP complex;	GO:0003723|RNA binding;	K12845	SNU13, NHP2L; U4/U6 small nuclear ribonucleoprotein SNU13
XRCC6	ENSSSCG00000000059	1354	1222	1506	1357	1640	1379	1.11984	0.163286	0.3278	0.684203	No	protein_coding	chr5:6899725-6929220:-	gi|298104100|ref|NP_001177114.1|	3031	0	X-ray repair cross-complementing protein 6 [Sus scrofa]	gi|371910089|dbj|AK391300.1|	2028	0	Sus scrofa mRNA, clone: DCI010033E09, expressed in dendritic cells (immature)	P12956	1005	0	X-ray repair cross-complementing protein 6	.	.	.	.	pfam03731	Ku_N	Ku70/Ku80 N-terminal alpha/beta domain. The Ku heterodimer (composed of Ku70 and Ku80) contributes to genomic integrity through its ability to bind DNA double-strand breaks and facilitate repair by the non-homologous end-joining pathway. This is the amino terminal alpha/beta domain. This domain only makes a small contribution to the dimer interface. The domain comprises a six stranded beta sheet …	GO:0007420|brain development;GO:0071475|cellular hyperosmotic salinity response;GO:0071480|cellular response to gamma radiation;GO:0071481|cellular response to X-ray;GO:0006266|DNA ligation;GO:0006310|DNA recombination;GO:0097680|double-strand break repair via classical nonhomologous end joining;GO:0006303|double-strand break repair via nonhomologous end joining;GO:0075713|establishment of integr…	GO:0005829|cytosol;GO:0043564|Ku70:Ku80 complex;GO:0016020|membrane;GO:0070419|nonhomologous end joining complex;GO:0000784|nuclear chromosome, telomeric region;GO:0000783|nuclear telomere cap complex;GO:0005730|nucleolus;GO:0005654|nucleoplasm;GO:0005634|nucleus;GO:0005667|transcription factor complex;	GO:0051575|5'-deoxyribose-5-phosphate lyase activity;GO:0005524|ATP binding;GO:0004003|ATP-dependent DNA helicase activity;GO:0003684|damaged DNA binding;GO:0003677|DNA binding;GO:0003690|double-stranded DNA binding;GO:0044877|macromolecular complex binding;GO:0044822|poly(A) RNA binding;GO:0008022|protein C-terminus binding;GO:0042162|telomeric DNA binding;GO:0044212|transcription regulatory reg…	K10884	XRCC6, KU70, G22P1; ATP-dependent DNA helicase 2 subunit 1
PMM1	ENSSSCG00000000061	269	243	234	236	311	300	1.18969	0.250586	0.230632	0.59002	No	protein_coding	chr5:6964999-6975904:+	gi|470612987|ref|XP_004316086.1|	1392	0	PREDICTED: phosphomannomutase 1 [Tursiops truncatus]	gi|296434324|ref|NM_001184895.1|	1517	0	Sus scrofa phosphomannomutase 1 (PMM1), mRNA	O35621	513	6e-180	Phosphomannomutase 1	SPAC1556.07	293	9e-95	COG0561	pfam03332	PMM	Eukaryotic phosphomannomutase. This enzyme EC:5.4.2.8 is involved in the synthesis of the GDP-mannose and dolichol-phosphate-mannose required for a number of critical mannosyl transfer reactions.	GO:0009298|GDP-mannose biosynthetic process;GO:0006013|mannose metabolic process;	GO:0005737|cytoplasm;GO:0043025|neuronal cell body;	GO:0046872|metal ion binding;GO:0004615|phosphomannomutase activity;	K17497	PMM; phosphomannomutase [EC:5.4.2.8]
CSDC2	ENSSSCG00000000062	124	127	49	53	60	28	0.492865	-1.02074	0.0277043	0.192944	No	protein_coding	chr5:6976277-6988352:-	gi|594683265|ref|XP_007189183.1|	701	4e-83	PREDICTED: cold shock domain-containing protein C2 [Balaenoptera acutorostrata scammoni]	gi|288778176|dbj|AK348001.1|	1318	0	Sus scrofa mRNA, clone:OVRM10039C02, expressed in ovary	Q9Y534	234	5e-71	Cold shock domain-containing protein C2	SMa0181	47.8	8e-06	COG1278	pfam00313	CSD	'Cold-shock' DNA-binding domain.	GO:0006397|mRNA processing;GO:0006355|regulation of transcription, DNA-templated;	GO:0005737|cytoplasm;GO:0005634|nucleus;	GO:0003677|DNA binding;GO:0003723|RNA binding;	.	.
POLR3H	ENSSSCG00000000063	628	661	911	521	632	504	0.78444	-0.350265	0.113106	0.415149	No	protein_coding	chr5:6999981-7014430:+	gi|817322800|ref|XP_012332091.1|	1017	1e-128	PREDICTED: DNA-directed RNA polymerase III subunit RPC8 isoform X1 [Aotus nancymaae]	gi|545824526|ref|XM_001929133.4|	1158	0	PREDICTED: Sus scrofa polymerase (RNA) III (DNA directed) polypeptide H (22.9kD) (POLR3H), transcript variant X1, mRNA	Q9Y535	313	3e-100	DNA-directed RNA polymerase III subunit RPC8	SPBC2G5.07c	170	4e-47	COG1095	pfam08292	RNA_pol_Rbc25	RNA polymerase III subunit Rpc25. Rpc25 is a strongly conserved subunit of RNA polymerase III and has homology to Rpa43 in RNA polymerase I, Rpb7 in RNA polymerase II and the archaeal RpoE subunit. Rpc25 is required for transcription initiation and is not essential for the elongating properties of RNA polymerase III.	GO:0051607|defense response to virus;GO:0045087|innate immune response;GO:0006139|nucleobase-containing compound metabolic process;GO:0032481|positive regulation of type I interferon production;GO:0006383|transcription from RNA polymerase III promoter;GO:0006384|transcription initiation from RNA polymerase III promoter;	GO:0005813|centrosome;GO:0005829|cytosol;GO:0005666|DNA-directed RNA polymerase III complex;GO:0043231|intracellular membrane-bounded organelle;GO:0005654|nucleoplasm;	GO:0003677|DNA binding;GO:0003899|DNA-directed RNA polymerase activity;	K03022	RPC8, POLR3H; DNA-directed RNA polymerase III subunit RPC8
ACO2	ENSSSCG00000000064	4048	7726	6847	4019	3262	2235	0.532197	-0.909967	0.00178822	0.0306657	No	protein_coding	chr5:7014383-7071023:-	gi|958777144|ref|XP_014719872.1|	4088	0	PREDICTED: aconitate hydratase, mitochondrial [Equus asinus]	gi|371912272|dbj|AK392093.1|	2653	0	Sus scrofa mRNA, clone: HTMT10049D11, expressed in hypothalamus	P16276	1580	0	Aconitate hydratase, mitochondrial	SPAC24C9.06c	1066	0	COG1048	pfam00330	Aconitase	Aconitase family (aconitate hydratase).	GO:0006099|tricarboxylic acid cycle;	GO:0005739|mitochondrion;	GO:0051539|4 iron, 4 sulfur cluster binding;GO:0003994|aconitate hydratase activity;GO:0046872|metal ion binding;	K01681	ACO, acnA; aconitate hydratase [EC:4.2.1.3]
L3MBTL2	ENSSSCG00000000066	436	426	418	479	455	360	1.05826	0.0816983	0.664776	0.890653	No	protein_coding	chr5:7253385-7277678:-	gi|545824540|ref|XP_005653167.1|	3253	0	PREDICTED: lethal(3)malignant brain tumor-like protein 2 isoform X4 [Sus scrofa]	gi|927126739|ref|XM_005653110.2|	3534	0	PREDICTED: Sus scrofa l(3)mbt-like 2 (Drosophila) (L3MBTL2), transcript variant X4, mRNA	Q1JQD9	1216	0	Lethal(3)malignant brain tumor-like protein 2	.	.	.	.	pfam02820	MBT	mbt repeat. The function of this repeat is unknown, but is found in a number of nuclear proteins such as drosophila sex comb on midleg protein. The repeat is found in up to four copies. The repeat contains a completely conserved glutamate at its amino terminus that may be important for function.	GO:0016569|covalent chromatin modification;GO:0006355|regulation of transcription, DNA-templated;GO:0006351|transcription, DNA-templated;	GO:0005634|nucleus;	GO:0035064|methylated histone binding;GO:0008270|zinc ion binding;	.	.
CHADL	ENSSSCG00000000067	35	19	9	6	0	5	0.187473	-2.41525	0.0170064	0.142908	No	protein_coding	chr5:7246700-7252936:+	gi|545824534|ref|XP_005653164.1|	2646	0	PREDICTED: LOW QUALITY PROTEIN: chondroadherin-like protein [Sus scrofa]	gi|927126726|ref|XM_005653107.2|	2185	0	PREDICTED: Sus scrofa chondroadherin-like (CHADL), mRNA	Q6NUI6	145	7e-35	Chondroadherin-like protein	.	.	.	.	pfam13855	LRR_8	Leucine rich repeat.	GO:0032331|negative regulation of chondrocyte differentiation;GO:1904027|negative regulation of collagen fibril organization;	GO:0031012|extracellular matrix;GO:0005578|proteinaceous extracellular matrix;	GO:0005518|collagen binding;GO:0098633|collagen fibril binding;	.	.
EP300	ENSSSCG00000000068	2039	2334	1552	2306	1969	2059	1.12396	0.168584	0.388985	0.736343	No	protein_coding	chr5:7312262-7373440:-	gi|194037199|ref|XP_001929248.1|	5652	0	PREDICTED: histone acetyltransferase p300 [Sus scrofa]	gi|927126749|ref|XM_001929213.4|	7109	0	PREDICTED: Sus scrofa E1A binding protein p300 (EP300), mRNA	Q09472	1296	0	Histone acetyltransferase p300	SPAC631.02	79.3	8e-14	COG5076	pfam08214	KAT11	Histone acetylation protein. Histone acetylation is required in many cellular processes including transcription, DNA repair, and chromatin assembly. This family contains the fungal KAT11 protein (previously known as RTT109) which is required for H3K56 acetylation. Loss of KAT11 results in the loss of H3K56 acetylation, both on bulk histone and on chromatin. KAT11 and H3K56 acetylation appear to c…	GO:0009887|organ morphogenesis;GO:0006915|apoptotic process;GO:0030183|B cell differentiation;GO:0034644|cellular response to UV;GO:0007623|circadian rhythm;GO:0006977|DNA damage response, signal transduction by p53 class mediator resulting in cell cycle arrest;GO:0045444|fat cell differentiation;GO:0007507|heart development;GO:0043969|histone H2B acetylation;GO:0043967|histone H4 acetylation;GO:…	GO:0005737|cytoplasm;GO:0000123|histone acetyltransferase complex;GO:0005654|nucleoplasm;GO:0005634|nucleus;GO:0005667|transcription factor complex;	GO:0016407|acetyltransferase activity;GO:0033613|activating transcription factor binding;GO:0050681|androgen receptor binding;GO:0008013|beta-catenin binding;GO:0003682|chromatin binding;GO:0031490|chromatin DNA binding;GO:0001047|core promoter binding;GO:0003684|damaged DNA binding;GO:0003677|DNA binding;GO:0004402|histone acetyltransferase activity;GO:0004468|lysine N-acetyltransferase activity…	K04498	EP300, CREBBP, KAT3; E1A/CREB-binding protein [EC:2.3.1.48]
ENSSSCG00000000071	ENSSSCG00000000071	7319	6578	7869	7563	8455	8814	1.19481	0.256776	0.098543	0.387002	No	protein_coding	chr5:7583048-7617762:+	gi|350583750|ref|XP_003481579.1|	1386	0	PREDICTED: hsc70-interacting protein [Sus scrofa]	gi|594683227|ref|XM_007189103.1|	1895	0	PREDICTED: Balaenoptera acutorostrata scammoni suppression of tumorigenicity 13 (colon carcinoma) (Hsp70 interacting protein) (ST13), mRNA	P50502	519	6e-172	Hsc70-interacting protein	.	.	.	.	pfam13414	TPR_11	TPR repeat.	GO:0070389|chaperone cofactor-dependent protein refolding;GO:0061084|negative regulation of protein refolding;GO:0006457|protein folding;GO:0051260|protein homooligomerization;	GO:0005737|cytoplasm;GO:0005829|cytosol;GO:0070062|extracellular exosome;GO:0043234|protein complex;	GO:0032564|dATP binding;GO:0030674|protein binding, bridging;	K09560	ST13; suppressor of tumorigenicity protein 13
SLC25A17	ENSSSCG00000000072	3549	3496	4882	4265	4689	3497	1.08754	0.121073	0.554402	0.834511	No	protein_coding	chr5:7622247-7671931:+	gi|926693151|ref|XP_005681155.2|	1488	0	PREDICTED: peroxisomal membrane protein PMP34 [Capra hircus]	gi|927126767|ref|XM_003126004.3|	1757	0	PREDICTED: Sus scrofa solute carrier family 25 (mitochondrial carrier; peroxisomal membrane protein, 34kDa), member 17 (SLC25A17), mRNA	O43808	81.6	1e-15	Peroxisomal membrane protein PMP34	.	.	.	.	pfam00153	Mito_carr	Mitochondrial carrier protein.	GO:0015867|ATP transport;GO:0001561|fatty acid alpha-oxidation;GO:0006635|fatty acid beta-oxidation;GO:0015908|fatty acid transport;GO:0006412|translation;	GO:0005779|integral component of peroxisomal membrane;GO:0043231|intracellular membrane-bounded organelle;GO:0016020|membrane;GO:0005739|mitochondrion;GO:0005778|peroxisomal membrane;GO:0005777|peroxisome;	GO:0000295|adenine nucleotide transmembrane transporter activity;GO:0015217|ADP transmembrane transporter activity;GO:0080122|AMP transmembrane transporter activity;GO:0005347|ATP transmembrane transporter activity;GO:0051087|chaperone binding;GO:0015228|coenzyme A transmembrane transporter activity;GO:0015230|FAD transmembrane transporter activity;GO:0044610|FMN transmembrane transporter activit…	K13354	SLC25A17, PMP34; solute carrier family 25 (peroxisomal adenine nucleotide transporter), member 17
ENSSSCG00000000073	ENSSSCG00000000073	20	37	33	27	13	27	0.782469	-0.353895	0.530902	0.822913	No	protein_coding	chr5:7673983-7675196:+	gi|637357194|ref|XP_003227918.2|	541	7e-68	PREDICTED: 60S ribosomal protein L31 [Anolis carolinensis]	gi|927222789|ref|XM_005674233.2|	293	1e-150	PREDICTED: Sus scrofa 60S ribosomal protein L31 (LOC100520127), mRNA	P62902	197	4e-64	60S ribosomal protein L31	YLR406c	117	2e-33	COG2097	pfam01198	Ribosomal_L31e	Ribosomal protein L31e.	GO:0002181|cytoplasmic translation;	GO:0022625|cytosolic large ribosomal subunit;GO:0005730|nucleolus;GO:0005654|nucleoplasm;	GO:0003735|structural constituent of ribosome;	K02910	RP-L31e, RPL31; large subunit ribosomal protein L31e
MCHR1	ENSSSCG00000000074	2	4	2	0	9	1	1.27241	0.347564	0.834728	NA	No	protein_coding	chr5:7734250-7738847:-	gi|56711360|ref|NP_001008684.1|	1847	0	melanin-concentrating hormone receptor 1 [Sus scrofa]	gi|371915957|dbj|AK389892.1|	1672	0	Sus scrofa mRNA, clone: BFLT10002F10, expressed in brain (frontal lobe)	Q5IJ49	705	0	Melanin-concentrating hormone receptor 1	.	.	.	.	pfam00001	7tm_1	7 transmembrane receptor (rhodopsin family). This family contains, amongst other G-protein-coupled receptors (GCPRs), members of the opsin family, which have been considered to be typical members of the rhodopsin superfamily. They share several motifs, mainly the seven transmembrane helices, GCPRs of the rhodopsin superfamily. All opsins bind a chromophore, such as 11-cis-retinal. The function of…	GO:0007166|cell surface receptor signaling pathway;	GO:0005887|integral component of plasma membrane;	GO:0030273|melanin-concentrating hormone receptor activity;GO:0008188|neuropeptide receptor activity;	K04320	MCHR1; melanin-concentrating hormone receptor 1
MKL1	ENSSSCG00000000075	527	602	441	604	551	555	1.14347	0.193414	0.309287	0.669265	No	protein_coding	chr5:7777044-7975927:+	gi|927126795|ref|XP_013843644.1|	2894	0	PREDICTED: MKL/myocardin-like protein 1 [Sus scrofa]	gi|927126794|ref|XM_013988190.1|	2060	0	PREDICTED: Sus scrofa megakaryoblastic leukemia (translocation) 1 (MKL1), mRNA	Q8K4J6	413	3e-122	MKL/myocardin-like protein 1	.	.	.	.	pfam02037	SAP	SAP domain. The SAP (after SAF-A/B, Acinus and PIAS) motif is a putative DNA/RNA binding domain found in diverse nuclear and cytoplasmic proteins.	GO:0030036|actin cytoskeleton organization;GO:0030900|forebrain development;GO:2001234|negative regulation of apoptotic signaling pathway;GO:0043154|negative regulation of cysteine-type endopeptidase activity involved in apoptotic process;GO:0001764|neuron migration;GO:0031175|neuron projection development;GO:0045944|positive regulation of transcription from RNA polymerase II promoter;GO:0010735|…	GO:0005737|cytoplasm;GO:0005654|nucleoplasm;GO:0005634|nucleus;	GO:0003779|actin binding;GO:0003785|actin monomer binding;GO:0043522|leucine zipper domain binding;GO:0001105|RNA polymerase II transcription coactivator activity;GO:0003713|transcription coactivator activity;GO:0003700|transcription factor activity, sequence-specific DNA binding;GO:0000976|transcription regulatory region sequence-specific DNA binding;	.	.
SGSM3	ENSSSCG00000000076	348	343	272	390	471	417	1.39102	0.476145	0.0128764	0.118881	No	protein_coding	chr5:7976099-8017770:-	gi|927126787|ref|XP_013843642.1|	3633	0	PREDICTED: small G protein signaling modulator 3 isoform X1 [Sus scrofa]	gi|927126786|ref|XM_013988188.1|	2845	0	PREDICTED: Sus scrofa small G protein signaling modulator 3 (SGSM3), transcript variant X1, mRNA	Q2KI13	59.3	1e-07	Small G protein signaling modulator 3	SPAC4G8.04	152	3e-37	COG5210	pfam00566	RabGAP-TBC	Rab-GTPase-TBC domain. Identification of a TBC domain in GYP6_YEAST and GYP7_YEAST, which are GTPase activator proteins of yeast Ypt6 and Ypt7, implies that these domains are GTPase activator proteins of Rab-like small GTPases.	GO:0090630|activation of GTPase activity;GO:0007050|cell cycle arrest;GO:0006886|intracellular protein transport;GO:0048227|plasma membrane to endosome transport;GO:0032486|Rap protein signal transduction;GO:0032483|regulation of Rab protein signal transduction;GO:0031338|regulation of vesicle fusion;	GO:0005829|cytosol;GO:0012505|endomembrane system;GO:0005622|intracellular;	GO:0005096|GTPase activator activity;GO:0017137|Rab GTPase binding;	.	.
ADSL	ENSSSCG00000000077	1312	1175	1190	1079	1132	1103	0.945057	-0.0815272	0.560321	0.837635	No	protein_coding	chr5:8027588-8045528:-	gi|195539470|ref|NP_001124205.1|	2543	0	adenylosuccinate lyase [Sus scrofa]	gi|115549217|dbj|AK231893.1|	1525	0	Sus scrofa mRNA, clone:LNG010043C07, expressed in lung	P30566	956	0	Adenylosuccinate lyase	YLR359w	625	0	COG0015	pfam00206	Lyase_1	Lyase.	GO:0044208|'de novo' AMP biosynthetic process;GO:0006189|'de novo' IMP biosynthetic process;GO:0009060|aerobic respiration;GO:0006167|AMP biosynthetic process;GO:0051262|protein tetramerization;GO:0006164|purine nucleotide biosynthetic process;GO:0009168|purine ribonucleoside monophosphate biosynthetic process;GO:0001666|response to hypoxia;GO:0014850|response to muscle activity;GO:0007584|respon…	GO:0005829|cytosol;GO:0005739|mitochondrion;	GO:0070626|(S)-2-(5-amino-1-(5-phospho-D-ribosyl)imidazole-4-carboxamido)succinate AMP-lyase (fumarate-forming) activity;GO:0004018|N6-(1,2-dicarboxyethyl)AMP AMP-lyase (fumarate-forming) activity;	K01756	purB, ADSL; adenylosuccinate lyase [EC:4.3.2.2]
TNRC6B	ENSSSCG00000000078	2951	3049	2535	2901	2248	2457	0.936914	-0.0940109	0.592391	0.853367	No	protein_coding	chr5:8060526-8311105:-	gi|744574958|ref|XP_010981848.1|	7524	0	PREDICTED: trinucleotide repeat-containing gene 6B protein [Camelus dromedarius]	gi|931610704|ref|XM_008975121.2|	6991	0	PREDICTED: Pan paniscus trinucleotide repeat containing 6B (TNRC6B), transcript variant X1, mRNA	Q8BKI2	2511	0	Trinucleotide repeat-containing gene 6B protein	.	.	.	.	pfam10427	Ago_hook	Argonaute hook. This region has been called the argonaute hook. It has been shown to bind to the Piwi domain pfam02171 of Argnonaute proteins.	GO:0031047|gene silencing by RNA;GO:0035278|negative regulation of translation involved in gene silencing by miRNA;GO:1900153|positive regulation of nuclear-transcribed mRNA catabolic process, deadenylation-dependent decay;GO:0060213|positive regulation of nuclear-transcribed mRNA poly(A) tail shortening;	GO:0000932|cytoplasmic mRNA processing body;	GO:0000166|nucleotide binding;GO:0044822|poly(A) RNA binding;	K18412	TNRC6, GW182; trinucleotide repeat-containing gene 6 protein
FAM83F	ENSSSCG00000000079	2	89	2	5	48	1	0.587061	-0.768418	NA	NA	No	protein_coding	chr5:8320978-8354723:-	gi|545824575|ref|XP_005663834.1|	2212	0	PREDICTED: protein FAM83F [Sus scrofa]	gi|545824574|ref|XM_005663777.1|	3065	0	PREDICTED: Sus scrofa family with sequence similarity 83, member F (FAM83F), mRNA	Q8NEG4	686	0	Protein FAM83F	.	.	.	.	pfam07894	DUF1669	Protein of unknown function (DUF1669). This family is composed of sequences derived from hypothetical eukaryotic proteins of unknown function. Some members of this family are annotated as being potential phospholipases but no literature was found to support this.	GO:0031047|gene silencing by RNA;GO:0035278|negative regulation of translation involved in gene silencing by miRNA;GO:0048015|phosphatidylinositol-mediated signaling;GO:1900153|positive regulation of nuclear-transcribed mRNA catabolic process, deadenylation-dependent decay;GO:0060213|positive regulation of nuclear-transcribed mRNA poly(A) tail shortening;GO:0035194|posttranscriptional gene silenc…	GO:0000932|cytoplasmic mRNA processing body;GO:0005829|cytosol;	GO:0000166|nucleotide binding;GO:0044822|poly(A) RNA binding;	.	.
GRAP2	ENSSSCG00000000080	7	26	30	33	20	73	2.10056	1.07077	0.126373	0.44152	No	protein_coding	chr5:8356286-8445071:-	gi|927126857|ref|XP_013852959.1|	1507	0	PREDICTED: GRB2-related adapter protein 2 isoform X2 [Sus scrofa]	gi|927126856|ref|XM_013997505.1|	2040	0	PREDICTED: Sus scrofa GRB2-related adaptor protein 2 (GRAP2), transcript variant X5, mRNA	O75791	540	0	GRB2-related adapter protein 2	.	.	.	.	pfam00017	SH2	SH2 domain.	GO:0007267|cell-cell signaling;GO:0038095|Fc-epsilon receptor signaling pathway;GO:0007265|Ras protein signal transduction;GO:0031295|T cell costimulation;GO:0050852|T cell receptor signaling pathway;	GO:0005737|cytoplasm;GO:0005829|cytosol;GO:0005768|endosome;GO:0005654|nucleoplasm;GO:0005634|nucleus;	GO:0005070|SH3/SH2 adaptor activity;	K07366	GRAP2, GADS; GRB2-related adaptor protein 2
ENSSSCG00000000081	ENSSSCG00000000081	4	4	9	0	5	0	0.29712	-1.75088	0.29121	NA	No	protein_coding	chr5:8534267-8553015:+	gi|545824579|ref|XP_005663835.1|	1233	2e-161	PREDICTED: ENTH domain-containing protein 1 isoform X2 [Sus scrofa]	gi|927126835|ref|XM_005663778.2|	1084	0	PREDICTED: Sus scrofa ENTH domain containing 1 (ENTHD1), transcript variant X2, mRNA	Q8IYW4	250	5e-92	ENTH domain-containing protein 1	.	.	.	.	pfam12737	Mating_C	C-terminal domain of homeodomain 1. Mating in fungi is controlled by the loci that determine the mating type of an individual, and only individuals with differing mating types can mate. Basidiomycete fungi have evolved a unique mating system, termed tetrapolar or bifactorial incompatibility, in which mating type is determined by two unlinked loci; compatibility at both loci is required for mating…	GO:0007267|cell-cell signaling;GO:0038095|Fc-epsilon receptor signaling pathway;GO:0007265|Ras protein signal transduction;GO:0031295|T cell costimulation;GO:0050852|T cell receptor signaling pathway;	GO:0005737|cytoplasm;GO:0005829|cytosol;GO:0005768|endosome;GO:0005654|nucleoplasm;GO:0005634|nucleus;	GO:0005070|SH3/SH2 adaptor activity;	.	.
CACNA1I	ENSSSCG00000000082	33	55	21	4	26	6	0.340425	-1.55459	0.0423115	0.247147	No	protein_coding	chr5:8597053-8701228:-	gi|927126867|ref|XP_013852961.1|	8294	0	PREDICTED: LOW QUALITY PROTEIN: voltage-dependent T-type calcium channel subunit alpha-1I [Sus scrofa]	gi|927126866|ref|XM_013997507.1|	6413	0	PREDICTED: Sus scrofa calcium channel, voltage-dependent, T type, alpha 1I subunit (CACNA1I), mRNA	Q9P0X4	3004	0	Voltage-dependent T-type calcium channel subunit alpha-1I	BH1501	88.2	1e-17	COG1226	pfam00520	Ion_trans	Ion transport protein. This family contains Sodium, Potassium, Calcium ion channels. This family is 6 transmembrane helices in which the last two helices flank a loop which determines ion selectivity. In some sub-families (e.g. Na channels) the domain is repeated four times, whereas in others (e.g. K channels) the protein forms as a tetramer in the membrane. A bacterial structure of the protein i…	GO:0070509|calcium ion import;GO:0030317|sperm motility;GO:0086010|membrane depolarization during action potential;GO:0019228|neuronal action potential;GO:0045956|positive regulation of calcium ion-dependent exocytosis;GO:0007165|signal transduction;GO:0030431|sleep;GO:0006810|transport;	GO:0005886|plasma membrane;GO:0005891|voltage-gated calcium channel complex;	GO:0008332|low voltage-gated calcium channel activity;GO:0005245|voltage-gated calcium channel activity;	K04856	CACNA1I; voltage-dependent calcium channel T type alpha-1I
RPS19BP1	ENSSSCG00000000083	487	454	432	382	600	476	1.10965	0.150102	0.471789	0.790212	No	protein_coding	chr5:8735382-8738817:+	gi|311255038|ref|XP_003126056.1|	521	5e-63	PREDICTED: active regulator of SIRT1 [Sus scrofa]	gi|927126885|ref|XM_003126008.3|	818	0	PREDICTED: Sus scrofa ribosomal protein S19 binding protein 1 (RPS19BP1), mRNA	A6H7J2	184	3e-56	Active regulator of SIRT1	.	.	.	.	pfam01262	AlaDh_PNT_C	Alanine dehydrogenase/PNT, C-terminal domain. This family now also contains the lysine 2-oxoglutarate reductases.	.	GO:0005737|cytoplasm;GO:0005730|nucleolus;GO:0005654|nucleoplasm;	GO:0044822|poly(A) RNA binding;	.	.
ATF4	ENSSSCG00000000084	9594	8046	7289	7455	9219	9863	1.11834	0.161358	0.359071	0.710463	No	protein_coding	chr5:8738880-8745368:-	gi|310769834|gb|ADP21474.1|	1358	3e-169	activating transcription factor 4 [Sus scrofa]	gi|927126888|ref|XR_001308652.1|	1452	0	PREDICTED: Sus scrofa uncharacterized LOC106510266 (LOC106510266), ncRNA	P18848	387	7e-120	Cyclic AMP-dependent transcription factor ATF-4	.	.	.	.	pfam15449	Retinal	Retinal protein. This family of proteins is found in the photoreceptor cells of the retina. Mutations of the gene encoding this protein have been associated with retinal disorders such as retinitis pigmentosa and late-onset progressive retinal atrophy. The function of this family of proteins is unknown, but it is likely to be important in the development and function of the retina.	GO:0006520|cellular amino acid metabolic process;GO:0034198|cellular response to amino acid starvation;GO:0042149|cellular response to glucose starvation;GO:0034644|cellular response to UV;GO:0032922|circadian regulation of gene expression;GO:0007214|gamma-aminobutyric acid signaling pathway;GO:0006094|gluconeogenesis;GO:0070059|intrinsic apoptotic signaling pathway in response to endoplasmic ret…	GO:1990590|ATF1-ATF4 transcription factor complex;GO:1990589|ATF4-CREB1 transcription factor complex;GO:1990617|CHOP-ATF4 complex;GO:0005737|cytoplasm;GO:0032590|dendrite membrane;GO:1990037|Lewy body core;GO:0005815|microtubule organizing center;GO:0043005|neuron projection;GO:0034399|nuclear periphery;GO:0005654|nucleoplasm;GO:0005634|nucleus;	GO:0001046|core promoter sequence-specific DNA binding;GO:0003677|DNA binding;GO:0043522|leucine zipper domain binding;GO:0046982|protein heterodimerization activity;GO:0000978|RNA polymerase II core promoter proximal region sequence-specific DNA binding;GO:0000977|RNA polymerase II regulatory region sequence-specific DNA binding;GO:0000981|RNA polymerase II transcription factor activity, sequenc…	K04374	ATF4, CREB2; cyclic AMP-dependent transcription factor ATF-4
TAB1	ENSSSCG00000000087	760	896	721	943	861	884	1.18621	0.246363	0.151945	0.485173	No	protein_coding	chr5:8824675-8852850:-	gi|346227220|ref|NP_001230996.1|	2417	0	TGF-beta-activated kinase 1 and MAP3K7-binding protein 1 [Sus scrofa]	gi|346227219|ref|NM_001244067.1|	2450	0	Sus scrofa TGF-beta activated kinase 1/MAP3K7 binding protein 1 (TAB1), mRNA	Q15750	900	0	TGF-beta-activated kinase 1 and MAP3K7-binding protein 1	.	.	.	.	pfam00481	PP2C	Protein phosphatase 2C. Protein phosphatase 2C is a Mn++ or Mg++ dependent protein serine/threonine phosphatase.	GO:0000187|activation of MAPK activity;GO:0000185|activation of MAPKKK activity;GO:0035904|aorta development;GO:0003279|cardiac septum development;GO:0060976|coronary vasculature development;GO:0038095|Fc-epsilon receptor signaling pathway;GO:0003007|heart morphogenesis;GO:0007249|I-kappaB kinase/NF-kappaB signaling;GO:0001701|in utero embryonic development;GO:0007254|JNK cascade;GO:0030324|lung …	GO:0005737|cytoplasm;GO:0005829|cytosol;GO:0010008|endosome membrane;GO:0005654|nucleoplasm;GO:0043234|protein complex;	GO:0008047|enzyme activator activity;GO:0019209|kinase activator activity;GO:0004722|protein serine/threonine phosphatase activity;	K04403	MAP3K7IP1, TAB1; TAK1-binding protein 1
ENSSSCG00000000089	ENSSSCG00000000089	5	1	1	4	0	5	1.38987	0.474948	0.779059	NA	No	protein_coding	chr5:8923674-8927953:-	gi|346227212|ref|NP_001230992.1|	1166	4e-157	60S ribosomal protein L3 [Sus scrofa]	gi|371920766|dbj|AK399382.1|	574	0	Sus scrofa mRNA, clone: THY010110H09, expressed in thymus	P39872	450	2e-157	60S ribosomal protein L3	SPAPB8E5.06c	328	6e-110	COG0087	pfam00297	Ribosomal_L3	Ribosomal protein L3.	GO:0000027|ribosomal large subunit assembly;GO:0006412|translation;	GO:0022625|cytosolic large ribosomal subunit;GO:0005730|nucleolus;	GO:0003735|structural constituent of ribosome;	K02925	RP-L3e, RPL3; large subunit ribosomal protein L3e
CBX7	ENSSSCG00000000090	188	211	236	251	276	225	1.23633	0.306066	0.164321	0.505528	No	protein_coding	chr5:9070353-9087634:+	gi|350583764|ref|XP_003126060.3|	1142	8e-154	PREDICTED: chromobox protein homolog 7 isoform X1 [Sus scrofa]	gi|927126910|ref|XM_003126012.5|	1099	0	PREDICTED: Sus scrofa chromobox homolog 7 (CBX7), transcript variant X1, mRNA	O95931	428	5e-149	Chromobox protein homolog 7	.	.	.	.	pfam00385	Chromo	Chromo (CHRromatin Organisation MOdifier) domain.	GO:0016569|covalent chromatin modification;GO:0000122|negative regulation of transcription from RNA polymerase II promoter;GO:0042493|response to drug;GO:0048733|sebaceous gland development;GO:0006351|transcription, DNA-templated;	GO:0005737|cytoplasm;GO:0000792|heterochromatin;GO:0000790|nuclear chromatin;GO:0005654|nucleoplasm;GO:0005634|nucleus;GO:0031519|PcG protein complex;GO:0035102|PRC1 complex;	GO:0003682|chromatin binding;GO:0003727|single-stranded RNA binding;	K11454	CBX7; chromobox protein 7
APOBEC3B	ENSSSCG00000000091	246	232	401	139	96	120	0.422599	-1.24264	8.4372e-05	0.00296005	Down	protein_coding	chr5:9094803-9116450:-	gi|297614639|gb|ADI39334.1|	2050	0	A3Z2-Z3 [Sus scrofa]	gi|199945570|gb|FJ042938.1|	4412	0	Sus scrofa CBX6 gene, complete sequence; and APOBEC3F (APOBEC3) gene, complete cds, alternatively spliced	Q19Q52	156	5e-43	DNA dC->dU-editing enzyme APOBEC-3H	.	.	.	.	pfam08210	APOBEC_N	APOBEC-like N-terminal domain. A mechanism of generating protein diversity is mRNA editing. Members of this family are C-to-U editing enzymes. The N-terminal domain of APOBEC-1 like proteins is the catalytic domain, while the C-terminal domain is a pseudocatalyitc domain. More specifically, the catalytic domain is a zinc dependent deaminases domain and is essential for cytidine deamination.APOBEC…	GO:0051607|defense response to virus;GO:0070383|DNA cytosine deamination;GO:0045087|innate immune response;GO:0045869|negative regulation of single stranded viral RNA replication via double stranded DNA intermediate;	GO:0005737|cytoplasm;GO:0000932|cytoplasmic mRNA processing body;	GO:0004126|cytidine deaminase activity;GO:0008270|zinc ion binding;	K18750	APOBEC3; C->U-editing enzyme APOBEC3 [EC:3.5.4.-]
NPTXR	ENSSSCG00000000092	88	51	32	23	13	6	0.259472	-1.94635	0.00156428	0.0277875	Down	protein_coding	chr5:9207671-9230351:+	gi|927126935|ref|XP_013843645.1|	2195	0	PREDICTED: LOW QUALITY PROTEIN: neuronal pentraxin receptor [Sus scrofa]	gi|927126934|ref|XM_013988191.1|	5403	0	PREDICTED: Sus scrofa neuronal pentraxin receptor (NPTXR), mRNA	O95502	796	0	Neuronal pentraxin receptor	.	.	.	.	pfam00354	Pentaxin	Pentaxin family. Pentaxins are also known as pentraxins.	.	GO:0016021|integral component of membrane;	GO:0046872|metal ion binding;	.	.
DNAL4	ENSSSCG00000000093	106	142	127	124	137	139	1.11588	0.158188	0.546486	0.830688	No	protein_coding	chr5:9236625-9248726:+	gi|5031667|ref|NP_005731.1|	561	5e-67	dynein light chain 4, axonemal [Homo sapiens]	gi|199945570|gb|FJ042938.1|	4915	0	Sus scrofa CBX6 gene, complete sequence; and APOBEC3F (APOBEC3) gene, complete cds, alternatively spliced	A4F4L4	220	2e-68	Dynein light chain 4, axonemal	.	.	.	.	pfam01221	Dynein_light	Dynein light chain type 1.	GO:0007017|microtubule-based process;	GO:0005929|cilium;GO:0005737|cytoplasm;GO:0030286|dynein complex;GO:0005874|microtubule;	GO:0003774|motor activity;	K10412	DNAL4; dynein light chain 4, axonemal
SUN2	ENSSSCG00000000094	3330	2779	2686	4581	4424	4387	1.59938	0.677509	2.81257e-06	0.000190983	No	protein_coding	chr5:9273131-9293258:+	gi|545824617|ref|XP_005655543.1|	3053	0	PREDICTED: SUN domain-containing protein 2 isoform X1 [Sus scrofa]	gi|927126940|ref|XM_013988192.1|	3971	0	PREDICTED: Sus scrofa Sad1 and UNC84 domain containing 2 (SUN2), transcript variant X1, mRNA	Q8BJS4	970	0	SUN domain-containing protein 2	.	.	.	.	pfam07738	Sad1_UNC	Sad1 / UNC-like C-terminal. The C. elegans UNC-84 protein is a nuclear envelope protein that is involved in nuclear anchoring and migration during development. The S. pombe Sad1 protein localizes at the spindle pole body. UNC-84 and and Sad1 share a common C-terminal region, that is often termed the SUN (Sad1 and UNC) domain. In mammals, the SUN domain is present in two proteins, Sun1 and Sun2. T…	GO:0051642|centrosome localization;GO:0090286|cytoskeletal anchoring at nuclear membrane;GO:0006998|nuclear envelope organization;GO:0090292|nuclear matrix anchoring at nuclear membrane;GO:0031022|nuclear migration along microfilament;GO:0030335|positive regulation of cell migration;	GO:0000794|condensed nuclear chromosome;GO:0010008|endosome membrane;GO:0005639|integral component of nuclear inner membrane;GO:0034993|LINC complex;GO:0000784|nuclear chromosome, telomeric region;GO:0005635|nuclear envelope;GO:0005637|nuclear inner membrane;GO:0031965|nuclear membrane;	GO:0042802|identical protein binding;GO:0005521|lamin binding;	K19347	SUN1_2; SUN domain-containing protein 1/2
GTPBP1	ENSSSCG00000000095	1015	1026	1042	1383	1517	1315	1.43021	0.516224	0.000273609	0.00754567	No	protein_coding	chr5:9247203-9322171:-	gi|545824626|ref|XP_005655547.1|	3008	0	PREDICTED: GTP-binding protein 1 isoform X1 [Sus scrofa]	gi|927126962|ref|XM_005655491.2|	4087	0	PREDICTED: Sus scrofa GTP binding protein 1 (GTPBP1), transcript variant X3, mRNA	Q58DC5	107	3e-22	GTP-binding protein 1	SSO2429	322	4e-98	COG5258	pfam00009	GTP_EFTU	Elongation factor Tu GTP binding domain. This domain contains a P-loop motif, also found in several other families such as pfam00071, pfam00025 and pfam00063. Elongation factor Tu consists of three structural domains, this plus two C-terminal beta barrel domains.	GO:0061014|positive regulation of mRNA catabolic process;GO:0006414|translational elongation;	GO:0000177|cytoplasmic exosome (RNase complex);GO:0005829|cytosol;GO:0005622|intracellular;GO:0016020|membrane;	GO:0005525|GTP binding;GO:0003924|GTPase activity;GO:0044822|poly(A) RNA binding;GO:0003746|translation elongation factor activity;	.	.
ENSSSCG00000000097	ENSSSCG00000000097	2090	1897	2292	1683	1934	2059	0.946606	-0.0791637	0.640316	0.879069	No	protein_coding	chr5:9336129-9358142:-	gi|537219992|gb|ERE82465.1|	837	1e-103	putative import receptor subunit TOM22 like protein [Cricetulus griseus]	gi|927126981|ref|XM_003126016.5|	1078	0	PREDICTED: Sus scrofa translocase of outer mitochondrial membrane 22 homolog (yeast) (TOMM22), mRNA	Q8MJK1	199	3e-59	Protein chibby homolog 1	.	.	.	.	pfam14645	Chibby	Chibby family. This family includes the eukaryotic chibby proteins. These proteins inhibit the wingless/Wnt pathway by binding to beta-catenin and inhibiting beta-catenin-mediated transcriptional activation. Chibby is Japanese for small, and is named after the RNAi phenotype seen in Drosophila.	GO:0055007|cardiac muscle cell differentiation;GO:0042384|cilium assembly;GO:0045444|fat cell differentiation;GO:0090090|negative regulation of canonical Wnt signaling pathway;	GO:0036064|ciliary basal body;GO:0005794|Golgi apparatus;GO:0016607|nuclear speck;	.	.	.
DMC1	ENSSSCG00000000103	121	11	38	28	23	10	0.380043	-1.39577	0.070389	0.324258	No	protein_coding	chr5:9433058-9470549:+	gi|311255074|ref|XP_003126070.1|	1801	0	PREDICTED: meiotic recombination protein DMC1/LIM15 homolog isoform X1 [Sus scrofa]	gi|545824635|ref|XM_003126022.4|	1462	0	PREDICTED: Sus scrofa DNA meiotic recombinase 1 (DMC1), transcript variant X2, mRNA	Q14565	693	0	Meiotic recombination protein DMC1/LIM15 homolog	SPAC8E11.03c	414	2e-137	COG0468	pfam08423	Rad51	Rad51. Rad51 is a DNA repair and recombination protein and is a homologue of the bacterial ATPase RecA protein.	GO:0070192|chromosome organization involved in meiosis;GO:0000730|DNA recombinase assembly;GO:0007292|female gamete generation;GO:0007141|male meiosis I;GO:0007126|meiotic nuclear division;GO:0006312|mitotic recombination;GO:0001556|oocyte maturation;GO:0001541|ovarian follicle development;GO:0007131|reciprocal meiotic recombination;GO:0010212|response to ionizing radiation;GO:0007286|spermatid d…	GO:0005694|chromosome;GO:0000781|chromosome, telomeric region;GO:0000794|condensed nuclear chromosome;GO:0005654|nucleoplasm;GO:0005634|nucleus;	GO:0005524|ATP binding;GO:0003677|DNA binding;GO:0008094|DNA-dependent ATPase activity;GO:0003690|double-stranded DNA binding;GO:0000400|four-way junction DNA binding;GO:0000150|recombinase activity;GO:0003697|single-stranded DNA binding;	K10872	DMC1; meiotic recombination protein DMC1
DDX17	ENSSSCG00000000104	23590	22295	23283	21206	24463	25639	1.08043	0.111612	0.436734	0.768024	No	protein_coding	chr5:9485487-9505157:+	gi|927127085|ref|XP_003126098.3|	3087	0	PREDICTED: probable ATP-dependent RNA helicase DDX17 [Sus scrofa]	gi|593732602|ref|XM_007111722.1|	3184	0	PREDICTED: Physeter catodon DEAD (Asp-Glu-Ala-Asp) box helicase 17 (DDX17), transcript variant X2, mRNA	Q92841	1039	0	Probable ATP-dependent RNA helicase DDX17	.	.	.	.	pfam00270	DEAD	DEAD/DEAH box helicase. Members of this family include the DEAD and DEAH box helicases. Helicases are involved in unwinding nucleic acids. The DEAD box helicases are involved in various aspects of RNA metabolizm, including nuclear transcription, pre mRNA splicing, ribosome biogenesis, nucleocytoplasmic transport, translation, RNA decay and organellar gene expression.	GO:0033148|positive regulation of intracellular estrogen receptor signaling pathway;GO:0045944|positive regulation of transcription from RNA polymerase II promoter;GO:2001014|regulation of skeletal muscle cell differentiation;GO:0006396|RNA processing;GO:0010501|RNA secondary structure unwinding;GO:0006351|transcription, DNA-templated;	GO:0016020|membrane;GO:0005730|nucleolus;GO:0005654|nucleoplasm;GO:0005634|nucleus;	GO:0005524|ATP binding;GO:0004004|ATP-dependent RNA helicase activity;GO:0030331|estrogen receptor binding;GO:0044822|poly(A) RNA binding;GO:0003723|RNA binding;GO:0003724|RNA helicase activity;GO:0008186|RNA-dependent ATPase activity;GO:0003713|transcription coactivator activity;	K13178	DDX17; ATP-dependent RNA helicase DDX17 [EC:3.6.4.13]
KDELR3	ENSSSCG00000000105	2008	1626	1068	1011	1170	1565	0.841485	-0.24899	0.345942	0.699547	No	protein_coding	chr5:9505157-9515734:-	gi|926693094|ref|XP_013819798.1|	1157	6e-153	PREDICTED: ER lumen protein-retaining receptor 3 [Capra hircus]	gi|350529431|ref|NM_001244970.1|	1679	0	Sus scrofa KDEL (Lys-Asp-Glu-Leu) endoplasmic reticulum protein retention receptor 3 (KDELR3), mRNA	O43731	426	1e-145	ER lumen protein-retaining receptor 3	YBL040c	199	1e-58	COG5196	pfam00810	ER_lumen_recept	ER lumen protein retaining receptor.	GO:0036498|IRE1-mediated unfolded protein response;GO:0006621|protein retention in ER lumen;GO:0015031|protein transport;GO:0006890|retrograde vesicle-mediated transport, Golgi to ER;	GO:0005789|endoplasmic reticulum membrane;GO:0000139|Golgi membrane;GO:0016021|integral component of membrane;GO:0030133|transport vesicle;	GO:0046923|ER retention sequence binding;	K10949	KDELR; ER lumen protein retaining receptor
KCNJ4	ENSSSCG00000000106	9	1	2	0	5	0	0.429746	-1.21845	0.53028	NA	No	protein_coding	chr5:9547177-9548520:+	gi|311255080|ref|XP_003126071.1|	1930	0	PREDICTED: inward rectifier potassium channel 4 [Sus scrofa]	gi|927126997|ref|XM_005655498.2|	1344	0	PREDICTED: Sus scrofa potassium channel, inwardly rectifying subfamily J, member 4 (KCNJ4), transcript variant X3, mRNA	P48050	742	0	Inward rectifier potassium channel 4	.	.	.	.	pfam01007	IRK	Inward rectifier potassium channel.	GO:0061337|cardiac conduction;GO:0010107|potassium ion import;GO:0006813|potassium ion transport;	GO:0016323|basolateral plasma membrane;GO:0030054|cell junction;GO:0030659|cytoplasmic vesicle membrane;GO:0005886|plasma membrane;GO:0045211|postsynaptic membrane;GO:0008076|voltage-gated potassium channel complex;	GO:0015467|G-protein activated inward rectifier potassium channel activity;GO:0005242|inward rectifier potassium channel activity;GO:0030165|PDZ domain binding;	K04998	KCNJ4; potassium inwardly-rectifying channel subfamily J member 4
ENSSSCG00000000107	ENSSSCG00000000107	1038	1018	876	1146	1340	1345	1.3705	0.454703	0.00415424	0.0560556	No	protein_coding	chr5:9581997-9623906:+	gi|545824661|ref|XP_005655561.1|	2233	0	PREDICTED: casein kinase I isoform epsilon isoform X1 [Sus scrofa]	gi|45771968|emb|BX296548.20|	4628	0	Pig DNA sequence from clone PigE-193I9, complete sequence	P49674	611	0	Casein kinase I isoform epsilon	.	.	.	.	pfam00069	Pkinase	Protein kinase domain.	GO:0034613|cellular protein localization;GO:1990090|cellular response to nerve growth factor stimulus;GO:0048512|circadian behavior;GO:0032922|circadian regulation of gene expression;GO:0006281|DNA repair;GO:0006897|endocytosis;GO:0000086|G2/M transition of mitotic cell cycle;GO:0032091|negative regulation of protein binding;GO:0030178|negative regulation of Wnt signaling pathway;GO:0018105|pepti…	GO:0005737|cytoplasm;GO:0005829|cytosol;GO:0030426|growth cone;GO:0030529|ribonucleoprotein complex;GO:0043025|neuronal cell body;GO:0005654|nucleoplasm;GO:0005634|nucleus;	GO:0005524|ATP binding;GO:0044822|poly(A) RNA binding;GO:0004672|protein kinase activity;GO:0004674|protein serine/threonine kinase activity;	K08960	CSNK1E; casein kinase 1, epsilon [EC:2.7.11.1]
TMEM184B	ENSSSCG00000000108	465	557	308	493	373	435	1.03066	0.0435668	0.867529	0.96147	No	protein_coding	chr5:9632919-9682473:+	gi|958732035|ref|XP_014706761.1|	2042	0	PREDICTED: transmembrane protein 184B isoform X1 [Equus asinus]	gi|45771968|emb|BX296548.20|	3662	0	Pig DNA sequence from clone PigE-193I9, complete sequence	Q9Y519	161	2e-40	Transmembrane protein 184B	.	.	.	.	pfam03619	Solute_trans_a	Organic solute transporter Ostalpha. This family is a transmembrane organic solute transport protein. In vertebrates these proteins form a complex with Ostbeta, and function as bile transporters. In plants they may transport brassinosteroid-like compounds and act as regulators of cell death.	GO:0006810|transport;	GO:0016021|integral component of membrane;	GO:0005215|transporter activity;	.	.
PLA2G6	ENSSSCG00000000110	298	471	299	364	331	259	0.934445	-0.0978185	0.711694	0.908775	No	protein_coding	chr5:9713765-9778191:+	gi|335287577|ref|XP_003126100.2|	4359	0	PREDICTED: 85/88 kDa calcium-independent phospholipase A2 isoform X2 [Sus scrofa]	gi|927127062|ref|XM_013988206.1|	3095	0	PREDICTED: Sus scrofa phospholipase A2, group VI (cytosolic, calcium-independent) (PLA2G6), transcript variant X5, mRNA	P97819	1427	0	85/88 kDa calcium-independent phospholipase A2	FN0178	99.8	2e-21	COG0666	pfam12796	Ank_2	Ankyrin repeats (3 copies).	GO:0019731|antibacterial humoral response;GO:0032049|cardiolipin biosynthetic process;GO:0006935|chemotaxis;GO:0016042|lipid catabolic process;GO:0060135|maternal process involved in female pregnancy;GO:0007613|memory;GO:0051967|negative regulation of synaptic transmission, glutamatergic;GO:0090238|positive regulation of arachidonic acid secretion;GO:2000304|positive regulation of ceramide biosyn…	GO:0005737|cytoplasm;GO:0005829|cytosol;GO:0005615|extracellular space;GO:0016020|membrane;GO:0005815|microtubule organizing center;GO:0005739|mitochondrion;	GO:0047499|calcium-independent phospholipase A2 activity;	K16343	PLA2G6, IPLA2; calcium-independent phospholipase A2 [EC:3.1.1.4]
BAIAP2L2	ENSSSCG00000000111	14	5	10	0	10	3	0.462464	-1.11259	0.357529	0.709329	No	protein_coding	chr5:9778727-9799703:+	gi|466057599|ref|XP_004279682.1|	2252	0	PREDICTED: brain-specific angiogenesis inhibitor 1-associated protein 2-like protein 2 [Orcinus orca]	gi|927127095|ref|XM_003126055.5|	1725	0	PREDICTED: Sus scrofa brain-specific angiogenesis inhibitor 1-associated protein 2-like protein 2 (LOC100515261), transcript variant X1, mRNA	Q80Y61	842	0	Brain-specific angiogenesis inhibitor 1-associated protein 2-like protein 2	.	.	.	.	pfam08397	IMD	IRSp53/MIM homology domain. The N-terminal predicted helical stretch of the insulin receptor tyrosine kinase substrate p53 (IRSp53) is an evolutionary conserved F-actin bundling domain involved in filopodium formation. The domain has been named IMD after the IRSp53 and missing in metastasis (MIM) proteins in which it occurs. Filopodium-inducing IMD activity is regulated by Cdc42 and Rac1 and is S…	GO:0051764|actin crosslink formation;GO:0051017|actin filament bundle assembly;GO:0008286|insulin receptor signaling pathway;GO:0061024|membrane organization;GO:0007009|plasma membrane organization;GO:2000251|positive regulation of actin cytoskeleton reorganization;GO:0030838|positive regulation of actin filament polymerization;	GO:0015629|actin cytoskeleton;GO:0044291|cell-cell contact zone;GO:0071439|clathrin complex;GO:0030659|cytoplasmic vesicle membrane;GO:0005829|cytosol;GO:0005886|plasma membrane;GO:0012506|vesicle membrane;	GO:0008093|cytoskeletal adaptor activity;GO:0005543|phospholipid binding;	.	.
SLC16A8	ENSSSCG00000000113	10	8	35	28	34	50	2.19715	1.13564	0.0928312	0.375592	No	protein_coding	chr5:9801759-9806321:+	gi|311255101|ref|XP_003126076.1|	1772	0	PREDICTED: monocarboxylate transporter 3 [Sus scrofa]	gi|927127102|ref|XM_003126028.3|	1506	0	PREDICTED: Sus scrofa solute carrier family 16 (monocarboxylate transporter), member 8 (SLC16A8), mRNA	O35308	553	0	Monocarboxylate transporter 3	.	.	.	.	pfam07690	MFS_1	Major Facilitator Superfamily.	GO:0035879|plasma membrane lactate transport;	GO:0005887|integral component of plasma membrane;	GO:0015129|lactate transmembrane transporter activity;GO:0008028|monocarboxylic acid transmembrane transporter activity;GO:0015293|symporter activity;	K08185	SLC16A8; MFS transporter, MCP family, solute carrier family 16 (monocarboxylic acid transporters), member 8
PICK1	ENSSSCG00000000114	281	289	379	596	554	508	1.82565	0.868411	4.72848e-05	0.00186481	No	protein_coding	chr5:9804946-9889930:-	gi|544461902|ref|XP_005567381.1|	2336	0	PREDICTED: PRKCA-binding protein isoform X1 [Macaca fascicularis]	gi|927127119|ref|XM_003355340.3|	2015	0	PREDICTED: Sus scrofa protein interacting with PRKCA 1 (PICK1), transcript variant X3, mRNA	Q9NRD5	750	0	PRKCA-binding protein	.	.	.	.	pfam06456	Arfaptin	Arfaptin-like domain. Arfaptin interacts with ARF1, a small GTPase involved in vesicle budding at the Golgi complex and immature secretory granules. The structure of arfaptin shows that upon binding to a small GTPase, arfaptin forms an elongated, crescent-shaped dimer of three-helix coiled-coils. The N-terminal region of ICA69 is similar to arfaptin.	GO:0036294|cellular response to decreased oxygen levels;GO:0042149|cellular response to glucose starvation;GO:0097062|dendritic spine maintenance;GO:0097061|dendritic spine organization;GO:0043045|DNA methylation involved in embryo development;GO:0043046|DNA methylation involved in gamete generation;GO:0021782|glial cell development;GO:0060292|long term synaptic depression;GO:0015844|monoamine tr…	GO:0030054|cell junction;GO:0005737|cytoplasm;GO:0005856|cytoskeleton;GO:0030666|endocytic vesicle membrane;GO:0005794|Golgi apparatus;GO:0043005|neuron projection;GO:0048471|perinuclear region of cytoplasm;GO:0005886|plasma membrane;GO:0014069|postsynaptic density;GO:0045211|postsynaptic membrane;GO:0042734|presynaptic membrane;GO:0045202|synapse;	GO:0051015|actin filament binding;GO:0071933|Arp2/3 complex binding;GO:0016887|ATPase activity;GO:0019899|enzyme binding;GO:0001664|G-protein coupled receptor binding;GO:0042802|identical protein binding;GO:0046872|metal ion binding;GO:0008022|protein C-terminus binding;GO:0019904|protein domain specific binding;GO:0005080|protein kinase C binding;GO:0005102|receptor binding;	.	.
POLR2F	ENSSSCG00000000116	284	266	337	228	349	281	1.00855	0.0122872	0.958538	0.986965	No	protein_coding	chr5:9904948-9917744:-	gi|528768704|gb|EPY88363.1|	501	2e-58	hypothetical protein CB1_000175019 [Camelus ferus]	gi|288779695|dbj|AK349431.1|	591	0	Sus scrofa mRNA, clone:PTG010070C11, expressed in pituitary gland	O88828	186	2e-56	DNA-directed RNA polymerases I, II, and III subunit RPABC2	SPCC1020.04c	132	4e-36	COG1758	pfam01192	RNA_pol_Rpb6	RNA polymerase Rpb6. Rpb6 is an essential subunit in the eukaryotic polymerases Pol I, II and III. This family also contains the bacterial equivalent to Rpb6, the omega subunit. Rpb6 and omega are structurally conserved and both function in polymerase assembly.	GO:0006360|transcription from RNA polymerase I promoter;GO:0006366|transcription from RNA polymerase II promoter;GO:0006383|transcription from RNA polymerase III promoter;	GO:0005736|DNA-directed RNA polymerase I complex;GO:0005665|DNA-directed RNA polymerase II, core complex;GO:0005666|DNA-directed RNA polymerase III complex;GO:0005634|nucleus;	GO:0003677|DNA binding;GO:0003899|DNA-directed RNA polymerase activity;	K03014	RPB6, POLR2F; DNA-directed RNA polymerases I, II, and III subunit RPABC2
C22orf23	ENSSSCG00000000117	37	42	48	29	46	26	0.826769	-0.274444	0.531049	0.822913	No	protein_coding	chr5:9917751-9925634:+	gi|350583797|ref|XP_003481592.1|	1012	2e-128	PREDICTED: UPF0193 protein EVG1 isoform X3 [Sus scrofa]	gi|927127176|ref|XM_003481548.3|	1523	0	PREDICTED: Sus scrofa UPF0193 protein EVG1-like (LOC100737601), transcript variant X3, mRNA	Q9BZE7	328	1e-104	UPF0193 protein EVG1	.	.	.	.	pfam05250	UPF0193	Uncharacterized protein family (UPF0193). This family of proteins is functionally uncharacterized.	GO:0006360|transcription from RNA polymerase I promoter;GO:0006366|transcription from RNA polymerase II promoter;GO:0006383|transcription from RNA polymerase III promoter;	GO:0005736|DNA-directed RNA polymerase I complex;GO:0005665|DNA-directed RNA polymerase II, core complex;GO:0005666|DNA-directed RNA polymerase III complex;GO:0005634|nucleus;	GO:0003677|DNA binding;GO:0003899|DNA-directed RNA polymerase activity;	.	.
MICALL1	ENSSSCG00000000118	125	135	62	110	92	89	0.952136	-0.0707597	0.842928	0.954621	No	protein_coding	chr5:9927320-9956827:-	gi|335287646|ref|XP_003355407.1|	3057	0	PREDICTED: MICAL-like protein 1 isoform X1 [Sus scrofa]	gi|927127193|ref|XM_003355359.3|	2503	0	PREDICTED: Sus scrofa MICAL-like protein 1 (LOC100625124), transcript variant X1, mRNA	E1BBG2	1026	0	MICAL-like protein 1	SPAC15A10.08	110	4e-24	COG5069	pfam12130	DUF3585	Protein of unknown function (DUF3585). This domain is found in eukaryotes. This domain is typically between 135 and 149 amino acids in length and is found associated with pfam00307.	GO:0006897|endocytosis;GO:0097320|membrane tubulation;GO:0031175|neuron projection development;GO:0036010|protein localization to endosome;GO:0006612|protein targeting to membrane;GO:0006898|receptor-mediated endocytosis;GO:1990126|retrograde transport, endosome to plasma membrane;GO:0032458|slow endocytic recycling;	GO:0019898|extrinsic component of membrane;GO:0005770|late endosome;GO:0031902|late endosome membrane;GO:0055038|recycling endosome membrane;	GO:0070300|phosphatidic acid binding;GO:0008270|zinc ion binding;	.	.
EIF3L	ENSSSCG00000000119	5573	4836	7888	5306	6720	6007	1.02728	0.0388324	0.861512	0.959127	No	protein_coding	chr5:9966122-9996260:-	gi|47678403|emb|CAG30322.1|	2903	0	dJ1014D13.1 [Homo sapiens]	gi|346644696|ref|NM_001244086.1|	1896	0	Sus scrofa eukaryotic translation initiation factor 3, subunit L (EIF3L), mRNA	Q3ZCK1	996	0	Eukaryotic translation initiation factor 3 subunit L	.	.	.	.	pfam10255	Paf67	RNA polymerase I-associated factor PAF67. RNA polymerase I is a multisubunit enzyme and its transcription competence is dependent on the presence of PAF67. This family of proteins is conserved from worms to humans.	GO:0001731|formation of translation preinitiation complex;GO:0006446|regulation of translational initiation;GO:0006413|translational initiation;GO:0075525|viral translational termination-reinitiation;	GO:0016282|eukaryotic 43S preinitiation complex;GO:0033290|eukaryotic 48S preinitiation complex;GO:0005852|eukaryotic translation initiation factor 3 complex;GO:0001650|fibrillar center;GO:0016020|membrane;GO:0005654|nucleoplasm;	GO:0044822|poly(A) RNA binding;GO:0003743|translation initiation factor activity;	K15029	EIF3L; translation initiation factor 3 subunit L
ANKRD54	ENSSSCG00000000120	345	278	252	348	385	362	1.31394	0.393896	0.0461525	0.258466	No	protein_coding	chr5:10003836-10018944:+	gi|927127227|ref|XP_003126080.3|	1296	2e-166	PREDICTED: ankyrin repeat domain-containing protein 54 [Sus scrofa]	gi|927127226|ref|XM_003126032.4|	2035	0	PREDICTED: Sus scrofa ankyrin repeat domain 54 (ANKRD54), mRNA	Q6NXT1	477	8e-158	Ankyrin repeat domain-containing protein 54	PAE1861	82.4	4e-16	COG0666	pfam12796	Ank_2	Ankyrin repeats (3 copies).	GO:0006913|nucleocytoplasmic transport;GO:0045648|positive regulation of erythrocyte differentiation;GO:1902531|regulation of intracellular signal transduction;	GO:0005737|cytoplasm;GO:0030496|midbody;GO:0005634|nucleus;	GO:0019887|protein kinase regulator activity;	.	.
GALR3	ENSSSCG00000000121	12	3	4	8	5	12	1.40317	0.488685	0.617836	0.867807	No	protein_coding	chr5:10024348-10026101:-	gi|602683691|ref|XP_007454105.1|	1290	4e-174	PREDICTED: galanin receptor type 3 [Lipotes vexillifer]	gi|927127265|ref|XM_003355348.3|	986	0	PREDICTED: Sus scrofa galanin receptor type 3 (LOC100623444), mRNA	O60755	492	3e-172	Galanin receptor type 3	.	.	.	.	pfam00001	7tm_1	7 transmembrane receptor (rhodopsin family). This family contains, amongst other G-protein-coupled receptors (GCPRs), members of the opsin family, which have been considered to be typical members of the rhodopsin superfamily. They share several motifs, mainly the seven transmembrane helices, GCPRs of the rhodopsin superfamily. All opsins bind a chromophore, such as 11-cis-retinal. The function of…	GO:0007188|adenylate cyclase-modulating G-protein coupled receptor signaling pathway;GO:0007268|synaptic transmission;GO:0007631|feeding behavior;GO:0007611|learning or memory;GO:0007194|negative regulation of adenylate cyclase activity;GO:0007218|neuropeptide signaling pathway;GO:0007200|phospholipase C-activating G-protein coupled receptor signaling pathway;GO:0045944|positive regulation of tra…	GO:0016021|integral component of membrane;GO:0005887|integral component of plasma membrane;GO:0005886|plasma membrane;	GO:0004966|galanin receptor activity;GO:0017046|peptide hormone binding;	K04232	GALR3; galanin receptor 3
CYTH4	ENSSSCG00000000130	318	216	164	228	178	361	1.16665	0.222366	0.521888	0.817316	No	protein_coding	chr5:10489289-10521735:-	gi|221136941|ref|NP_001137593.1|	2112	0	cytohesin-4 [Sus scrofa]	gi|594622101|ref|XM_007165655.1|	1608	0	PREDICTED: Balaenoptera acutorostrata scammoni cytohesin 4 (CYTH4), mRNA	Q9UIA0	787	0	Cytohesin-4	SPAC30.01c	173	7e-43	COG5307	pfam01369	Sec7	Sec7 domain. The Sec7 domain is a guanine-nucleotide-exchange-factor (GEF) for the pfam00025 family.	GO:0032012|regulation of ARF protein signal transduction;	GO:0005829|cytosol;GO:0000139|Golgi membrane;GO:0005886|plasma membrane;	GO:0005086|ARF guanyl-nucleotide exchange factor activity;GO:0008289|lipid binding;	K18441	CYTH; cytohesin
TEX33	ENSSSCG00000000132	21	19	47	50	87	38	2.07421	1.05256	0.0487623	0.266306	No	protein_coding	chr5:10768385-10779092:+	gi|927127400|ref|XP_013852995.1|	1298	7e-179	PREDICTED: testis-expressed sequence 33 protein isoform X4 [Sus scrofa]	gi|927127399|ref|XM_013997541.1|	809	0	PREDICTED: Sus scrofa testis expressed 33 (TEX33), transcript variant X4, mRNA	O43247	326	4e-110	Testis-expressed sequence 33 protein	.	.	.	.	pfam15400	TEX33	Testis-expressed sequence 33 protein family. This family of proteins is found in eukaryotes. Proteins in this family are typically between 147 and 280 amino acids in length. There are two conserved sequence motifs: NIRH and SYT. The function is not known.	GO:0010923|negative regulation of phosphatase activity;	GO:0005615|extracellular space;GO:0016021|integral component of membrane;	GO:0019902|phosphatase binding;GO:0004864|protein phosphatase inhibitor activity;	.	.
TST	ENSSSCG00000000133	3555	4895	6717	7258	11247	6617	1.7136	0.777027	0.00541216	0.0673476	No	protein_coding	chr5:10746890-10763360:+	gi|545824786|ref|XP_005663866.1|	1699	0	PREDICTED: thiosulfate sulfurtransferase isoform X1 [Sus scrofa]	gi|545824787|ref|XM_005663810.1|	1229	0	PREDICTED: Sus scrofa thiosulfate sulfurtransferase (rhodanese) (TST), transcript variant X2, mRNA	P00586	102	1e-21	Thiosulfate sulfurtransferase	CC1425	226	3e-69	COG2897	pfam00581	Rhodanese	Rhodanese-like domain. Rhodanese has an internal duplication. This Pfam represents a single copy of this duplicated domain. The domain is found as a single copy in other proteins, including phosphatases and ubiquitin C-terminal hydrolases.	GO:0030855|epithelial cell differentiation;GO:0035928|rRNA import into mitochondrion;GO:0051029|rRNA transport;	GO:0070062|extracellular exosome;GO:0005615|extracellular space;GO:0005743|mitochondrial inner membrane;GO:0005759|mitochondrial matrix;	GO:0008097|5S rRNA binding;GO:0004792|thiosulfate sulfurtransferase activity;	K01011	TST, MPST, sseA; thiosulfate/3-mercaptopyruvate sulfurtransferase [EC:2.8.1.1 2.8.1.2]
KCTD17	ENSSSCG00000000135	96	124	100	66	34	49	0.489901	-1.02944	0.00523299	0.0657147	Down	protein_coding	chr5:10707354-10718983:-	gi|803289146|ref|XP_012004230.1|	1016	2e-145	PREDICTED: BTB/POZ domain-containing protein KCTD17 isoform X5 [Ovis aries musimon]	gi|927127375|ref|XM_003126042.3|	1163	0	PREDICTED: Sus scrofa potassium channel tetramerization domain containing 17 (KCTD17), mRNA	Q8N5Z5	53.9	2e-06	BTB/POZ domain-containing protein KCTD17	.	.	.	.	pfam02214	BTB_2	BTB/POZ domain. In voltage-gated K+ channels this domain is responsible for subfamily-specific assembly of alpha-subunits into functional tetrameric channels. In KCTD1 this domain functions as a transcriptional repressor. It also mediates homomultimerization of KCTD1 and interaction of KCTD1 with the transcription factor AP-2-alpha.	GO:0030030|cell projection organization;GO:0032469|endoplasmic reticulum calcium ion homeostasis;GO:0045724|positive regulation of cilium assembly;GO:0043161|proteasome-mediated ubiquitin-dependent protein catabolic process;GO:0051260|protein homooligomerization;	GO:0031463|Cul3-RING ubiquitin ligase complex;GO:0005737|cytoplasm;GO:0005783|endoplasmic reticulum;	GO:0097602|cullin family protein binding;GO:0032403|protein complex binding;	.	.
CSF2RB	ENSSSCG00000000136	207	208	212	324	340	360	1.71177	0.775486	5.97828e-05	0.00225222	No	protein_coding	chr5:10814008-10840808:-	gi|545824801|ref|XP_001924814.3|	3926	0	PREDICTED: cytokine receptor common subunit beta [Sus scrofa]	gi|927127411|ref|XM_001924779.4|	5074	0	PREDICTED: Sus scrofa colony stimulating factor 2 receptor, beta, low-affinity (granulocyte-macrophage) (CSF2RB), mRNA	P32927	986	0	Cytokine receptor common subunit beta	.	.	.	.	pfam09240	IL6Ra-bind	Interleukin-6 receptor alpha chain, binding. Members of this family adopt a structure consisting of an immunoglobulin-like beta-sandwich, with seven strands in two beta-sheets, in a Greek-key topology. They are required for binding to the cytokine Interleukin-6.	GO:0044267|cellular protein metabolic process;GO:0036016|cellular response to interleukin-3;GO:0038156|interleukin-3-mediated signaling pathway;GO:0038043|interleukin-5-mediated signaling pathway;GO:0000165|MAPK cascade;GO:0007585|respiratory gaseous exchange;GO:0032496|response to lipopolysaccharide;GO:0007165|signal transduction;	GO:0030526|granulocyte macrophage colony-stimulating factor receptor complex;GO:0005887|integral component of plasma membrane;GO:0005622|intracellular;GO:0005886|plasma membrane;	GO:0004896|cytokine receptor activity;GO:0004713|protein tyrosine kinase activity;GO:0005088|Ras guanyl-nucleotide exchange factor activity;GO:0004872|receptor activity;	K04738	CSF2RB, IL3RB; cytokine receptor common subunit beta
NCF4	ENSSSCG00000000137	342	206	263	213	183	469	1.13109	0.177711	0.64234	0.879505	No	protein_coding	chr5:10878435-10992803:-	gi|311255153|ref|XP_001924846.2|	1815	0	PREDICTED: neutrophil cytosol factor 4 isoform X3 [Sus scrofa]	gi|927127422|ref|XM_001924811.3|	1423	0	PREDICTED: Sus scrofa neutrophil cytosolic factor 4, 40kDa (NCF4), transcript variant X3, mRNA	Q15080	608	0	Neutrophil cytosol factor 4	.	.	.	.	pfam00787	PX	PX domain. PX domains bind to phosphoinositides.	GO:0002479|antigen processing and presentation of exogenous peptide antigen via MHC class I, TAP-dependent;GO:0045454|cell redox homeostasis;GO:0006955|immune response;GO:0055114|oxidation-reduction process;GO:0048010|vascular endothelial growth factor receptor signaling pathway;	GO:0005829|cytosol;GO:0010008|endosome membrane;GO:0016020|membrane;GO:0043020|NADPH oxidase complex;GO:0032010|phagolysosome;	GO:0032266|phosphatidylinositol-3-phosphate binding;GO:0046983|protein dimerization activity;GO:0016176|superoxide-generating NADPH oxidase activator activity;	K08012	NCF4, P40PHOX; neutrophil cytosolic factor 4
PVALB	ENSSSCG00000000138	5	0	1	1	1	1	0.532946	-0.907939	0.661722	NA	No	protein_coding	chr5:10953580-10974006:+	gi|297747319|ref|NP_001177086.1|	464	6e-53	parvalbumin alpha [Sus scrofa]	gi|927127285|ref|XM_005663796.2|	610	0	PREDICTED: Sus scrofa parvalbumin (PVALB), transcript variant X1, mRNA	P80050	175	2e-51	Parvalbumin alpha	.	.	.	.	pfam00036	EF-hand_1	EF hand. The EF-hands can be divided into two classes: signaling proteins and buffering/transport proteins. The first group is the largest and includes the most well-known members of the family such as calmodulin, troponin C and S100B. These proteins typically undergo a calcium-dependent conformational change which opens a target binding site. The latter group is represented by calbindin D9k and …	.	.	GO:0005509|calcium ion binding;	.	.
IFT27	ENSSSCG00000000139	115	87	83	58	86	96	0.884682	-0.17677	0.593009	0.853627	No	protein_coding	chr5:11000412-11015327:+	gi|594622136|ref|XP_007165734.1|	825	9e-110	PREDICTED: intraflagellar transport protein 27 homolog [Balaenoptera acutorostrata scammoni]	gi|115550679|dbj|AK232509.1|	501	0	Sus scrofa mRNA, clone:LVR010058E06, expressed in liver	Q0VCN3	318	2e-109	Intraflagellar transport protein 27 homolog	.	.	.	.	pfam00071	Ras	Ras family. Includes sub-families Ras, Rab, Rac, Ral, Ran, Rap Ypt1 and more. Shares P-loop motif with GTP_EFTU, arf and myosin_head. See pfam00009 pfam00025, pfam00063. As regards Rab GTPases, these are important regulators of vesicle formation, motility and fusion. They share a fold in common with all Ras GTPases: this is a six-stranded beta-sheet surrounded by five alpha-helices.	GO:0006886|intracellular protein transport;GO:0042073|intraciliary transport;GO:0007264|small GTPase mediated signal transduction;GO:0007224|smoothened signaling pathway;	GO:0005929|cilium;GO:0005622|intracellular;GO:0030992|intraciliary transport particle B;	GO:0005525|GTP binding;	K07934	IFT27, RAYL, RABL4; intraflagellar transport protein 27 homolog
EIF3D	ENSSSCG00000000141	3799	2858	4304	3317	4322	4219	1.13106	0.177673	0.393029	0.739102	No	protein_coding	chr5:11213281-11233149:+	gi|926722265|ref|XP_005696886.2|	2926	0	PREDICTED: protein DEK isoform X1 [Capra hircus]	gi|347800647|ref|NM_001244723.1|	2185	0	Sus scrofa eukaryotic translation initiation factor 3, subunit D (EIF3D), mRNA	Q3T122	1115	0	Eukaryotic translation initiation factor 3 subunit D	.	.	.	.	pfam05091	eIF-3_zeta	Eukaryotic translation initiation factor 3 subunit 7 (eIF-3). This family is made up of eukaryotic translation initiation factor 3 subunit 7 (eIF-3 zeta/eIF3 p66/eIF3d). Eukaryotic initiation factor 3 is a multi-subunit complex that is required for binding of mRNA to 40 S ribosomal subunits, stabilisation of ternary complex binding to 40 S subunits, and dissociation of 40 and 60 S subunits. These…	GO:0001732|formation of cytoplasmic translation initiation complex;GO:0001731|formation of translation preinitiation complex;GO:0075522|IRES-dependent viral translational initiation;GO:0006446|regulation of translational initiation;GO:0006413|translational initiation;GO:0075525|viral translational termination-reinitiation;	GO:0016282|eukaryotic 43S preinitiation complex;GO:0033290|eukaryotic 48S preinitiation complex;GO:0005852|eukaryotic translation initiation factor 3 complex;GO:0071541|eukaryotic translation initiation factor 3 complex, eIF3m;GO:0016020|membrane;	GO:0044822|poly(A) RNA binding;GO:0003743|translation initiation factor activity;	K03251	EIF3D; translation initiation factor 3 subunit D
FOXRED2	ENSSSCG00000000142	185	254	221	320	214	452	1.5748	0.655165	0.0408332	0.242636	No	protein_coding	chr5:11233845-11254712:+	gi|545824826|ref|XP_005663883.1|	3560	0	PREDICTED: FAD-dependent oxidoreductase domain-containing protein 2 isoform X1 [Sus scrofa]	gi|927127439|ref|XM_005663826.2|	3685	0	PREDICTED: Sus scrofa FAD-dependent oxidoreductase domain containing 2 (FOXRED2), transcript variant X1, mRNA	Q8IWF2	1176	0	FAD-dependent oxidoreductase domain-containing protein 2	mll7934	66.2	4e-10	COG2072	pfam13738	Pyr_redox_3	Pyridine nucleotide-disulphide oxidoreductase.	GO:0030433|ER-associated ubiquitin-dependent protein catabolic process;GO:0055114|oxidation-reduction process;	GO:0005788|endoplasmic reticulum lumen;	GO:0050660|flavin adenine dinucleotide binding;GO:0001948|glycoprotein binding;GO:0004497|monooxygenase activity;	.	.
ENSSSCG00000000144	ENSSSCG00000000144	950	1077	1171	1042	1047	1049	1.02639	0.0375819	0.824545	0.94936	No	protein_coding	chr5:11264465-11277631:+	gi|343962595|ref|NP_001230634.1|	868	4e-112	thioredoxin, mitochondrial [Sus scrofa]	gi|343962594|ref|NM_001243705.1|	1403	0	Sus scrofa thioredoxin 2 (TXN2), mRNA	Q95108	311	4e-103	Thioredoxin, mitochondrial	SMc02761	90.9	7e-21	COG0526	pfam00085	Thioredoxin	Thioredoxin. Thioredoxins are small enzymes that participate in redox reactions, via the reversible oxidation of an active centre disulfide bond. Some members with only the active site are not separated from the noise.	GO:0045454|cell redox homeostasis;GO:0034599|cellular response to oxidative stress;GO:0006662|glycerol ether metabolic process;GO:0055114|oxidation-reduction process;GO:0006457|protein folding;GO:0000103|sulfate assimilation;	GO:0005737|cytoplasm;GO:0005739|mitochondrion;GO:0005730|nucleolus;	GO:0016671|oxidoreductase activity, acting on a sulfur group of donors, disulfide as acceptor;GO:0015035|protein disulfide oxidoreductase activity;	K03671	trxA; thioredoxin 1
MYH9	ENSSSCG00000000145	10753	12073	9290	10775	9158	7893	0.908731	-0.138075	0.447135	0.774937	No	protein_coding	chr5:11398166-11455054:+	gi|927127457|ref|XP_013853000.1|	8631	0	PREDICTED: myosin-9 [Sus scrofa]	gi|927127456|ref|XM_013997546.1|	5818	0	PREDICTED: Sus scrofa myosin, heavy chain 9, non-muscle (MYH9), mRNA	Q258K2	3279	0	Myosin-9	SPCC645.05c	770	0	COG5022	pfam00063	Myosin_head	Myosin head (motor domain).	GO:0031532|actin cytoskeleton reorganization;GO:0030048|actin filament-based movement;GO:0001525|angiogenesis;GO:0043534|blood vessel endothelial cell migration;GO:0007155|cell adhesion;GO:0000910|cytokinesis;GO:0006509|membrane protein ectodomain proteolysis;GO:0030224|monocyte differentiation;GO:1903919|negative regulation of actin filament severing;GO:0006911|phagocytosis, engulfment;GO:003022…	GO:0015629|actin cytoskeleton;GO:0005826|actomyosin contractile ring;GO:0031252|cell leading edge;GO:0032154|cleavage furrow;GO:0005737|cytoplasm;GO:0005829|cytosol;GO:0016459|myosin complex;GO:0005634|nucleus;GO:0005886|plasma membrane;GO:0043234|protein complex;GO:0001726|ruffle;GO:0001725|stress fiber;	GO:0051015|actin filament binding;GO:0005524|ATP binding;GO:0016887|ATPase activity;GO:0000146|microfilament motor activity;GO:0043495|protein anchor;GO:0042803|protein homodimerization activity;	K10352	MYH; myosin heavy chain
ENSSSCG00000000146	ENSSSCG00000000146	5145	9531	2558	5316	5697	2268	0.804687	-0.313501	0.457409	0.782588	No	protein_coding	chr3:7002706-7143100:+	gi|345802274|ref|XP_862931.2|	7893	0	PREDICTED: myosin-11 isoform X3 [Canis lupus familiaris]	gi|594681426|ref|XM_007188337.1|	5254	0	PREDICTED: Balaenoptera acutorostrata scammoni myosin, heavy chain 11, smooth muscle (MYH11), transcript variant X1, mRNA	P35749	76.3	4e-12	Myosin-11	SPCC645.05c	779	0	COG5022	pfam00063	Myosin_head	Myosin head (motor domain).	GO:0048739|cardiac muscle fiber development;GO:0048251|elastic fiber assembly;GO:0006936|muscle contraction;GO:0030241|skeletal muscle myosin thick filament assembly;GO:0006939|smooth muscle contraction;	GO:0005829|cytosol;GO:0070062|extracellular exosome;GO:0042470|melanosome;GO:0005859|muscle myosin complex;GO:0032982|myosin filament;	GO:0005524|ATP binding;GO:0003774|motor activity;GO:0008307|structural constituent of muscle;	K10352	MYH; myosin heavy chain
ENSSSCG00000000148	ENSSSCG00000000148	164	159	153	120	204	198	1.14737	0.19833	0.474586	0.792229	No	protein_coding	chr5:11509336-11543032:-	gi|927127506|ref|XP_005663898.2|	1580	0	PREDICTED: apolipoprotein L3-like [Sus scrofa]	gi|288780110|dbj|AK343294.1|	1550	0	Sus scrofa mRNA, clone:ADR010028F01, expressed in adrenal gland	O95236	235	3e-66	Apolipoprotein L3	SPCC645.05c	63.9	4e-09	COG5022	pfam05461	ApoL	Apolipoprotein L. Apo L belongs to the high density lipoprotein family that plays a central role in cholesterol transport. The cholesterol content of membranes is important in cellular processes such as modulating gene transcription and signal transduction both in the adult brain and during neurodevelopment. There are six apo L genes located in close proximity to each other on chromosome 22q12 in…	GO:0006954|inflammatory response;GO:0042157|lipoprotein metabolic process;GO:0043123|positive regulation of I-kappaB kinase/NF-kappaB signaling;	GO:0005737|cytoplasm;GO:0005576|extracellular region;GO:0016020|membrane;	GO:0008289|lipid binding;GO:0005319|lipid transporter activity;GO:0004871|signal transducer activity;	K14480	APOL; apolipoprotein L
ENSSSCG00000000151	ENSSSCG00000000151	1217	1771	1733	938	840	774	0.564607	-0.824681	0.00011977	0.00389686	No	protein_coding	chr5:11920386-11929669:-	gi|927127541|ref|XP_003126117.3|	1610	0	PREDICTED: apolipoprotein L6 isoform X1 [Sus scrofa]	gi|927127540|ref|XM_003126069.5|	1594	0	PREDICTED: Sus scrofa apolipoprotein L6 (LOC100518305), transcript variant X1, mRNA	Q9BWW8	176	6e-53	Apolipoprotein L6	.	.	.	.	pfam05461	ApoL	Apolipoprotein L. Apo L belongs to the high density lipoprotein family that plays a central role in cholesterol transport. The cholesterol content of membranes is important in cellular processes such as modulating gene transcription and signal transduction both in the adult brain and during neurodevelopment. There are six apo L genes located in close proximity to each other on chromosome 22q12 in…	GO:0006869|lipid transport;GO:0042157|lipoprotein metabolic process;	GO:0005737|cytoplasm;GO:0005576|extracellular region;	GO:0008289|lipid binding;	K14480	APOL; apolipoprotein L
RBFOX2	ENSSSCG00000000152	3364	3089	2816	3279	2905	3298	1.07563	0.105181	0.493845	0.802504	No	protein_coding	chr5:11633546-11905324:+	gi|927127464|ref|XP_013853001.1|	1713	0	PREDICTED: RNA binding protein, fox-1 homolog (C. elegans) 2 isoform X2 [Sus scrofa]	gi|927127488|ref|XM_005663835.2|	6772	0	PREDICTED: Sus scrofa RNA binding protein, fox-1 homolog (C. elegans) 2 (RBFOX2), transcript variant X9, mRNA	A6QPR6	83.6	6e-16	RNA binding protein fox-1 homolog 2	TP0356	48.9	9e-06	COG0724	pfam12414	Fox-1_C	Calcitonin gene-related peptide regulator C terminal. This domain family is found in eukaryotes, and is typically between 69 and 99 amino acids in length. The family is found in association with pfam00076. This family is the C terminal of Fox-1, a protein involved in the regulation of calcitonin gene-related peptide to mediate the neuron-specific splicing pattern. Fox-1, with Fox-2, functions to …	GO:0030520|intracellular estrogen receptor signaling pathway;GO:0006397|mRNA processing;GO:0045892|negative regulation of transcription, DNA-templated;GO:0007399|nervous system development;GO:0000381|regulation of alternative mRNA splicing, via spliceosome;GO:0008380|RNA splicing;	GO:0005737|cytoplasm;GO:0005634|nucleus;	GO:0003729|mRNA binding;GO:0000166|nucleotide binding;GO:0003723|RNA binding;GO:0003714|transcription corepressor activity;GO:0008134|transcription factor binding;	K14946	RBFOX, FOX; RNA binding protein fox-1
FBXO7	ENSSSCG00000000156	707	757	1035	729	767	730	0.929652	-0.105237	0.61904	0.868358	No	protein_coding	chr5:12501275-12525927:-	gi|284520928|ref|NP_001165222.1|	2454	0	F-box only protein 7 [Sus scrofa]	gi|244538275|emb|CU407156.23|	5014	0	Pig DNA sequence from clone CH242-210C11 on chromosome 5, complete sequence	Q2T9S7	671	0	F-box only protein 7	.	.	.	.	pfam11566	PI31_Prot_N	PI31 proteasome regulator N-terminal. PI31 is a regulatory subunit of the immuno-proteasome which is an inhibitor of the 20 S proteasome in vitro.PI31 is also an F-box protein Fbxo7.Skp1 binding partner which requires an N terminal FP domain in both proteins for the interaction to occur via the FP beta sheets. The structure of PI31 FP domain contains a novel alpha/beta-fold and two intermolecular…	GO:0000422|mitophagy;GO:0006626|protein targeting to mitochondrion;GO:0016567|protein ubiquitination;	GO:0005829|cytosol;GO:0005739|mitochondrion;GO:0005634|nucleus;GO:0000151|ubiquitin ligase complex;	.	K10293	FBXO7; F-box protein 7
BPIFC	ENSSSCG00000000157	26	31	14	51	22	38	1.6551	0.72692	0.190352	0.542665	No	protein_coding	chr5:12535679-12579900:+	gi|545824888|ref|XP_005655578.1|	2577	0	PREDICTED: BPI fold-containing family C protein isoform X1 [Sus scrofa]	gi|244538275|emb|CU407156.23|	3899	0	Pig DNA sequence from clone CH242-210C11 on chromosome 5, complete sequence	Q8NFQ6	90.1	3e-17	BPI fold-containing family C protein	.	.	.	.	pfam01273	LBP_BPI_CETP	LBP / BPI / CETP family, N-terminal domain. The N and C terminal domains of the LBP/BPI/CETP family are structurally similar.	.	GO:0005615|extracellular space;	GO:0001530|lipopolysaccharide binding;GO:0005543|phospholipid binding;	.	.
RTCB	ENSSSCG00000000158	1306	1239	1331	1117	1386	1475	1.07511	0.104487	0.545323	0.83031	No	protein_coding	chr5:12579975-12607578:+	gi|528757787|gb|EPY77446.1|	2786	0	tRNA-splicing ligase RtcB-like protein [Camelus ferus]	gi|115547779|dbj|AK234755.1|	2522	0	Sus scrofa mRNA, clone:OVRM10013F10, expressed in ovary	Q9Y3I0	1052	0	tRNA-splicing ligase RtcB homolog	AF0862	482	1e-155	COG1690	pfam01139	RtcB	tRNA-splicing ligase RtcB. This family of RNA ligases (EC:6.5.1.3) join 2',3'-cyclic phosphate and 5'-OH ends. They catalyse the splicing of tRNA and may also participate in tRNA repair and recovery from stress-induced RNA damage.	GO:0001701|in utero embryonic development;GO:0001890|placenta development;GO:0006388|tRNA splicing, via endonucleolytic cleavage and ligation;	GO:0005737|cytoplasm;GO:0005789|endoplasmic reticulum membrane;GO:0005635|nuclear envelope;GO:0005654|nucleoplasm;GO:0005634|nucleus;GO:0072669|tRNA-splicing ligase complex;	GO:0005524|ATP binding;GO:0046872|metal ion binding;GO:0044822|poly(A) RNA binding;GO:0003972|RNA ligase (ATP) activity;GO:0017166|vinculin binding;	K14415	RTCB, rtcB; tRNA-splicing ligase RtcB [EC:6.5.1.3]
PRDM4	ENSSSCG00000000160	629	530	567	524	525	486	0.932432	-0.100929	0.539812	0.827079	No	protein_coding	chr5:12638291-12668879:+	gi|545824894|ref|XP_005655580.1|	3982	0	PREDICTED: PR domain zinc finger protein 4 isoform X1 [Sus scrofa]	gi|927127638|ref|XM_013988215.1|	4144	0	PREDICTED: Sus scrofa PR domain zinc finger protein 4 (LOC100155716), transcript variant X1, mRNA	Q9UKN5	1372	0	PR domain zinc finger protein 4	.	.	.	.	pfam13465	zf-H2C2_2	Zinc-finger double domain.	GO:0008283|cell proliferation;GO:0043985|histone H4-R3 methylation;GO:0006355|regulation of transcription, DNA-templated;GO:0007165|signal transduction;GO:0006366|transcription from RNA polymerase II promoter;	GO:0005737|cytoplasm;GO:0035097|histone methyltransferase complex;	GO:0003677|DNA binding;GO:1990226|histone methyltransferase binding;GO:0008168|methyltransferase activity;GO:0008270|zinc ion binding;	K12463	PRDM4; PR domain zinc finger protein 4
PWP1	ENSSSCG00000000161	775	682	745	791	920	814	1.20027	0.263361	0.0891472	0.367899	No	protein_coding	chr5:12703304-12730726:-	gi|350583858|ref|XP_003126124.3|	2198	0	PREDICTED: periodic tryptophan protein 1 homolog [Sus scrofa]	gi|350583857|ref|XM_003126076.3|	1447	0	PREDICTED: Sus scrofa PWP1 homolog, endonuclein (PWP1), mRNA	Q2HJ56	789	0	Periodic tryptophan protein 1 homolog	.	.	.	.	pfam00400	WD40	WD domain, G-beta repeat.	GO:0034773|histone H4-K20 trimethylation;GO:1903262|negative regulation of serine phosphorylation of STAT3 protein;GO:2000738|positive regulation of stem cell differentiation;	GO:0005794|Golgi apparatus;GO:0005730|nucleolus;	.	K14791	PWP1; periodic tryptophan protein 1
BTBD11	ENSSSCG00000000162	93	114	70	94	111	82	1.08455	0.117092	0.707761	0.907004	No	protein_coding	chr5:12754539-13069699:-	gi|329664644|ref|NP_001192674.1|	5258	0	ankyrin repeat and BTB/POZ domain-containing protein BTBD11 [Bos taurus]	gi|466007180|ref|XM_004269409.1|	4306	0	PREDICTED: Orcinus orca BTB (POZ) domain containing 11 (BTBD11), transcript variant X1, mRNA	A6QL63	1485	0	Ankyrin repeat and BTB/POZ domain-containing protein BTBD11	FN0178	62	6e-09	COG0666	pfam00651	BTB	BTB/POZ domain. The BTB (for BR-C, ttk and bab) or POZ (for Pox virus and Zinc finger) domain is present near the N-terminus of a fraction of zinc finger (pfam00096) proteins and in proteins that contain the pfam01344 motif such as Kelch and a family of pox virus proteins. The BTB/POZ domain mediates homomeric dimerization and in some instances heteromeric dimerization. The structure of the dimer…	GO:0043161|proteasome-mediated ubiquitin-dependent protein catabolic process;GO:0042787|protein ubiquitination involved in ubiquitin-dependent protein catabolic process;GO:0030162|regulation of proteolysis;GO:0060395|SMAD protein signal transduction;	GO:0005737|cytoplasm;GO:0016021|integral component of membrane;GO:0000786|nucleosome;GO:0005634|nucleus;GO:0019005|SCF ubiquitin ligase complex;	GO:0003677|DNA binding;GO:0031625|ubiquitin protein ligase binding;	K10483	BTBD11; BTB/POZ domain-containing protein 11
CRY1	ENSSSCG00000000164	685	500	518	674	597	683	1.20779	0.272374	0.166063	0.508546	No	protein_coding	chr5:13275541-13364594:+	gi|311255201|ref|XP_003126127.1|	2853	0	PREDICTED: cryptochrome-1 [Sus scrofa]	gi|602702539|ref|XM_007462867.1|	1838	0	PREDICTED: Lipotes vexillifer cryptochrome circadian clock 1 (CRY1), mRNA	Q16526	57.8	4e-07	Cryptochrome-1	SPy1505	192	2e-51	COG0415	pfam03441	FAD_binding_7	FAD binding domain of DNA photolyase.	GO:0032922|circadian regulation of gene expression;GO:0006975|DNA damage induced protein phosphorylation;GO:0043153|entrainment of circadian clock by photoperiod;GO:0006094|gluconeogenesis;GO:0042593|glucose homeostasis;GO:0042754|negative regulation of circadian rhythm;GO:0045744|negative regulation of G-protein coupled receptor protein signaling pathway;GO:2000323|negative regulation of glucoco…	GO:0005737|cytoplasm;GO:0005634|nucleus;	GO:0001047|core promoter binding;GO:0000166|nucleotide binding;GO:0009881|photoreceptor activity;GO:0043130|ubiquitin binding;	K02295	CRY; cryptochrome
RIC8B	ENSSSCG00000000167	1803	2027	2064	1855	1697	1753	0.942717	-0.0851028	0.590499	0.852465	No	protein_coding	chr5:13468944-13585781:-	gi|545824906|ref|XP_005655583.1|	2758	0	PREDICTED: synembryn-B isoform X1 [Sus scrofa]	gi|927127690|ref|XM_013988222.1|	6172	0	PREDICTED: Sus scrofa RIC8 guanine nucleotide exchange factor B (RIC8B), transcript variant X2, mRNA	Q9NVN3	911	0	Synembryn-B	.	.	.	.	pfam10165	Ric8	Guanine nucleotide exchange factor synembryn. Ric8 is involved in the EGL-30 neurotransmitter signalling pathway. It is a guanine nucleotide exchange factor that regulates neurotransmitter secretion.	GO:0008277|regulation of G-protein coupled receptor protein signaling pathway;	GO:0005938|cell cortex;GO:0005813|centrosome;GO:0005737|cytoplasm;GO:0005829|cytosol;GO:0005886|plasma membrane;	GO:0001965|G-protein alpha-subunit binding;GO:0005096|GTPase activator activity;GO:0005085|guanyl-nucleotide exchange factor activity;	.	.
POLR3B	ENSSSCG00000000169	963	1015	764	829	1102	1041	1.13609	0.184082	0.332578	0.688458	No	protein_coding	chr5:13590158-13926729:-	gi|73969955|ref|XP_531760.2|	6119	0	PREDICTED: DNA-directed RNA polymerase III subunit RPC2 isoform X1 [Canis lupus familiaris]	gi|927127793|ref|XM_013988234.1|	3429	0	PREDICTED: Sus scrofa polymerase (RNA) III (DNA directed) polypeptide B (POLR3B), transcript variant X4, mRNA	Q33E94	1359	0	Transcription factor RFX4	.	.	.	.	pfam00562	RNA_pol_Rpb2_6	RNA polymerase Rpb2, domain 6. RNA polymerases catalyse the DNA dependent polymerization of RNA. Prokaryotes contain a single RNA polymerase compared to three in eukaryotes (not including mitochondrial. and chloroplast polymerases). This domain represents the hybrid binding domain and the wall domain. The hybrid binding domain binds the nascent RNA strand / template DNA strand in the Pol II trans…	GO:0021696|cerebellar cortex morphogenesis;GO:0042384|cilium assembly;GO:0021516|dorsal spinal cord development;GO:0030901|midbrain development;GO:0021914|negative regulation of smoothened signaling pathway involved in ventral spinal cord patterning;GO:0045944|positive regulation of transcription from RNA polymerase II promoter;GO:0070613|regulation of protein processing;GO:0021537|telencephalon …	GO:0005634|nucleus;	GO:0003682|chromatin binding;GO:0000978|RNA polymerase II core promoter proximal region sequence-specific DNA binding;GO:0001077|transcriptional activator activity, RNA polymerase II core promoter proximal region sequence-specific binding;	K03021	RPC2, POLR3B; DNA-directed RNA polymerase III subunit RPC2 [EC:2.7.7.6]
CKAP4	ENSSSCG00000000171	644	691	245	714	625	834	1.45555	0.541562	0.115565	0.419752	No	protein_coding	chr5:14021321-14030039:+	gi|347582591|ref|NP_001231560.1|	2101	0	cytoskeleton-associated protein 4 [Sus scrofa]	gi|347582590|ref|NM_001244631.1|	1759	0	Sus scrofa cytoskeleton-associated protein 4 (CKAP4), mRNA	Q07065	630	0	Cytoskeleton-associated protein 4	.	.	.	.	pfam06160	EzrA	Septation ring formation regulator, EzrA. During the bacterial cell cycle, the tubulin-like cell-division protein FtsZ polymerizes into a ring structure that establishes the location of the nascent division site. EzrA modulates the frequency and position of FtsZ ring formation.	GO:0044267|cellular protein metabolic process;	GO:0005856|cytoskeleton;GO:0005783|endoplasmic reticulum;GO:0005789|endoplasmic reticulum membrane;GO:0070062|extracellular exosome;GO:0031012|extracellular matrix;GO:0016021|integral component of membrane;GO:0042599|lamellar body;GO:0005811|lipid particle;GO:0016020|membrane;GO:0048471|perinuclear region of cytoplasm;GO:0005886|plasma membrane;	GO:0044822|poly(A) RNA binding;	K13999	CKAP4, CLIMP63; cytoskeleton-associated protein 4
TEX49	ENSSSCG00000000174	7	17	20	26	22	6	1.26934	0.344074	0.655	0.885889	No	protein_coding	chr5:14812230-14833846:+	gi|281343726|gb|EFB19310.1|	650	5e-85	hypothetical protein PANDA_017013, partial [Ailuropoda melanoleuca]	gi|466031600|ref|XM_004274391.1|	285	4e-146	PREDICTED: Orcinus orca uncharacterized LOC101273463 (LOC101273463), mRNA	.	.	.	.	.	.	.	.	pfam10319	7TM_GPCR_Srj	Serpentine type 7TM GPCR chemoreceptor Srj. Chemoreception is mediated in Caenorhabditis elegans by members of the seven-transmembrane G-protein-coupled receptor class (7TM GPCRs) of proteins which are of the serpentine type. Srj is part of the Str superfamily of chemoreceptors. The srj family is designated as the out-group based on its location in preliminary phylogenetic analyses of the entire …	.	.	.	.	.
ADCY6	ENSSSCG00000000175	1306	1159	1121	1512	1465	1008	1.16315	0.218035	0.265704	0.625037	No	protein_coding	chr5:14836798-14850728:-	gi|545824964|ref|XP_005655595.1|	5380	0	PREDICTED: adenylate cyclase type 6 isoform X2 [Sus scrofa]	gi|927127887|ref|XM_005655538.2|	2362	0	PREDICTED: Sus scrofa adenylate cyclase 6 (ADCY6), transcript variant X2, mRNA	O43306	2013	0	Adenylate cyclase type 6	all0661	150	3e-37	COG2114	pfam00211	Guanylate_cyc	Adenylate and Guanylate cyclase catalytic domain.	GO:0007190|activation of adenylate cyclase activity;GO:0034199|activation of protein kinase A activity;GO:0007189|adenylate cyclase-activating G-protein coupled receptor signaling pathway;GO:0007193|adenylate cyclase-inhibiting G-protein coupled receptor signaling pathway;GO:0006171|cAMP biosynthetic process;GO:0019933|cAMP-mediated signaling;GO:0071870|cellular response to catecholamine stimulus…	GO:0005929|cilium;GO:0016021|integral component of membrane;GO:0005622|intracellular;GO:0031226|intrinsic component of plasma membrane;GO:0016020|membrane;GO:0005886|plasma membrane;	GO:0004016|adenylate cyclase activity;GO:0005524|ATP binding;GO:0046872|metal ion binding;GO:0019901|protein kinase binding;	K08046	ADCY6; adenylate cyclase 6 [EC:4.6.1.1]
DDX23	ENSSSCG00000000176	687	654	596	524	600	654	0.963368	-0.0538407	0.758728	0.926338	No	protein_coding	chr5:14886694-14909741:-	gi|958727714|ref|XP_014705513.1|	3179	0	PREDICTED: probable ATP-dependent RNA helicase DDX23 [Equus asinus]	gi|927225027|ref|XM_013992046.1|	3276	0	PREDICTED: Sus scrofa probable ATP-dependent RNA helicase DDX23 (LOC100522930), mRNA	Q9BUQ8	1227	0	Probable ATP-dependent RNA helicase DDX23	.	.	.	.	pfam00270	DEAD	DEAD/DEAH box helicase. Members of this family include the DEAD and DEAH box helicases. Helicases are involved in unwinding nucleic acids. The DEAD box helicases are involved in various aspects of RNA metabolizm, including nuclear transcription, pre mRNA splicing, ribosome biogenesis, nucleocytoplasmic transport, translation, RNA decay and organellar gene expression.	GO:0000354|cis assembly of pre-catalytic spliceosome;GO:0000398|mRNA splicing, via spliceosome;GO:0010501|RNA secondary structure unwinding;GO:0008380|RNA splicing;GO:0000375|RNA splicing, via transesterification reactions;	GO:0071013|catalytic step 2 spliceosome;GO:0070062|extracellular exosome;GO:0005730|nucleolus;GO:0005654|nucleoplasm;GO:0005634|nucleus;GO:0005682|U5 snRNP;	GO:0005524|ATP binding;GO:0004004|ATP-dependent RNA helicase activity;GO:0044822|poly(A) RNA binding;	K12858	DDX23, PRP28; ATP-dependent RNA helicase DDX23/PRP28 [EC:3.6.4.13]
CCDC65	ENSSSCG00000000179	23	10	51	20	22	49	1.13408	0.181524	0.794486	0.939914	No	protein_coding	chr5:14950492-14959327:+	gi|545825042|ref|XP_005655622.1|	2247	0	PREDICTED: coiled-coil domain-containing protein 65, partial [Sus scrofa]	gi|545825041|ref|XM_005655565.1|	1453	0	PREDICTED: Sus scrofa coiled-coil domain containing 65 (CCDC65), partial mRNA	Q2TA16	828	0	Coiled-coil domain-containing protein 65	.	.	.	.	pfam14772	NYD-SP28	Sperm tail. NYD-SP28 is expressed in a development-dependent manner, localized in spermatogenic cell cytoplams and human spermatozoa tail. It is post-translationally modified during sperm capacitation and ultimately contributes to the success of fertilisation.	GO:0000354|cis assembly of pre-catalytic spliceosome;GO:0000398|mRNA splicing, via spliceosome;GO:0010501|RNA secondary structure unwinding;GO:0008380|RNA splicing;GO:0000375|RNA splicing, via transesterification reactions;	GO:0071013|catalytic step 2 spliceosome;GO:0070062|extracellular exosome;GO:0005730|nucleolus;GO:0005654|nucleoplasm;GO:0005634|nucleus;GO:0005682|U5 snRNP;	GO:0005524|ATP binding;GO:0004004|ATP-dependent RNA helicase activity;GO:0044822|poly(A) RNA binding;	.	.
FKBP11	ENSSSCG00000000180	676	757	440	499	599	849	1.09583	0.132023	0.636461	0.877878	No	protein_coding	chr5:14958782-14970752:-	gi|311255241|ref|XP_003126145.1|	764	9e-97	PREDICTED: peptidyl-prolyl cis-trans isomerase FKBP11 [Sus scrofa]	gi|927127940|ref|XM_003126097.3|	629	0	PREDICTED: Sus scrofa FK506 binding protein 11, 19 kDa (FKBP11), mRNA	Q2YDL5	291	4e-95	Peptidyl-prolyl cis-trans isomerase FKBP11	YDR519w	94	5e-22	COG0545	pfam00254	FKBP_C	FKBP-type peptidyl-prolyl cis-trans isomerase.	GO:0061077|chaperone-mediated protein folding;	GO:0005789|endoplasmic reticulum membrane;GO:0016021|integral component of membrane;	GO:0005528|FK506 binding;GO:0003755|peptidyl-prolyl cis-trans isomerase activity;	K09576	FKBP11; FK506-binding protein 11 [EC:5.2.1.8]
WNT10B	ENSSSCG00000000182	53	37	21	59	63	22	1.35989	0.443486	0.41236	0.751855	No	protein_coding	chr5:14995704-15013613:-	gi|532078357|ref|XP_005324955.1|	1921	0	PREDICTED: protein Wnt-10b [Ictidomys tridecemlineatus]	gi|927127918|ref|XM_003126099.5|	2167	0	PREDICTED: Sus scrofa wingless-type MMTV integration site family, member 10B (WNT10B), transcript variant X2, mRNA	O00744	355	2e-109	Protein Wnt-10b	.	.	.	.	pfam00110	wnt	wnt family. Wnt genes have been identified in vertebrates and invertebrates but not in plants, unicellular eukaryotes or prokaryotes. In humans, 19 WNT proteins are known. Because of their insolubility little is known about Wnt protein structure, but all have 23 or 24 Cys residues whose spacing is highly conserved. Signal transduction by Wnt proteins (including the Wnt/beta-catenin, the Wnt/Ca++,…	GO:0060346|bone trabecula formation;GO:0060070|canonical Wnt signaling pathway;GO:0007050|cell cycle arrest;GO:0045165|cell fate commitment;GO:0071320|cellular response to cAMP;GO:0071464|cellular response to hydrostatic pressure;GO:0071374|cellular response to parathyroid hormone stimulus;GO:0071300|cellular response to retinoic acid;GO:0002062|chondrocyte differentiation;GO:0061196|fungiform pa…	GO:0005576|extracellular region;GO:0005615|extracellular space;GO:0005578|proteinaceous extracellular matrix;	GO:0005109|frizzled binding;GO:0048018|receptor agonist activity;	K01357	WNT10; wingless-type MMTV integration site family, member 10
DDN	ENSSSCG00000000184	0	0	5	2	0	0	0.413463	-1.27417	0.696288	NA	No	protein_coding	chr5:15027081-15029652:-	gi|311255249|ref|XP_003126149.1|	2443	0	PREDICTED: dendrin [Sus scrofa]	gi|545824984|ref|XM_003126101.2|	2148	0	PREDICTED: Sus scrofa dendrin (DDN), mRNA	O94850	709	0	Dendrin	.	.	.	.	pfam15498	Dendrin	Nephrin and CD2AP-binding protein, Dendrin. Dendrin is a family of eukaryotic proteins found in the podocytes of the kidneys. Dendrin, originally identified in telencephalic dendrites, is a constituent of the slit diaphragm, SD, complex of podocytes, where it directly binds to nephrin and CD2AP. Kidney podocytes and their slit diaphragms (SDs) form the final barrier to urinary protein loss. SD pr…	GO:0045944|positive regulation of transcription from RNA polymerase II promoter;	GO:0042995|cell projection;GO:0005737|cytoplasm;GO:0032591|dendritic spine membrane;GO:0005789|endoplasmic reticulum membrane;GO:0005634|nucleus;GO:0043204|perikaryon;	GO:0000978|RNA polymerase II core promoter proximal region sequence-specific DNA binding;GO:0000982|transcription factor activity, RNA polymerase II core promoter proximal region sequence-specific binding;	.	.
ENSSSCG00000000185	ENSSSCG00000000185	1188	991	1585	1359	1346	1173	1.07568	0.105245	0.630777	0.874657	No	protein_coding	chr5:15029818-15049656:-	gi|48675947|ref|NP_001001642.1|	1712	0	5'-AMP-activated protein kinase subunit gamma-1 [Sus scrofa]	gi|371924322|dbj|AK394575.1|	1654	0	Sus scrofa mRNA, clone: MLN010102H01, expressed in mesenteric lymph node	Q09138	446	2e-156	5'-AMP-activated protein kinase subunit gamma-1	YGL115w	165	4e-43	COG0517	pfam00571	CBS	CBS domain. CBS domains are small intracellular modules that pair together to form a stable globular domain. This family represents a single CBS domain. Pairs of these domains have been termed a Bateman domain. CBS domains have been shown to bind ligands with an adenosyl group such as AMP, ATP and S-AdoMet. CBS domains are found attached to a wide range of other protein domains suggesting that CB…	GO:0006633|fatty acid biosynthetic process;GO:0006468|protein phosphorylation;	GO:0031588|nucleotide-activated protein kinase complex;	GO:0043531|ADP binding;GO:0016208|AMP binding;GO:0005524|ATP binding;	K07200	PRKAG; 5'-AMP-activated protein kinase, regulatory gamma subunit
RHEBL1	ENSSSCG00000000186	15	1	11	7	7	6	0.779055	-0.360203	0.728537	0.914826	No	protein_coding	chr5:15093609-15097764:-	gi|311255253|ref|XP_003126150.1|	969	2e-124	PREDICTED: GTPase RhebL1 [Sus scrofa]	gi|927127978|ref|XM_003126102.3|	1210	0	PREDICTED: Sus scrofa Ras homolog enriched in brain like 1 (RHEBL1), mRNA	Q8TAI7	363	2e-120	GTPase RhebL1	.	.	.	.	pfam00071	Ras	Ras family. Includes sub-families Ras, Rab, Rac, Ral, Ran, Rap Ypt1 and more. Shares P-loop motif with GTP_EFTU, arf and myosin_head. See pfam00009 pfam00025, pfam00063. As regards Rab GTPases, these are important regulators of vesicle formation, motility and fusion. They share a fold in common with all Ras GTPases: this is a six-stranded beta-sheet surrounded by five alpha-helices.	GO:0051092|positive regulation of NF-kappaB transcription factor activity;GO:0007264|small GTPase mediated signal transduction;GO:0031929|TOR signaling;	GO:0005737|cytoplasm;GO:0012505|endomembrane system;GO:0016020|membrane;	GO:0005525|GTP binding;GO:0046872|metal ion binding;	K07849	RHEBL1; Ras homolog enriched in brain like 1
DHH	ENSSSCG00000000188	22	31	40	32	58	9	1.09348	0.128921	0.844512	0.954777	No	protein_coding	chr5:15114527-15119577:-	gi|444515377|gb|ELV10876.1|	1661	0	Protein LMBR1L [Tupaia chinensis]	gi|545824999|ref|XM_005655550.1|	1855	0	PREDICTED: Sus scrofa desert hedgehog (DHH), transcript variant X2, mRNA	Q61488	634	0	Desert hedgehog protein	.	.	.	.	pfam01085	HH_signal	Hedgehog amino-terminal signalling domain. For the carboxyl Hint module, see pfam01079. Hedgehog is a family of secreted signal molecules required for embryonic cell differentiation.	GO:0007267|cell-cell signaling;GO:0016539|intein-mediated protein splicing;GO:0033327|Leydig cell differentiation;GO:0030238|male sex determination;GO:0042552|myelination;GO:0001649|osteoblast differentiation;GO:0050810|regulation of steroid biosynthetic process;GO:0032355|response to estradiol;GO:0043627|response to estrogen;GO:0007224|smoothened signaling pathway;GO:0007286|spermatid developmen…	GO:0005615|extracellular space;GO:0005886|plasma membrane;	GO:0005509|calcium ion binding;GO:0005113|patched binding;GO:0008233|peptidase activity;GO:0008270|zinc ion binding;	K11990	DHH; desert hedgehog
LMBR1L	ENSSSCG00000000189	720	624	607	834	938	835	1.40055	0.485993	0.00167456	0.029209	No	protein_coding	chr5:15119638-15135704:-	gi|927127964|ref|XP_013843703.1|	2310	0	PREDICTED: protein LMBR1L [Sus scrofa]	gi|927127963|ref|XM_013988249.1|	2796	0	PREDICTED: Sus scrofa limb development membrane protein 1-like (LMBR1L), mRNA	Q4R7X9	748	0	Protein LMBR1L	.	.	.	.	pfam04791	LMBR1	LMBR1-like membrane protein. Members of this family are integral membrane proteins that are around 500 residues in length. LMBR1 is not involved in preaxial polydactyly, as originally thought. Vertebrate members of this family may play a role in limb development. A member of this family has been shown to be a lipocalin membrane receptor	GO:0006897|endocytosis;	GO:0016021|integral component of membrane;GO:0005886|plasma membrane;	.	.	.
TUBA1B	ENSSSCG00000000190	5057	6229	4566	3037	4048	2607	0.637817	-0.648785	0.00147209	0.0265703	No	protein_coding	chr5:15150224-15190862:-	gi|676279510|gb|KFO33467.1|	2287	0	Tubulin alpha-1C chain [Fukomys damarensis]	gi|115547548|dbj|AK237930.1|	1839	0	Sus scrofa mRNA, clone:TCH010014C11, expressed in trachea	P68370	872	0	Tubulin alpha-1A chain	SPBC800.05c	713	0	COG5023	pfam03953	Tubulin_C	Tubulin C-terminal domain. This family includes the tubulin alpha, beta and gamma chains. Members of this family are involved in polymer formation. Tubulins are GTPases. FtsZ can polymerize into tubes, sheets, and rings in vitro and is ubiquitous in eubacteria and archaea. Tubulin is the major component of microtubules. (The FtsZ GTPases have been split into their won family).	GO:0007017|microtubule-based process;	GO:0005881|cytoplasmic microtubule;GO:0036464|cytoplasmic ribonucleoprotein granule;GO:0070062|extracellular exosome;GO:0005874|microtubule;GO:0043209|myelin sheath;GO:0005634|nucleus;GO:0055037|recycling endosome;	GO:0005525|GTP binding;GO:0003924|GTPase activity;GO:0019904|protein domain specific binding;GO:0046982|protein heterodimerization activity;GO:0005200|structural constituent of cytoskeleton;	K07374	TUBA; tubulin alpha
ENSSSCG00000000191	ENSSSCG00000000191	359	493	260	420	327	330	1.01833	0.0262022	0.923854	0.978533	No	protein_coding	chr5:15058089-15084043:-	gi|466031518|ref|XP_004274422.1|	9593	0	PREDICTED: histone-lysine N-methyltransferase 2D [Orcinus orca]	gi|965900645|ref|XM_015089826.1|	10240	0	PREDICTED: Ovis aries musimon lysine (K)-specific methyltransferase 2D (KMT2D), transcript variant X4, mRNA	O14686	170	4e-40	Histone-lysine N-methyltransferase 2D	.	.	.	.	pfam00628	PHD	PHD-finger. PHD folds into an interleaved type of Zn-finger chelating 2 Zn ions in a similar manner to that of the RING and FYVE domains. Several PHD fingers have been identified as binding modules of methylated histone H3.	GO:0006342|chromatin silencing;GO:0051568|histone H3-K4 methylation;GO:0001555|oocyte growth;GO:0048477|oogenesis;GO:0008284|positive regulation of cell proliferation;GO:0033148|positive regulation of intracellular estrogen receptor signaling pathway;GO:0045944|positive regulation of transcription from RNA polymerase II promoter;GO:0006355|regulation of transcription, DNA-templated;GO:0043627|res…	GO:0035097|histone methyltransferase complex;GO:0044666|MLL3/4 complex;GO:0005654|nucleoplasm;GO:0005634|nucleus;	GO:0003677|DNA binding;GO:0042800|histone methyltransferase activity (H3-K4 specific);GO:0018024|histone-lysine N-methyltransferase activity;GO:0044212|transcription regulatory region DNA binding;GO:0008270|zinc ion binding;	K09187	MLL2, ALR; histone-lysine N-methyltransferase MLL2 [EC:2.1.1.43]
ENSSSCG00000000194	ENSSSCG00000000194	428	725	445	1100	1448	1055	2.35158	1.23363	9.51703e-07	7.63175e-05	Up	protein_coding	chr5:15153184-15270100:+	gi|836711529|ref|XP_012790037.1|	2273	0	PREDICTED: tubulin alpha-1B chain isoform X1 [Sorex araneus]	gi|927127957|ref|XM_003355375.3|	1601	0	PREDICTED: Sus scrofa tubulin, alpha 1c (TUBA1C), transcript variant X2, mRNA	P68373	875	0	Tubulin alpha-1C chain	SPBC800.05c	710	0	COG5023	pfam03953	Tubulin_C	Tubulin C-terminal domain. This family includes the tubulin alpha, beta and gamma chains. Members of this family are involved in polymer formation. Tubulins are GTPases. FtsZ can polymerize into tubes, sheets, and rings in vitro and is ubiquitous in eubacteria and archaea. Tubulin is the major component of microtubules. (The FtsZ GTPases have been split into their won family).	GO:0007017|microtubule-based process;	GO:0005881|cytoplasmic microtubule;GO:0005634|nucleus;GO:0031982|vesicle;	GO:0005525|GTP binding;GO:0003924|GTPase activity;GO:0005200|structural constituent of cytoskeleton;	K07374	TUBA; tubulin alpha
PRPH	ENSSSCG00000000195	8	11	2	7	4	6	0.857151	-0.222379	0.828359	0.95081	No	protein_coding	chr5:15285252-15289524:+	gi|817342494|ref|XP_012296710.1|	1808	0	PREDICTED: peripherin isoform X2 [Aotus nancymaae]	gi|927127988|ref|XM_003126105.3|	1840	0	PREDICTED: Sus scrofa peripherin (PRPH), transcript variant X3, mRNA	A6QQJ3	594	0	Peripherin	.	.	.	.	pfam00038	Filament	Intermediate filament protein.	.	GO:0070062|extracellular exosome;GO:0005882|intermediate filament;GO:0016020|membrane;GO:0045098|type III intermediate filament;	GO:0005198|structural molecule activity;	K07607	PRPH; peripherin
C1QL4	ENSSSCG00000000197	1	0	0	0	0	0	0.538008	-0.8943	0.826521	NA	No	protein_coding	chr5:15308282-15312520:-	gi|311255278|ref|XP_003126157.1|	915	8e-115	PREDICTED: complement C1q-like protein 4 [Sus scrofa]	gi|927128026|ref|XM_003126109.3|	1412	0	PREDICTED: Sus scrofa complement component 1, q subcomponent-like 4 (C1QL4), mRNA	Q86Z23	355	1e-115	Complement C1q-like protein 4	.	.	.	.	pfam00386	C1q	C1q domain. C1q is a subunit of the C1 enzyme complex that activates the serum complement system.	GO:0070373|negative regulation of ERK1 and ERK2 cascade;GO:0045599|negative regulation of fat cell differentiation;GO:0048147|negative regulation of fibroblast proliferation;	GO:0005581|collagen trimer;GO:0005615|extracellular space;	.	.	.
DNAJC22	ENSSSCG00000000198	0	42	0	0	7	0	0.16757	-2.57717	0.494547	0.80287	No	protein_coding	chr5:15316383-15335076:+	gi|335287719|ref|XP_003355426.1|	1463	0	PREDICTED: dnaJ homolog subfamily C member 22-like [Sus scrofa]	gi|927128029|ref|XM_003355378.3|	1663	0	PREDICTED: Sus scrofa dnaJ homolog subfamily C member 22-like (LOC100623474), transcript variant X1, mRNA	Q17QW0	470	1e-160	DnaJ homolog subfamily C member 22	Ta1088	65.9	1e-10	COG0484	pfam00226	DnaJ	DnaJ domain. DnaJ domains (J-domains) are associated with hsp70 heat-shock system and it is thought that this domain mediates the interaction. DnaJ-domain is therefore part of a chaperone (protein folding) system. The T-antigens, although not in Prosite are confirmed as DnaJ containing domains from literature.	.	GO:0016021|integral component of membrane;	.	K19370	DNAJC22; DnaJ homolog subfamily C member 22
ENSSSCG00000000199	ENSSSCG00000000199	673	623	560	488	494	622	0.908931	-0.137758	0.477292	0.793148	No	protein_coding	chr5:15347633-15484936:+	gi|556771722|ref|XP_005981035.1|	2233	0	PREDICTED: spermatogenesis-associated serine-rich protein 2 [Pantholops hodgsonii]	gi|927128040|ref|XM_013988258.1|	2417	0	PREDICTED: Sus scrofa spermatogenesis associated, serine-rich 2 (SPATS2), mRNA	Q86XZ4	323	0	Spermatogenesis-associated serine-rich protein 2	.	.	.	.	pfam07139	DUF1387	Protein of unknown function (DUF1387). This family represents a conserved region approximately 300 residues long within a number of hypothetical proteins of unknown function that seem to be restricted to mammals.	.	GO:0005737|cytoplasm;	GO:0044822|poly(A) RNA binding;	.	.
MCRS1	ENSSSCG00000000202	651	577	608	558	660	622	1.04976	0.0700636	0.665813	0.890996	No	protein_coding	chr5:15517033-15526535:-	gi|585153871|ref|XP_006729303.1|	2210	0	PREDICTED: microspherule protein 1 isoform X1 [Leptonychotes weddellii]	gi|965902770|ref|XM_015089965.1|	1834	0	PREDICTED: Ovis aries musimon microspherule protein 1 (MCRS1), transcript variant X3, mRNA	Q96EZ8	833	0	Microspherule protein 1	.	.	.	.	pfam13325	MCRS_N	N-terminal region of micro-spherule protein. This domain is found in plants and higher eukaryotes, and is the N-terminal region of micro-spherule proteins which repress the transactivation activities of Nrf1 (p45 nuclear factor-erythroid 2 (p45 NF-E2)-related factor 1). In conjunction with DIPA the full-length protein acts as a transcription repressor. The exact function of the region is not know…	GO:0006464|cellular protein modification process;GO:0006310|DNA recombination;GO:0006281|DNA repair;GO:0043984|histone H4-K16 acetylation;GO:0043981|histone H4-K5 acetylation;GO:0043982|histone H4-K8 acetylation;GO:0051974|negative regulation of telomerase activity;GO:1904357|negative regulation of telomere maintenance via telomere lengthening;GO:0006355|regulation of transcription, DNA-templated…	GO:0015629|actin cytoskeleton;GO:0030054|cell junction;GO:0005737|cytoplasm;GO:0030425|dendrite;GO:0000123|histone acetyltransferase complex;GO:0031011|Ino80 complex;GO:0071339|MLL1 complex;GO:0005730|nucleolus;GO:0005654|nucleoplasm;GO:0005634|nucleus;GO:0043204|perikaryon;GO:0005844|polysome;	GO:0002151|G-quadruplex RNA binding;GO:0034046|poly(G) binding;GO:0008266|poly(U) RNA binding;GO:0010521|telomerase inhibitor activity;	K11674	MCRS1, INO80Q; microspherule protein 1
KCNH3	ENSSSCG00000000203	76	74	51	58	24	16	0.513743	-0.960881	0.0685581	0.31997	No	protein_coding	chr5:15495251-15517458:+	gi|556771720|ref|XP_005981034.1|	4755	0	PREDICTED: potassium voltage-gated channel subfamily H member 3 [Pantholops hodgsonii]	gi|958772064|ref|XM_014862902.1|	2915	0	PREDICTED: Equus asinus potassium channel, voltage gated eag related subfamily H, member 3 (KCNH3), transcript variant X2, mRNA	Q9ULD8	1736	0	Potassium voltage-gated channel subfamily H member 3	CC0285_1	86.7	2e-17	COG2202	pfam13426	PAS_9	PAS domain.	GO:0006813|potassium ion transport;GO:0042391|regulation of membrane potential;	GO:0016021|integral component of membrane;GO:0005887|integral component of plasma membrane;GO:0005622|intracellular;GO:0005886|plasma membrane;	GO:0000155|phosphorelay sensor kinase activity;GO:0005249|voltage-gated potassium channel activity;	K04906	KCNH3; potassium voltage-gated channel Eag-related subfamily H member 3
PRPF40B	ENSSSCG00000000204	365	275	242	318	397	349	1.26642	0.340753	0.121618	0.431715	No	protein_coding	chr5:15570454-15596650:+	gi|545825036|ref|XP_005655619.1|	2483	0	PREDICTED: pre-mRNA-processing factor 40 homolog B isoform X1 [Sus scrofa]	gi|664726305|ref|XM_008522074.1|	2847	0	PREDICTED: Equus przewalskii PRP40 pre-mRNA processing factor 40 homolog B (S. cerevisiae) (PRPF40B), mRNA	Q6NWY9	94.7	7e-18	Pre-mRNA-processing factor 40 homolog B	SPAC4D7.13	144	5e-34	COG5104	pfam02181	FH2	Formin Homology 2 Domain.	GO:0000398|mRNA splicing, via spliceosome;	GO:0016607|nuclear speck;GO:0005685|U1 snRNP;GO:0071004|U2-type prespliceosome;	GO:0003723|RNA binding;	K12821	PRPF40, PRP40; pre-mRNA-processing factor 40
FAM186B	ENSSSCG00000000205	15	22	23	24	36	22	1.4204	0.506301	0.340465	0.695008	No	protein_coding	chr5:15542246-15560066:-	gi|545825032|ref|XP_005655618.1|	3383	0	PREDICTED: protein FAM186B [Sus scrofa]	gi|927128059|ref|XM_005655561.2|	2145	0	PREDICTED: Sus scrofa family with sequence similarity 186, member B (FAM186B), mRNA	Q8IYM0	1035	0	Protein FAM186B	.	.	.	.	pfam15558	DUF4659	Domain of unknown function (DUF4659). This family of proteins is found in eukaryotes. Proteins in this family are typically between 427 and 674 amino acids in length. There are two completely conserved residues (D and I) that may be functionally important.	.	GO:0043234|protein complex;	.	.	.
FAIM2	ENSSSCG00000000206	13	27	24	72	36	30	2.25528	1.17331	0.0355735	0.223696	No	protein_coding	chr5:15779334-15813034:-	gi|927128135|ref|XP_003126168.4|	1637	0	PREDICTED: protein lifeguard 2 [Sus scrofa]	gi|927128134|ref|XM_003126120.4|	1397	0	PREDICTED: Sus scrofa Fas apoptotic inhibitory molecule 2 (FAIM2), mRNA	Q1LZ71	599	0	Protein lifeguard 2	SPCC576.04	85.5	8e-17	COG0670	pfam01027	Bax1-I	Inhibitor of apoptosis-promoting Bax1. Programmed cell-death involves a set of Bcl-2 family proteins, some of which inhibit apoptosis (Bcl-2 and Bcl-XL) and some of which promote it (Bax and Bak). Human Bax inhibitor, BI-1, is an evolutionarily conserved integral membrane protein containing multiple membrane-spanning segments predominantly localized to intracellular membranes. It has 6-7 membrane…	GO:0006915|apoptotic process;GO:0021681|cerebellar granular layer development;GO:0021702|cerebellar Purkinje cell differentiation;GO:0021680|cerebellar Purkinje cell layer development;GO:0021549|cerebellum development;GO:2001234|negative regulation of apoptotic signaling pathway;GO:0043524|negative regulation of neuron apoptotic process;GO:0043523|regulation of neuron apoptotic process;GO:0002931…	GO:0030054|cell junction;GO:0016021|integral component of membrane;GO:0045121|membrane raft;GO:0045211|postsynaptic membrane;	.	.	.
ENSSSCG00000000207	ENSSSCG00000000207	5339	58	6336	2636	5347	4015	1.064	0.0894959	0.947975	0.985305	No	protein_coding	chr5:15774938-15775449:+	gi|795105756|ref|XP_011829989.1|	803	1e-106	PREDICTED: translationally-controlled tumor protein isoform X3 [Mandrillus leucophaeus]	gi|927128143|ref|XR_001308687.1|	431	0	PREDICTED: Sus scrofa translationally-controlled tumor protein pseudogene (LOC102167177), misc_RNA	P61288	312	8e-108	Translationally-controlled tumor protein	.	.	.	.	pfam00838	TCTP	Translationally controlled tumor protein.	GO:0030154|cell differentiation;	GO:0005737|cytoplasm;GO:0005615|extracellular space;GO:0005771|multivesicular body;	GO:0005509|calcium ion binding;GO:0008017|microtubule binding;	.	.
NCKAP5L	ENSSSCG00000000209	193	262	186	301	231	187	1.17529	0.233022	0.395641	0.741029	No	protein_coding	chr5:15711253-15761537:-	gi|927128117|ref|XP_013853016.1|	5157	0	PREDICTED: nck-associated protein 5-like isoform X1 [Sus scrofa]	gi|927128130|ref|XM_013997564.1|	4845	0	PREDICTED: Sus scrofa NCK-associated protein 5-like (NCKAP5L), transcript variant X5, mRNA	Q9HCH0	72.4	4e-11	Nck-associated protein 5-like	.	.	.	.	pfam15246	NCKAP5	Nck-associated protein 5, Peripheral clock protein. NCKAP5 is short for Nck-associated protein 5, which is also known as the Peripheral clock protein. NCKAP5 is a protein family, which interacts with the SH3-containing region of the adaptor protein Nck. Nck is a protein that interacts with receptor tyrosine kinases and guanine nucleotide exchange factor Sos. The role of Nck can be thought of as s…	GO:0001578|microtubule bundle formation;GO:0007019|microtubule depolymerization;	GO:0005813|centrosome;GO:0005737|cytoplasm;GO:0035371|microtubule plus-end;	.	.	.
AQP5	ENSSSCG00000000211	2	192	5	5	153	21	0.91141	-0.133827	0.943734	0.98423	No	protein_coding	chr5:15876401-15881332:+	gi|160333738|ref|NP_001103894.1|	1089	2e-138	aquaporin-5 [Sus scrofa]	gi|115547990|dbj|AK237974.1|	1451	0	Sus scrofa mRNA, clone:TCH010023A08, expressed in trachea	A8W649	424	7e-140	Aquaporin-5	SMa0627	88.6	2e-18	COG0580	pfam00230	MIP	Major intrinsic protein. MIP (Major Intrinsic Protein) family proteins exhibit essentially two distinct types of channel properties: (1) specific water transport by the aquaporins, and (2) small neutral solutes transport, such as glycerol by the glycerol facilitators.	GO:0048593|camera-type eye morphogenesis;GO:0015670|carbon dioxide transport;GO:0009992|cellular water homeostasis;GO:0034220|ion transmembrane transport;GO:0042476|odontogenesis;GO:0030157|pancreatic juice secretion;GO:0046541|saliva secretion;	GO:0016324|apical plasma membrane;GO:0009925|basal plasma membrane;GO:0005783|endoplasmic reticulum;GO:0070062|extracellular exosome;GO:0005887|integral component of plasma membrane;GO:0005902|microvillus;	GO:0015254|glycerol channel activity;GO:0015250|water channel activity;	K09867	AQP5; aquaporin-5
AQP6	ENSSSCG00000000212	2	0	0	0	0	0	0.296824	-1.75232	0.664569	NA	No	protein_coding	chr5:15887947-15892148:+	gi|190360635|ref|NP_001121939.1|	1326	2e-174	aquaporin-6 [Sus scrofa]	gi|927128109|ref|XM_013997561.1|	1266	0	PREDICTED: Sus scrofa aquaporin 6, kidney specific (AQP6), transcript variant X1, mRNA	Q9WTY0	390	1e-127	Aquaporin-6	SP1778	82.4	2e-16	COG0580	pfam00230	MIP	Major intrinsic protein. MIP (Major Intrinsic Protein) family proteins exhibit essentially two distinct types of channel properties: (1) specific water transport by the aquaporins, and (2) small neutral solutes transport, such as glycerol by the glycerol facilitators.	GO:0009992|cellular water homeostasis;GO:0015706|nitrate transport;GO:0042476|odontogenesis;GO:0006833|water transport;	GO:0016324|apical plasma membrane;GO:0005887|integral component of plasma membrane;GO:0030658|transport vesicle membrane;	GO:0005253|anion channel activity;GO:0015254|glycerol channel activity;GO:0015112|nitrate transmembrane transporter activity;GO:0015250|water channel activity;	K09868	AQP6; aquaporin-6
GPD1	ENSSSCG00000000214	14653	14603	23098	13294	20040	10680	0.87047	-0.200134	0.46144	0.784517	No	protein_coding	chr5:16007448-16021674:+	gi|298160993|ref|NP_001177169.1|	1844	0	glycerol-3-phosphate dehydrogenase [NAD(+)], cytoplasmic [Sus scrofa]	gi|298160992|ref|NM_001190240.1|	1749	0	Sus scrofa glycerol-3-phosphate dehydrogenase 1 (soluble) (GPD1), mRNA	Q5EA88	62.8	2e-09	Glycerol-3-phosphate dehydrogenase [NAD(+)], cytoplasmic	SPBC215.05	346	8e-105	COG0240	pfam07479	NAD_Gly3P_dh_C	NAD-dependent glycerol-3-phosphate dehydrogenase C-terminus. NAD-dependent glycerol-3-phosphate dehydrogenase (GPDH) catalyses the interconversion of dihydroxyacetone phosphate and L-glycerol-3-phosphate. This family represents the C-terminal substrate-binding domain.	GO:0005975|carbohydrate metabolic process;GO:0071320|cellular response to cAMP;GO:0071356|cellular response to tumor necrosis factor;GO:0006094|gluconeogenesis;GO:0046168|glycerol-3-phosphate catabolic process;GO:0006072|glycerol-3-phosphate metabolic process;GO:0006127|glycerophosphate shuttle;GO:0045821|positive regulation of glycolytic process;	GO:0005829|cytosol;GO:0070062|extracellular exosome;GO:0009331|glycerol-3-phosphate dehydrogenase complex;GO:0005739|mitochondrion;	GO:0004367|glycerol-3-phosphate dehydrogenase [NAD+] activity;GO:0004368|glycerol-3-phosphate dehydrogenase activity;GO:0051287|NAD binding;	K00006	GPD1; glycerol-3-phosphate dehydrogenase (NAD+) [EC:1.1.1.8]
SMARCD1	ENSSSCG00000000215	984	1113	1320	1152	1237	803	0.972618	-0.0400546	0.856461	0.95805	No	protein_coding	chr5:15992459-16007793:+	gi|297691800|ref|XP_002823254.1|	2537	0	PREDICTED: SWI/SNF-related matrix-associated actin-dependent regulator of chromatin subfamily D member 1 [Pongo abelii]	gi|347543728|ref|NM_001244613.1|	3278	0	Sus scrofa SWI/SNF related, matrix associated, actin dependent regulator of chromatin, subfamily d, member 1 (SMARCD1), mRNA	Q96GM5	935	0	SWI/SNF-related matrix-associated actin-dependent regulator of chromatin subfamily D member 1	SPAC23G3.10c	231	1e-64	COG5531	pfam02201	SWIB	SWIB/MDM2 domain. This family includes the SWIB domain and the MDM2 domain. The p53-associated protein (MDM2) is an inhibitor of the p53 tumor suppressor gene binding the transactivation domain and down regulating the ability of p53 to activate transcription. This family contains the p53 binding domain of MDM2.	GO:0071398|cellular response to fatty acid;GO:0016569|covalent chromatin modification;GO:0006338|chromatin remodeling;GO:0048096|chromatin-mediated maintenance of transcription;GO:0007399|nervous system development;GO:0006337|nucleosome disassembly;GO:0006357|regulation of transcription from RNA polymerase II promoter;	GO:0071565|nBAF complex;GO:0071564|npBAF complex;GO:0016514|SWI/SNF complex;	GO:0003682|chromatin binding;GO:0032947|protein complex scaffold;GO:0003713|transcription coactivator activity;	K11650	SMARCD; SWI/SNF-related matrix-associated actin-dependent regulator of chromatin subfamily D
ASIC1	ENSSSCG00000000216	5	9	19	85	29	77	6.07364	2.60256	5.97438e-05	0.00225222	Up	protein_coding	chr5:15947382-15991876:+	gi|511919311|ref|XP_004778896.1|	2870	0	PREDICTED: acid-sensing ion channel 1 isoform X3 [Mustela putorius furo]	gi|927128153|ref|XM_003126129.5|	3054	0	PREDICTED: Sus scrofa acid sensing (proton gated) ion channel 1 (ASIC1), transcript variant X2, mRNA	P78348	1093	0	Acid-sensing ion channel 1	.	.	.	.	pfam00858	ASC	Amiloride-sensitive sodium channel.	GO:0008306|associative learning;GO:0070588|calcium ion transmembrane transport;GO:0071467|cellular response to pH;GO:0034220|ion transmembrane transport;GO:0007613|memory;GO:0046929|negative regulation of neurotransmitter secretion;GO:0070207|protein homotrimerization;GO:0042391|regulation of membrane potential;GO:0010447|response to acidic pH;GO:0009268|response to pH;GO:0050915|sensory percepti…	GO:0009986|cell surface;GO:0005887|integral component of plasma membrane;GO:0005886|plasma membrane;GO:0045202|synapse;	GO:0044736|acid-sensing ion channel activity;GO:0022839|ion gated channel activity;GO:0015280|ligand-gated sodium channel activity;	K04829	ASIC1, ACCN2, BNAC2; acid-sensing ion channel 1
RACGAP1	ENSSSCG00000000217	125	77	72	98	129	175	1.54822	0.630612	0.0736453	0.332472	No	protein_coding	chr5:15894309-15944886:+	gi|594105810|ref|XP_006075847.1|	3157	0	PREDICTED: rac GTPase-activating protein 1 isoform X1 [Bubalus bubalis]	gi|115551834|dbj|AK236241.1|	2462	0	Sus scrofa mRNA, clone:OVRM10167D09, expressed in ovary	Q9H0H5	1009	0	Rac GTPase-activating protein 1	.	.	.	.	pfam00620	RhoGAP	RhoGAP domain. GTPase activator proteins towards Rho/Rac/Cdc42-like small GTPases.	GO:0000915|actomyosin contractile ring assembly;GO:0019886|antigen processing and presentation of exogenous peptide antigen via MHC class II;GO:0009790|embryo development;GO:0035556|intracellular signal transduction;GO:0007018|microtubule-based movement;GO:0000281|mitotic cytokinesis;GO:0051256|mitotic spindle midzone assembly;GO:0007405|neuroblast proliferation;GO:0032467|positive regulation of …	GO:0001669|acrosomal vesicle;GO:0097149|centralspindlin complex;GO:0032154|cleavage furrow;GO:0005737|cytoplasm;GO:0005829|cytosol;GO:0070062|extracellular exosome;GO:0031234|extrinsic component of cytoplasmic side of plasma membrane;GO:0005874|microtubule;GO:0030496|midbody;GO:0072686|mitotic spindle;GO:0005654|nucleoplasm;GO:0005634|nucleus;GO:0051233|spindle midzone;	GO:0043014|alpha-tubulin binding;GO:0048487|beta-tubulin binding;GO:0043015|gamma-tubulin binding;GO:0005096|GTPase activator activity;GO:0046872|metal ion binding;GO:0008017|microtubule binding;GO:0005547|phosphatidylinositol-3,4,5-trisphosphate binding;GO:0019901|protein kinase binding;	K16733	RACGAP1, Tum; Rac GTPase-activating protein 1
SCN8A	ENSSSCG00000000228	46	60	31	34	56	23	0.858884	-0.219465	0.65223	0.884486	No	protein_coding	chr5:16977701-17169541:+	gi|528948682|ref|XP_005206286.1|	9016	0	PREDICTED: sodium channel protein type 8 subunit alpha isoform X1 [Bos taurus]	gi|927128278|ref|XM_003481581.3|	7178	0	PREDICTED: Sus scrofa sodium channel, voltage gated, type VIII alpha subunit (SCN8A), mRNA	Q9UQD0	3387	0	Sodium channel protein type 8 subunit alpha	.	.	.	.	pfam06512	Na_trans_assoc	Sodium ion transport-associated. Members of this family contain a region found exclusively in eukaryotic sodium channels or their subunits, many of which are voltage-gated. Members very often also contain between one and four copies of pfam00520 and, less often, one copy of pfam00612.	GO:0086010|membrane depolarization during action potential;GO:0042552|myelination;GO:0007399|nervous system development;GO:0019228|neuronal action potential;GO:0007422|peripheral nervous system development;GO:0006814|sodium ion transport;	GO:0043194|axon initial segment;GO:0016023|cytoplasmic membrane-bounded vesicle;GO:0016021|integral component of membrane;GO:0033268|node of Ranvier;GO:0005886|plasma membrane;GO:0001518|voltage-gated sodium channel complex;GO:0030018|Z disc;	GO:0005524|ATP binding;GO:0005248|voltage-gated sodium channel activity;	K04840	SCN8A; voltage-gated sodium channel type VIII alpha
ANKRD33	ENSSSCG00000000231	0	1	1	0	2	0	1.00179	0.00257928	0.999382	NA	No	protein_coding	chr5:17248664-17250938:+	gi|927128305|ref|XP_013843736.1|	1466	0	PREDICTED: ankyrin repeat domain-containing protein 33 isoform X3 [Sus scrofa]	gi|927128304|ref|XM_013988282.1|	984	0	PREDICTED: Sus scrofa ankyrin repeat domain 33 (ANKRD33), transcript variant X3, mRNA	Q7Z3H0	377	3e-129	Ankyrin repeat domain-containing protein 33	all2748	55.8	6e-08	COG0666	pfam12796	Ank_2	Ankyrin repeats (3 copies).	GO:0000122|negative regulation of transcription from RNA polymerase II promoter;GO:2000678|negative regulation of transcription regulatory region DNA binding;GO:0035914|skeletal muscle cell differentiation;	GO:0005829|cytosol;GO:0005634|nucleus;	.	.	.
ACVRL1	ENSSSCG00000000232	1390	1760	1825	1331	1702	1021	0.847117	-0.239367	0.285267	0.643782	No	protein_coding	chr5:17263907-17285874:+	gi|927128285|ref|XP_013843731.1|	2803	0	PREDICTED: serine/threonine-protein kinase receptor R3 isoform X1 [Sus scrofa]	gi|927128284|ref|XM_013988277.1|	3991	0	PREDICTED: Sus scrofa activin A receptor type II-like 1 (ACVRL1), transcript variant X1, mRNA	P37023	660	0	Serine/threonine-protein kinase receptor R3	.	.	.	.	pfam00069	Pkinase	Protein kinase domain.	GO:0001525|angiogenesis;GO:0060840|artery development;GO:0008015|blood circulation;GO:0002043|blood vessel endothelial cell proliferation involved in sprouting angiogenesis;GO:0001955|blood vessel maturation;GO:0001974|blood vessel remodeling;GO:0030509|BMP signaling pathway;GO:0071773|cellular response to BMP stimulus;GO:0071560|cellular response to transforming growth factor beta stimulus;GO:00…	GO:0009986|cell surface;GO:0030425|dendrite;GO:0005887|integral component of plasma membrane;GO:0043025|neuronal cell body;GO:0005886|plasma membrane;	GO:0048185|activin binding;GO:0016361|activin receptor activity, type I;GO:0005524|ATP binding;GO:0098821|BMP receptor activity;GO:0046872|metal ion binding;GO:0019901|protein kinase binding;GO:0004674|protein serine/threonine kinase activity;GO:0004702|receptor signaling protein serine/threonine kinase activity;GO:0046332|SMAD binding;GO:0050431|transforming growth factor beta binding;GO:0005025…	K13594	ACVRL1, ALK1; activin receptor-like kinase 1 [EC:2.7.11.30]
ACVR1B	ENSSSCG00000000233	271	255	320	215	251	234	0.864924	-0.209355	0.326085	0.68223	No	protein_coding	chr5:17314276-17350723:+	gi|743736574|ref|XP_010962622.1|	2415	0	PREDICTED: activin receptor type-1B [Camelus bactrianus]	gi|927128213|ref|XM_013988267.1|	4397	0	PREDICTED: Sus scrofa activin A receptor, type IB (ACVR1B), transcript variant X2, mRNA	P36896	931	0	Activin receptor type-1B	.	.	.	.	pfam00069	Pkinase	Protein kinase domain.	GO:0032924|activin receptor signaling pathway;GO:0007417|central nervous system development;GO:0046545|development of primary female sexual characteristics;GO:0097191|extrinsic apoptotic signaling pathway;GO:0000082|G1/S transition of mitotic cell cycle;GO:0001942|hair follicle development;GO:0001701|in utero embryonic development;GO:0030308|negative regulation of cell growth;GO:0010629|negative …	GO:0048179|activin receptor complex;GO:0009986|cell surface;GO:0070062|extracellular exosome;GO:0005887|integral component of plasma membrane;GO:0005886|plasma membrane;GO:0043235|receptor complex;	GO:0016361|activin receptor activity, type I;GO:0005524|ATP binding;GO:0034711|inhibin binding;GO:0046872|metal ion binding;GO:0004674|protein serine/threonine kinase activity;GO:0004702|receptor signaling protein serine/threonine kinase activity;GO:0046332|SMAD binding;GO:0004675|transmembrane receptor protein serine/threonine kinase activity;GO:0031625|ubiquitin protein ligase binding;	K13567	ACVR1B, ALK4; activin receptor type-1B [EC:2.7.11.30]
GRASP	ENSSSCG00000000234	688	469	393	613	521	463	1.08546	0.118301	0.629201	0.874114	No	protein_coding	chr5:17358042-17367324:+	gi|927128313|ref|XP_003126196.2|	1387	7e-177	PREDICTED: general receptor for phosphoinositides 1-associated scaffold protein [Sus scrofa]	gi|927128312|ref|XM_003126148.3|	2034	0	PREDICTED: Sus scrofa GRP1 (general receptor for phosphoinositides 1)-associated scaffold protein (GRASP), mRNA	Q7Z6J2	467	2e-152	General receptor for phosphoinositides 1-associated scaffold protein	.	.	.	.	pfam00595	PDZ	PDZ domain (Also known as DHR or GLGF). PDZ domains are found in diverse signaling proteins.	GO:0008104|protein localization;GO:0007165|signal transduction;	GO:0030054|cell junction;GO:0048471|perinuclear region of cytoplasm;GO:0045211|postsynaptic membrane;	.	.	.
KRT5	ENSSSCG00000000248	0	1953	0	7	347	1	0.182687	-2.45255	NA	NA	No	protein_coding	chr5:17813573-17869158:-	gi|311255405|ref|XP_003126221.1|	2156	0	PREDICTED: keratin, type II cytoskeletal 5 [Sus scrofa]	gi|545825274|ref|XM_003126173.3|	2157	0	PREDICTED: Sus scrofa keratin, type II cytoskeletal 5 (LOC100511564), mRNA	A5A6M8	57.8	5e-07	Keratin, type II cytoskeletal 5	.	.	.	.	pfam00038	Filament	Intermediate filament protein.	.	GO:0045095|keratin filament;	GO:0005198|structural molecule activity;	K07605	KRT2; type II keratin, basic
KRT1	ENSSSCG00000000251	5	0	2	0	0	0	0.0836532	-3.57944	0.256245	NA	No	protein_coding	chr5:18012925-18018582:-	gi|350583977|ref|XP_003481635.1|	1976	0	PREDICTED: keratin, type II cytoskeletal 1 [Sus scrofa]	gi|927128576|ref|XM_003481587.3|	2302	0	PREDICTED: Sus scrofa keratin 1, type II (KRT1), mRNA	P04264	626	0	Keratin, type II cytoskeletal 1	.	.	.	.	pfam00038	Filament	Intermediate filament protein.	GO:0001867|complement activation, lectin pathway;GO:0061436|establishment of skin barrier;GO:0042730|fibrinolysis;GO:0050728|negative regulation of inflammatory response;GO:0045765|regulation of angiogenesis;GO:0006979|response to oxidative stress;GO:0001895|retina homeostasis;	GO:0072562|blood microparticle;GO:0005856|cytoskeleton;GO:0070062|extracellular exosome;GO:0031012|extracellular matrix;GO:0005615|extracellular space;GO:0045095|keratin filament;GO:0016020|membrane;GO:0005634|nucleus;GO:0005886|plasma membrane;	GO:0030246|carbohydrate binding;GO:0004872|receptor activity;GO:0005198|structural molecule activity;	K07605	KRT2; type II keratin, basic
KRT8	ENSSSCG00000000252	185	706	249	241	578	148	0.87214	-0.197368	0.800264	0.942354	No	protein_coding	chr5:18170354-18180215:-	gi|227430407|ref|NP_001153087.1|	1763	0	keratin, type II cytoskeletal 8 [Sus scrofa]	gi|227430406|ref|NM_001159615.1|	1647	0	Sus scrofa keratin 8, type II (KRT8), mRNA	P05786	522	2e-171	Keratin, type II cytoskeletal 8	.	.	.	.	pfam00038	Filament	Intermediate filament protein.	.	GO:0005737|cytoplasm;GO:0045095|keratin filament;GO:0016363|nuclear matrix;GO:0005654|nucleoplasm;	GO:0005198|structural molecule activity;	K07605	KRT2; type II keratin, basic
KRT18	ENSSSCG00000000253	86	451	118	106	308	62	0.744982	-0.424722	0.65015	0.883826	No	protein_coding	chr5:18217575-18222833:+	gi|927128593|ref|XP_005652636.2|	1839	0	PREDICTED: keratin, type I cytoskeletal 18 [Sus scrofa]	gi|288780725|dbj|AK350061.1|	1379	0	Sus scrofa mRNA, clone:SMG010058A09, expressed in submaxillary gland	P05783	653	0	Keratin, type I cytoskeletal 18	.	.	.	.	pfam00038	Filament	Intermediate filament protein.	GO:0009653|anatomical structure morphogenesis;GO:0007049|cell cycle;GO:0097191|extrinsic apoptotic signaling pathway;GO:0043000|Golgi to plasma membrane CFTR protein transport;GO:0097284|hepatocyte apoptotic process;GO:0045104|intermediate filament cytoskeleton organization;GO:0043066|negative regulation of apoptotic process;GO:0033209|tumor necrosis factor-mediated signaling pathway;GO:0016032|v…	GO:0071944|cell periphery;GO:0005913|cell-cell adherens junction;GO:0034451|centriolar satellite;GO:0005737|cytoplasm;GO:0070062|extracellular exosome;GO:0005882|intermediate filament;GO:0045095|keratin filament;GO:0005815|microtubule organizing center;GO:0005730|nucleolus;GO:0048471|perinuclear region of cytoplasm;	GO:0098641|cadherin binding involved in cell-cell adhesion;GO:0044822|poly(A) RNA binding;GO:0097110|scaffold protein binding;GO:0005198|structural molecule activity;	K07604	KRT1; type I keratin, acidic
ITGB7	ENSSSCG00000000257	156	201	186	157	153	252	1.08765	0.121214	0.685067	0.898379	No	protein_coding	chr5:18417198-18434526:-	gi|350583981|ref|XP_003355464.2|	3927	0	PREDICTED: integrin beta-7 isoform X1 [Sus scrofa]	gi|927128627|ref|XM_003355416.4|	2841	0	PREDICTED: Sus scrofa integrin, beta 7 (ITGB7), transcript variant X3, mRNA	P26010	1311	0	Integrin beta-7	.	.	.	.	pfam00362	Integrin_beta	Integrin, beta chain. Integrins have been found in animals and their homologues have also been found in cyanobacteria, probably due to horizontal gene transfer. The sequences repeats have been trimmed due to an overlap with EGF.	GO:0007155|cell adhesion;GO:0007160|cell-matrix adhesion;GO:0003366|cell-matrix adhesion involved in ameboidal cell migration;GO:0030198|extracellular matrix organization;GO:0034113|heterotypic cell-cell adhesion;GO:0007229|integrin-mediated signaling pathway;GO:0050901|leukocyte tethering or rolling;GO:0043113|receptor clustering;GO:0050776|regulation of immune response;GO:0034446|substrate adhe…	GO:0009986|cell surface;GO:0070062|extracellular exosome;GO:0034669|integrin alpha4-beta7 complex;GO:0008305|integrin complex;GO:0016020|membrane;GO:0005886|plasma membrane;GO:0043235|receptor complex;	GO:0050839|cell adhesion molecule binding;GO:0046872|metal ion binding;GO:0001618|virus receptor activity;	K06590	ITGB7; integrin beta 7
RARG	ENSSSCG00000000258	569	621	343	406	450	363	0.834662	-0.260735	0.29596	0.655096	No	protein_coding	chr5:18436268-18458624:-	gi|440900685|gb|ELR51764.1|	2383	0	Retinoic acid receptor gamma, partial [Bos mutus]	gi|927128644|ref|XM_005652562.2|	3978	0	PREDICTED: Sus scrofa retinoic acid receptor, gamma (RARG), transcript variant X2, mRNA	P18911	690	0	Retinoic acid receptor gamma	.	.	.	.	pfam00105	zf-C4	Zinc finger, C4 type (two domains). In nearly all cases, this is the DNA binding domain of a nuclear hormone receptor. The alignment contains two Zinc finger domains that are too dissimilar to be aligned with each other.	GO:0009952|anterior/posterior pattern specification;GO:0060348|bone development;GO:0060349|bone morphogenesis;GO:0043010|camera-type eye development;GO:0071300|cellular response to retinoic acid;GO:0002063|chondrocyte development;GO:0031076|embryonic camera-type eye development;GO:0048048|embryonic eye morphogenesis;GO:0035116|embryonic hindlimb morphogenesis;GO:0060429|epithelium development;GO:…	GO:0005654|nucleoplasm;GO:0005634|nucleus;GO:0005667|transcription factor complex;	GO:0003677|DNA binding;GO:0003708|retinoic acid receptor activity;GO:0046965|retinoid X receptor binding;GO:0000977|RNA polymerase II regulatory region sequence-specific DNA binding;GO:0003707|steroid hormone receptor activity;GO:0003700|transcription factor activity, sequence-specific DNA binding;GO:0008270|zinc ion binding;	K08529	NR1B3, RARG; retinoic acid receptor gamma
CSAD	ENSSSCG00000000259	1904	1786	2465	1701	1934	1480	0.866335	-0.207003	0.293149	0.652647	No	protein_coding	chr5:18379344-18410396:-	gi|545825304|ref|XP_005652615.1|	2649	0	PREDICTED: cysteine sulfinic acid decarboxylase isoform X2 [Sus scrofa]	gi|927128614|ref|XM_013985686.1|	2443	0	PREDICTED: Sus scrofa cysteine sulfinic acid decarboxylase (CSAD), transcript variant X3, mRNA	Q64611	855	0	Cysteine sulfinic acid decarboxylase	BH2623	191	2e-51	COG0076	pfam00282	Pyridoxal_deC	Pyridoxal-dependent decarboxylase conserved domain.	GO:0019752|carboxylic acid metabolic process;GO:0000098|sulfur amino acid catabolic process;GO:0042412|taurine biosynthetic process;	GO:0005829|cytosol;	GO:0030170|pyridoxal phosphate binding;GO:0004782|sulfinoalanine decarboxylase activity;	K01594	CSAD; sulfinoalanine decarboxylase [EC:4.1.1.29]
SOAT2	ENSSSCG00000000260	24	22	22	39	20	15	1.14299	0.192808	0.736871	0.917761	No	protein_coding	chr5:18358673-18374288:+	gi|335287882|ref|XP_003126232.2|	2714	0	PREDICTED: LOW QUALITY PROTEIN: sterol O-acyltransferase 2 [Sus scrofa]	gi|927128606|ref|XM_003126184.4|	2087	0	PREDICTED: Sus scrofa sterol O-acyltransferase 2 (SOAT2), mRNA	O75908	815	0	Sterol O-acyltransferase 2	SPAC13G7.05	90.1	5e-18	COG5056	pfam03062	MBOAT	MBOAT, membrane-bound O-acyltransferase family. The MBOAT (membrane bound O-acyl transferase) family of membrane proteins contains a variety of acyltransferase enzymes. A conserved histidine has been suggested to be the active site residue.	GO:0034435|cholesterol esterification;GO:0042632|cholesterol homeostasis;GO:0008203|cholesterol metabolic process;	GO:0005789|endoplasmic reticulum membrane;GO:0016021|integral component of membrane;	GO:0034736|cholesterol O-acyltransferase activity;	K00637	E2.3.1.26, SOAT; sterol O-acyltransferase [EC:2.3.1.26]
IGFBP6	ENSSSCG00000000261	2994	3720	1724	2771	2516	2209	0.934122	-0.0983168	0.710305	0.907966	No	protein_coding	chr5:18353171-18357225:+	gi|154147630|ref|NP_001093660.1|	899	9e-117	insulin-like growth factor-binding protein 6 precursor [Sus scrofa]	gi|115546177|dbj|AK240415.1|	1187	0	Sus scrofa mRNA, clone:UTR010066B11, expressed in uterus	Q05718	292	2e-95	Insulin-like growth factor-binding protein 6	.	.	.	.	pfam00086	Thyroglobulin_1	Thyroglobulin type-1 repeat. Thyroglobulin type 1 repeats are thought to be involved in the control of proteolytic degradation. The domain usually contains six conserved cysteines. These form three disulphide bridges. Cysteines 1 pairs with 2, 3 with 4 and 5 with 6.	GO:0001558|regulation of cell growth;GO:0043567|regulation of insulin-like growth factor receptor signaling pathway;	GO:0005615|extracellular space;	GO:0031994|insulin-like growth factor I binding;GO:0031995|insulin-like growth factor II binding;	.	.
SPRYD3	ENSSSCG00000000262	1368	1041	876	928	808	882	0.839897	-0.251715	0.216657	0.573303	No	protein_coding	chr5:18293254-18353113:-	gi|635065538|ref|XP_008001558.1|	2192	0	PREDICTED: SPRY domain-containing protein 3 [Chlorocebus sabaeus]	gi|350529397|ref|NM_001245003.1|	2591	0	Sus scrofa SPRY domain containing 3 (SPRYD3), mRNA	Q8NCJ5	84.7	1e-15	SPRY domain-containing protein 3	.	.	.	.	pfam00622	SPRY	SPRY domain. SPRY Domain is named from SPla and the RYanodine Receptor. Domain of unknown function. Distant homologues are domains in butyrophilin/marenostrin/pyrin homologues.	GO:0001558|regulation of cell growth;GO:0043567|regulation of insulin-like growth factor receptor signaling pathway;	GO:0005615|extracellular space;	GO:0031994|insulin-like growth factor I binding;GO:0031995|insulin-like growth factor II binding;	.	.
TNS2	ENSSSCG00000000263	1270	1220	744	1413	1179	1027	1.17776	0.236051	0.323125	0.678486	No	protein_coding	chr5:18306453-18320270:+	gi|593740641|ref|XP_007125847.1|	6183	0	PREDICTED: tensin-like C1 domain-containing phosphatase isoform X1 [Physeter catodon]	gi|927128798|ref|XM_005652580.2|	2598	0	PREDICTED: Sus scrofa tensin-2 (LOC100156301), mRNA	Q63HR2	2295	0	Tensin-2	SPBC609.02	66.6	1e-10	COG2453	pfam08416	PTB	Phosphotyrosine-binding domain. The phosphotyrosine-binding domain (PTB, also phosphotyrosine-interaction or PI domain) in the protein tensin tends to be found at the C-terminus. Tensin is a multi-domain protein that binds to actin filaments and functions as a focal-adhesion molecule (focal adhesions are regions of plasma membrane through which cells attach to the extracellular matrix). Human ten…	GO:0019725|cellular homeostasis;GO:0032963|collagen metabolic process;GO:0035556|intracellular signal transduction;GO:0001822|kidney development;GO:0035264|multicellular organism growth;GO:0048871|multicellular organismal homeostasis;GO:0008285|negative regulation of cell proliferation;GO:0014850|response to muscle activity;	GO:0005925|focal adhesion;GO:0005622|intracellular;GO:0005886|plasma membrane;	GO:0019900|kinase binding;GO:0046872|metal ion binding;GO:0004721|phosphoprotein phosphatase activity;	K18080	TNS; tensin
MFSD5	ENSSSCG00000000264	347	378	349	312	352	349	0.987827	-0.0176703	0.922732	0.978391	No	protein_coding	chr5:18476366-18478737:+	gi|528763319|gb|EPY82978.1|	2073	0	major facilitator superfamily domain-containing protein 5 precursor [Camelus ferus]	gi|927128665|ref|XM_001926510.6|	1775	0	PREDICTED: Sus scrofa major facilitator superfamily domain containing 5 (MFSD5), transcript variant X1, mRNA	Q0VC03	780	0	Molybdate-anion transporter	.	.	.	.	pfam05631	DUF791	Protein of unknown function (DUF791). This family consists of several eukaryotic proteins of unknown function.	.	GO:0016021|integral component of membrane;GO:0005886|plasma membrane;	GO:0015098|molybdate ion transmembrane transporter activity;	.	.
ESPL1	ENSSSCG00000000265	31	69	49	33	24	34	0.63999	-0.643878	0.178997	0.525902	No	protein_coding	chr5:18487563-18509753:+	gi|927128672|ref|XP_013841684.1|	10378	0	PREDICTED: separin [Sus scrofa]	gi|927128675|ref|XM_013986249.1|	6195	0	PREDICTED: Sus scrofa extra spindle pole bodies like 1, separase (ESPL1), transcript variant X2, mRNA	Q14674	3403	0	Separin	SPCC5E4.04	171	2e-41	COG5155	pfam03568	Peptidase_C50	Peptidase family C50.	GO:0006915|apoptotic process;GO:0000910|cytokinesis;GO:0040001|establishment of mitotic spindle localization;GO:0045143|homologous chromosome segregation;GO:0051307|meiotic chromosome separation;GO:0000212|meiotic spindle organization;GO:0000070|mitotic sister chromatid segregation;GO:0045875|negative regulation of sister chromatid cohesion;GO:0045842|positive regulation of mitotic metaphase/anap…	GO:0005813|centrosome;GO:0005737|cytoplasm;GO:0005829|cytosol;GO:0072686|mitotic spindle;GO:0005634|nucleus;	GO:0003824|catalytic activity;GO:0004197|cysteine-type endopeptidase activity;GO:0008234|cysteine-type peptidase activity;	K02365	ESP1; separase [EC:3.4.22.49]
C12orf10	ENSSSCG00000000267	1487	1480	2035	1505	2101	2023	1.17382	0.231206	0.288269	0.647159	No	protein_coding	chr5:18512710-18528127:+	gi|927128683|ref|XP_013841780.1|	1953	0	PREDICTED: UPF0160 protein MYG1, mitochondrial [Sus scrofa]	gi|927128682|ref|XM_013986326.1|	1424	0	PREDICTED: Sus scrofa chromosome 5 open reading frame, human C12orf10 (C5H12orf10), mRNA	Q58DG1	647	0	UPF0160 protein MYG1, mitochondrial	YER156c	296	9e-93	COG4286	pfam03690	UPF0160	Uncharacterized protein family (UPF0160). This family of proteins contains a large number of metal binding residues. The patterns are suggestive of a phosphoesterase function. The conserved DHH motif may mean this family is related to pfam01368.	GO:0035641|locomotory exploration behavior;	GO:0070062|extracellular exosome;GO:0005739|mitochondrion;GO:0005654|nucleoplasm;	.	.	.
AAAS	ENSSSCG00000000268	103	142	117	131	97	92	0.926157	-0.110671	0.712543	0.909086	No	protein_coding	chr5:18521628-18537864:-	gi|335287841|ref|XP_003355451.1|	2742	0	PREDICTED: aladin [Sus scrofa]	gi|927128679|ref|XM_003355403.3|	2021	0	PREDICTED: Sus scrofa achalasia, adrenocortical insufficiency, alacrimia (AAAS), mRNA	Q9NRG9	1021	0	Aladin	SPAC694.04c	94.4	3e-19	COG4286	pfam03690	UPF0160	Uncharacterized protein family (UPF0160). This family of proteins contains a large number of metal binding residues. The patterns are suggestive of a phosphoesterase function. The conserved DHH motif may mean this family is related to pfam01368.	GO:0009566|fertilization;GO:0031047|gene silencing by RNA;GO:0075733|intracellular transport of virus;GO:0007612|learning;GO:0007077|mitotic nuclear envelope disassembly;GO:0006406|mRNA export from nucleus;GO:0006913|nucleocytoplasmic transport;GO:0016925|protein sumoylation;GO:0015031|protein transport;GO:1900034|regulation of cellular response to heat;GO:0010827|regulation of glucose transport;…	GO:0005813|centrosome;GO:0005737|cytoplasm;GO:0016020|membrane;GO:0005635|nuclear envelope;GO:0031965|nuclear membrane;GO:0005643|nuclear pore;GO:0005654|nucleoplasm;GO:0005634|nucleus;	.	K14320	AAAS; aladin
AMHR2	ENSSSCG00000000271	21	28	22	20	5	12	0.55026	-0.861815	0.20549	0.562103	No	protein_coding	chr5:18642823-18648848:+	gi|328927049|ref|NP_001192256.1|	2305	0	anti-Muellerian hormone type-2 receptor precursor [Sus scrofa]	gi|328927048|ref|NM_001205327.1|	1724	0	Sus scrofa anti-Mullerian hormone receptor, type II (AMHR2), mRNA	Q16671	139	5e-34	Anti-Muellerian hormone type-2 receptor	.	.	.	.	pfam00069	Pkinase	Protein kinase domain.	GO:0008585|female gonad development;GO:0008584|male gonad development;GO:0001880|Mullerian duct regression;GO:1902613|negative regulation of anti-Mullerian hormone signaling pathway;GO:0007548|sex differentiation;GO:0007165|signal transduction;GO:0007179|transforming growth factor beta receptor signaling pathway;	GO:0005887|integral component of plasma membrane;	GO:1990272|anti-Mullerian hormone receptor activity;GO:0005524|ATP binding;GO:0042562|hormone binding;GO:0046872|metal ion binding;GO:0004872|receptor activity;GO:0004702|receptor signaling protein serine/threonine kinase activity;GO:0005026|transforming growth factor beta receptor activity, type II;	K04672	AMHR2; anti-mullerian hormone receptor type-2 [EC:2.7.11.30]
SP1	ENSSSCG00000000272	1667	1853	1522	1872	1847	1735	1.13391	0.181309	0.225888	0.584325	No	protein_coding	chr5:18588941-18630760:+	gi|545825356|ref|XP_005652624.1|	2698	0	PREDICTED: transcription factor Sp1 isoform X1 [Sus scrofa]	gi|927128713|ref|XM_005652567.2|	3402	0	PREDICTED: Sus scrofa Sp1 transcription factor (SP1), transcript variant X1, mRNA	P08047	1004	0	Transcription factor Sp1	.	.	.	.	pfam13465	zf-H2C2_2	Zinc-finger double domain.	GO:0032869|cellular response to insulin stimulus;GO:0043923|positive regulation by host of viral transcription;GO:0045944|positive regulation of transcription from RNA polymerase II promoter;GO:0045893|positive regulation of transcription, DNA-templated;GO:0100057|regulation of phenotypic switching by transcription from RNA polymerase II promoter;GO:0006355|regulation of transcription, DNA-templa…	GO:0005737|cytoplasm;GO:0000790|nuclear chromatin;GO:0005654|nucleoplasm;GO:0005634|nucleus;GO:0032993|protein-DNA complex;	GO:0043425|bHLH transcription factor binding;GO:0001046|core promoter sequence-specific DNA binding;GO:0003677|DNA binding;GO:0003690|double-stranded DNA binding;GO:0042826|histone deacetylase binding;GO:0071837|HMG box domain binding;GO:0046872|metal ion binding;GO:0008022|protein C-terminus binding;GO:0042803|protein homodimerization activity;GO:0000978|RNA polymerase II core promoter proximal …	K04684	SP1; transcription factor Sp1
ENSSSCG00000000273	ENSSSCG00000000273	1527	1498	1842	1153	1303	1125	0.768396	-0.380077	0.0248937	0.180718	No	protein_coding	chr5:18660684-18665925:+	gi|119611703|gb|EAW91297.1|	111	4e-10	hCG2040310, partial [Homo sapiens]	gi|347300264|ref|NM_001244510.1|	1253	0	Sus scrofa proline rich 13 (PRR13), transcript variant 2, mRNA	.	.	.	.	.	.	.	.	pfam11067	DUF2868	Protein of unknown function (DUF2868). Some members in this family of proteins with unknown function are annotated as putative membrane proteins. However, this cannot be confirmed.	.	.	.	.	.
ENSSSCG00000000274	ENSSSCG00000000274	2952	2722	3130	3346	2701	2438	1.00981	0.0140781	0.938149	0.982654	No	protein_coding	chr5:18673981-18699402:+	gi|347300276|ref|NP_001231441.1|	1847	0	poly(rC)-binding protein 2 [Sus scrofa]	gi|803290025|ref|XM_012149298.1|	1462	0	PREDICTED: Ovis aries musimon poly(rC) binding protein 2 (PCBP2), transcript variant X26, mRNA	Q15366	636	0	Poly(rC)-binding protein 2	.	.	.	.	pfam00013	KH_1	KH domain. KH motifs bind RNA in vitro. Autoantibodies to Nova, a KH domain protein, cause paraneoplastic opsoclonus ataxia.	GO:0051607|defense response to virus;GO:0010467|gene expression;GO:0045087|innate immune response;GO:0075522|IRES-dependent viral translational initiation;GO:0016071|mRNA metabolic process;GO:0000398|mRNA splicing, via spliceosome;GO:0050687|negative regulation of defense response to virus;GO:0032480|negative regulation of type I interferon production;GO:0043161|proteasome-mediated ubiquitin-depe…	GO:0005737|cytoplasm;GO:0005829|cytosol;GO:0070062|extracellular exosome;GO:0005925|focal adhesion;GO:0030529|ribonucleoprotein complex;GO:0016020|membrane;GO:0005654|nucleoplasm;GO:0005634|nucleus;	GO:1990829|C-rich single-stranded DNA binding;GO:0019899|enzyme binding;GO:0044822|poly(A) RNA binding;GO:0003723|RNA binding;GO:0031625|ubiquitin protein ligase binding;	K13162	PCBP2_3_4; poly(rC)-binding protein 2/3/4
MAP3K12	ENSSSCG00000000275	466	420	464	627	579	518	1.33786	0.419925	0.0168877	0.142123	No	protein_coding	chr5:18696607-18717199:-	gi|311255461|ref|XP_003126240.1|	3592	0	PREDICTED: mitogen-activated protein kinase kinase kinase 12 isoform X1 [Sus scrofa]	gi|927128733|ref|XM_013986853.1|	4189	0	PREDICTED: Sus scrofa mitogen-activated protein kinase kinase kinase 12 (MAP3K12), transcript variant X2, mRNA	Q12852	1321	0	Mitogen-activated protein kinase kinase kinase 12	.	.	.	.	pfam07714	Pkinase_Tyr	Protein tyrosine kinase.	GO:0016572|histone phosphorylation;GO:0035556|intracellular signal transduction;GO:0007254|JNK cascade;GO:2000672|negative regulation of motor neuron apoptotic process;GO:0018105|peptidyl-serine phosphorylation;GO:0018107|peptidyl-threonine phosphorylation;GO:0046777|protein autophosphorylation;GO:0006468|protein phosphorylation;	GO:0030424|axon;GO:0005737|cytoplasm;GO:0005829|cytosol;GO:0030426|growth cone;GO:0016020|membrane;GO:0005886|plasma membrane;	GO:0005524|ATP binding;GO:0004709|MAP kinase kinase kinase activity;GO:0042803|protein homodimerization activity;GO:0004672|protein kinase activity;GO:0019901|protein kinase binding;GO:0004674|protein serine/threonine kinase activity;	K04423	MAP3K12, MUK; mitogen-activated protein kinase kinase kinase 12 [EC:2.7.11.25]
TARBP2	ENSSSCG00000000276	457	450	490	575	692	521	1.33634	0.418291	0.0203914	0.160463	No	protein_coding	chr5:18718158-18723839:+	gi|545825386|ref|XP_005652628.1|	1370	0	PREDICTED: RISC-loading complex subunit TARBP2 isoform X3 [Sus scrofa]	gi|545825383|ref|XM_003355410.3|	1453	0	PREDICTED: Sus scrofa TAR (HIV-1) RNA binding protein 2 (TARBP2), transcript variant X2, mRNA	Q0IIG6	496	2e-172	RISC-loading complex subunit TARBP2	BU258	51.6	2e-06	COG0571	pfam00035	dsrm	Double-stranded RNA binding motif. Sequences gathered for seed by HMM_iterative_training Putative motif shared by proteins that bind to dsRNA. At least some DSRM proteins seem to bind to specific RNA targets. Exemplified by Staufen, which is involved in localisation of at least five different mRNAs in the early Drosophila embryo. Also by interferon-induced protein kinase in humans, which is part …	GO:0035280|miRNA loading onto RISC involved in gene silencing by miRNA;GO:0035264|multicellular organism growth;GO:0050689|negative regulation of defense response to virus by host;GO:0045727|positive regulation of translation;GO:0045070|positive regulation of viral genome replication;GO:0031054|pre-miRNA processing;GO:0030422|production of siRNA involved in RNA interference;GO:0046782|regulation …	GO:0005737|cytoplasm;GO:0035068|micro-ribonucleoprotein complex;GO:0005634|nucleus;GO:0048471|perinuclear region of cytoplasm;GO:0016442|RISC complex;GO:0070578|RISC-loading complex;	GO:0003725|double-stranded RNA binding;GO:0035198|miRNA binding;GO:0070883|pre-miRNA binding;GO:0035197|siRNA binding;	K18420	TARBP2; RISC-loading complex subunit TARBP2
NPFF	ENSSSCG00000000277	23	35	36	77	47	28	1.68804	0.755351	0.137881	0.463178	No	protein_coding	chr5:18724164-18724826:-	gi|311255465|ref|XP_003126243.1|	537	3e-68	PREDICTED: pro-FMRFamide-related neuropeptide FF [Sus scrofa]	gi|927128751|ref|XM_003126195.3|	348	0	PREDICTED: Sus scrofa neuropeptide FF-amide peptide precursor (NPFF), mRNA	Q9TUX7	172	1e-54	Pro-FMRFamide-related neuropeptide FF	.	.	.	.	pfam15085	NPFF	Neuropeptide FF.	GO:0060079|excitatory postsynaptic potential;GO:0007218|neuropeptide signaling pathway;	GO:0043679|axon terminus;GO:0030425|dendrite;GO:0005615|extracellular space;GO:0043204|perikaryon;GO:0098794|postsynapse;	GO:0001664|G-protein coupled receptor binding;GO:0005184|neuropeptide hormone activity;	K05247	NPFF; neuropeptide FF-amide peptide
ENSSSCG00000000278	ENSSSCG00000000278	700	857	525	971	632	700	1.16483	0.220125	0.390649	0.737504	No	protein_coding	chr5:18726359-18838565:-	gi|545825396|ref|XP_005652630.1|	1979	0	PREDICTED: cyclic AMP-dependent transcription factor ATF-7 isoform X1 [Sus scrofa]	gi|927128754|ref|XM_005652573.2|	6689	0	PREDICTED: Sus scrofa activating transcription factor 7 (ATF7), transcript variant X1, mRNA	Q5R9C9	324	3e-95	Cyclic AMP-dependent transcription factor ATF-7	.	.	.	.	pfam00170	bZIP_1	bZIP transcription factor. The Pfam entry includes the basic region and the leucine zipper region.	GO:0006351|transcription, DNA-templated;	GO:0034399|nuclear periphery;GO:0005654|nucleoplasm;	GO:0046872|metal ion binding;GO:0043565|sequence-specific DNA binding;GO:0003700|transcription factor activity, sequence-specific DNA binding;	K09045	ATF7, ATFA; activating transcription factor 7
HOXC13	ENSSSCG00000000279	0	0	1	0	0	0	0.538008	-0.8943	0.826521	NA	No	protein_coding	chr5:19151169-19157645:+	gi|634872290|ref|XP_007947685.1|	1272	5e-173	PREDICTED: homeobox protein Hox-C13 [Orycteropus afer afer]	gi|927128814|ref|XM_003355421.3|	957	0	PREDICTED: Sus scrofa homeobox C13 (HOXC13), mRNA	P31276	491	2e-173	Homeobox protein Hox-C13	.	.	.	.	pfam00046	Homeobox	Homeobox domain.	GO:0009653|anatomical structure morphogenesis;GO:0009952|anterior/posterior pattern specification;GO:0001942|hair follicle development;GO:0035878|nail development;GO:0043587|tongue morphogenesis;	GO:0005634|nucleus;	GO:0003682|chromatin binding;GO:0043565|sequence-specific DNA binding;GO:0001077|transcriptional activator activity, RNA polymerase II core promoter proximal region sequence-specific binding;	K09298	HOX_13; homeobox protein HoxA/C/D13
HNRNPA1L2	ENSSSCG00000000288	4956	3451	4537	3698	5077	3689	1.00592	0.00851169	0.965869	0.989345	No	protein_coding	chr5:19484613-19494938:+	gi|148671986|gb|EDL03933.1|	1060	9e-128	mCG15678, isoform CRA_d, partial [Mus musculus]	gi|927128942|ref|XM_005663854.2|	1254	0	PREDICTED: Sus scrofa heterogeneous nuclear ribonucleoprotein A1 (HNRNPA1), transcript variant X1, mRNA	P09651	407	2e-126	Heterogeneous nuclear ribonucleoprotein A1	.	.	.	.	pfam00076	RRM_1	RNA recognition motif. (a.k.a. RRM, RBD, or RNP domain). The RRM motif is probably diagnostic of an RNA binding protein. RRMs are found in a variety of RNA binding proteins, including various hnRNP proteins, proteins implicated in regulation of alternative splicing, and protein components of snRNPs. The motif also appears in a few single stranded DNA binding proteins. The RRM structure consists o…	GO:0008543|fibroblast growth factor receptor signaling pathway;GO:0010467|gene expression;GO:0006397|mRNA processing;GO:0000398|mRNA splicing, via spliceosome;GO:0051028|mRNA transport;GO:0032211|negative regulation of telomere maintenance via telomerase;GO:0051168|nuclear export;GO:0051170|nuclear import;GO:0032212|positive regulation of telomere maintenance via telomerase;GO:0006405|RNA export …	GO:0071013|catalytic step 2 spliceosome;GO:0005737|cytoplasm;GO:0070062|extracellular exosome;GO:0030529|ribonucleoprotein complex;GO:0016020|membrane;GO:0005654|nucleoplasm;GO:0005634|nucleus;GO:0005681|spliceosomal complex;	GO:0098505|G-rich strand telomeric DNA binding;GO:0000166|nucleotide binding;GO:0044822|poly(A) RNA binding;GO:0003723|RNA binding;GO:0003697|single-stranded DNA binding;GO:0003727|single-stranded RNA binding;	K12741	HNRNPA1_3; heterogeneous nuclear ribonucleoprotein A1/A3
NFE2	ENSSSCG00000000289	9	12	11	9	13	10	1.04313	0.0609157	0.932763	0.98148	No	protein_coding	chr5:19491260-19501810:-	gi|297632391|ref|NP_001172081.1|	1163	4e-152	transcription factor NF-E2 45 kDa subunit [Sus scrofa]	gi|288778878|dbj|AK348703.1|	1739	0	Sus scrofa mRNA, clone:PBL010001E07, expressed in peripheral blood mononuclear cells	Q5EAD3	430	5e-145	Transcription factor NF-E2 45 kDa subunit	.	.	.	.	pfam03131	bZIP_Maf	bZIP Maf transcription factor. Maf transcription factors contain a conserved basic region leucine zipper (bZIP) domain, which mediates their dimerization and DNA binding property. Thus, this family is probably related to pfam00170. This family also includes the DNA_binding domain of Skn-1, this domain lacks the leucine zipper found in other bZip domains, and binds DNA is a monomer.	GO:0045893|positive regulation of transcription, DNA-templated;GO:0006357|regulation of transcription from RNA polymerase II promoter;GO:0006351|transcription, DNA-templated;	GO:0015629|actin cytoskeleton;GO:0005737|cytoplasm;GO:0005654|nucleoplasm;GO:0005634|nucleus;	GO:0003700|transcription factor activity, sequence-specific DNA binding;GO:0000976|transcription regulatory region sequence-specific DNA binding;	K09039	NFE2; nuclear factor erythroid 2
COPZ1	ENSSSCG00000000290	2266	2328	2403	2034	2624	2057	1.00189	0.00272358	0.986147	0.995487	No	protein_coding	chr5:19522556-19546042:+	gi|470650766|ref|XP_004328740.1|	1015	2e-123	PREDICTED: coatomer subunit zeta-1 isoform 1 [Tursiops truncatus]	gi|927128959|ref|XM_001927549.4|	1894	0	PREDICTED: Sus scrofa coatomer protein complex, subunit zeta 1 (COPZ1), transcript variant X2, mRNA	Q5R5F2	332	2e-108	Coatomer subunit zeta-1	YPL010w	117	4e-28	COG5541	pfam01217	Clat_adaptor_s	Clathrin adaptor complex small chain.	GO:0006891|intra-Golgi vesicle-mediated transport;GO:0006886|intracellular protein transport;GO:1901998|toxin transport;	GO:0030126|COPI vesicle coat;GO:0000139|Golgi membrane;	.	.	.
GPR84	ENSSSCG00000000291	3	0	5	6	2	21	3.8488	1.94441	0.149919	0.483073	No	protein_coding	chr5:19552813-19554796:-	gi|388255420|gb|AFK25174.1|	1962	0	G protein-coupled receptor 84 [Sus scrofa]	gi|288781890|dbj|AK344300.1|	1414	0	Sus scrofa mRNA, clone:DCI010002B03, expressed in dendritic cells (immature)	Q2KI97	688	0	G-protein coupled receptor 84	.	.	.	.	pfam00001	7tm_1	7 transmembrane receptor (rhodopsin family). This family contains, amongst other G-protein-coupled receptors (GCPRs), members of the opsin family, which have been considered to be typical members of the rhodopsin superfamily. They share several motifs, mainly the seven transmembrane helices, GCPRs of the rhodopsin superfamily. All opsins bind a chromophore, such as 11-cis-retinal. The function of…	GO:0007218|neuropeptide signaling pathway;GO:0007200|phospholipase C-activating G-protein coupled receptor signaling pathway;	GO:0005887|integral component of plasma membrane;GO:0043235|receptor complex;	GO:0008528|G-protein coupled peptide receptor activity;	.	.
ZNF385A	ENSSSCG00000000292	71	82	67	79	64	39	0.865454	-0.20847	0.578011	0.84666	No	protein_coding	chr5:19557337-19583315:-	gi|115305186|gb|AAI23683.1|	1660	0	ZNF385A protein [Bos taurus]	gi|927128980|ref|XM_005663858.2|	2356	0	PREDICTED: Sus scrofa zinc finger protein 385A (ZNF385A), transcript variant X6, mRNA	Q96PM9	495	8e-168	Zinc finger protein 385A	.	.	.	.	pfam12874	zf-met	Zinc-finger of C2H2 type. This is a zinc-finger domain with the CxxCx(12)Hx(6)H motif, found in multiple copies in a wide range of proteins from plants to metazoans. Some member proteins, particularly those from plants, are annotated as being RNA-binding.	GO:0006915|apoptotic process;GO:0006974|cellular response to DNA damage stimulus;GO:0006977|DNA damage response, signal transduction by p53 class mediator resulting in cell cycle arrest;GO:0007599|hemostasis;GO:0007611|learning or memory;GO:0007626|locomotory behavior;GO:0035855|megakaryocyte development;GO:0010609|mRNA localization resulting in posttranscriptional regulation of gene expression;G…	GO:0005737|cytoplasm;GO:0030425|dendrite;GO:0043025|neuronal cell body;GO:0005730|nucleolus;GO:0005654|nucleoplasm;	GO:0003677|DNA binding;GO:0003730|mRNA 3'-UTR binding;GO:0002039|p53 binding;GO:0044822|poly(A) RNA binding;GO:0008270|zinc ion binding;	.	.
ITGA5	ENSSSCG00000000293	2355	1840	1059	2802	2142	2252	1.44788	0.533942	0.0510875	0.272596	No	protein_coding	chr5:19583451-19611209:-	gi|335287916|ref|XP_001925287.3|	5226	0	PREDICTED: integrin alpha-5 [Sus scrofa]	gi|927128983|ref|XM_001925252.6|	4878	0	PREDICTED: Sus scrofa integrin, alpha 5 (fibronectin receptor, alpha polypeptide) (ITGA5), mRNA	P08648	1862	0	Integrin alpha-5	.	.	.	.	pfam08441	Integrin_alpha2	Integrin alpha. This domain is found in integrin alpha and integrin alpha precursors to the C terminus of a number of pfam01839 repeats and to the N-terminus of the pfam00357 cytoplasmic region. This region is composed of three immunoglobulin-like domains.	GO:0001525|angiogenesis;GO:0007155|cell adhesion;GO:0033627|cell adhesion mediated by integrin;GO:0033631|cell-cell adhesion mediated by integrin;GO:0031589|cell-substrate adhesion;GO:0007044|cell-substrate junction assembly;GO:0035987|endodermal cell differentiation;GO:0030198|extracellular matrix organization;GO:0007157|heterophilic cell-cell adhesion via plasma membrane cell adhesion molecules…	GO:0071062|alphav-beta3 integrin-vitronectin complex;GO:0009986|cell surface;GO:0031410|cytoplasmic vesicle;GO:0005783|endoplasmic reticulum;GO:0009897|external side of plasma membrane;GO:0005925|focal adhesion;GO:0005794|Golgi apparatus;GO:0008305|integrin complex;GO:0005886|plasma membrane;GO:0001726|ruffle;GO:0045202|synapse;	GO:0046872|metal ion binding;GO:0005161|platelet-derived growth factor receptor binding;GO:0043184|vascular endothelial growth factor receptor 2 binding;GO:0001618|virus receptor activity;	K06484	ITGA5; integrin alpha 5
NCKAP1L	ENSSSCG00000000295	1059	779	777	990	1038	2148	1.69032	0.757297	0.0165819	0.140758	No	protein_coding	chr5:19677875-19720547:+	gi|927129030|ref|XP_013853042.1|	5945	0	PREDICTED: nck-associated protein 1-like [Sus scrofa]	gi|955514939|ref|XM_014786575.1|	3388	0	PREDICTED: Ceratotherium simum simum NCK-associated protein 1-like (LOC101399034), transcript variant X2, mRNA	P55160	2194	0	Nck-associated protein 1-like	.	.	.	.	pfam09735	Nckap1	Membrane-associated apoptosis protein. Expression of this protein was found to be markedly reduced in patients with Alzheimer's disease. It is involved in the regulation of actin polymerization in the brain as part of a WAVE2 signalling complex.	GO:0070358|actin polymerization-dependent cell motility;GO:0001782|B cell homeostasis;GO:0050853|B cell receptor signaling pathway;GO:0006935|chemotaxis;GO:0030866|cortical actin cytoskeleton organization;GO:0048821|erythrocyte development;GO:0038096|Fc-gamma receptor signaling pathway involved in phagocytosis;GO:0030011|maintenance of cell polarity;GO:0002262|myeloid cell homeostasis;GO:0043066|…	GO:0005829|cytosol;GO:0070062|extracellular exosome;GO:0005887|integral component of plasma membrane;GO:0016020|membrane;GO:0031209|SCAR complex;	GO:0005096|GTPase activator activity;GO:0032403|protein complex binding;GO:0030295|protein kinase activator activity;	K05750	NCKAP1, NAP125; NCK-associated protein 1
PDE1B	ENSSSCG00000000297	508	501	539	605	598	469	1.12935	0.175499	0.337205	0.69198	No	protein_coding	chr5:19725354-19752890:+	gi|350584051|ref|XP_003126255.3|	2737	0	PREDICTED: calcium/calmodulin-dependent 3',5'-cyclic nucleotide phosphodiesterase 1B isoform X1 [Sus scrofa]	gi|927129012|ref|XM_003126207.5|	3147	0	PREDICTED: Sus scrofa phosphodiesterase 1B, calmodulin-dependent (PDE1B), transcript variant X1, mRNA	Q01061	968	0	Calcium/calmodulin-dependent 3',5'-cyclic nucleotide phosphodiesterase 1B	.	.	.	.	pfam00233	PDEase_I	3'5'-cyclic nucleotide phosphodiesterase.	GO:0007165|signal transduction;	GO:0005737|cytoplasm;	GO:0048101|calcium- and calmodulin-regulated 3',5'-cyclic-GMP phosphodiesterase activity;GO:0004117|calmodulin-dependent cyclic-nucleotide phosphodiesterase activity;GO:0046872|metal ion binding;	K13755	PDE1; calcium/calmodulin-dependent 3',5'-cyclic nucleotide phosphodiesterase [EC:3.1.4.17]
PPP1R1A	ENSSSCG00000000298	193	169	158	126	102	67	0.594583	-0.750051	0.012737	0.117982	No	protein_coding	chr5:19753857-19763269:-	gi|803290161|ref|XP_012004748.1|	683	3e-87	PREDICTED: protein phosphatase 1 regulatory subunit 1A isoform X3 [Ovis aries musimon]	gi|743736787|ref|XM_010964431.1|	566	0	PREDICTED: Camelus bactrianus protein phosphatase 1, regulatory (inhibitor) subunit 1A (PPP1R1A), mRNA	Q8WMS3	241	3e-78	Protein phosphatase 1 regulatory subunit 1A	.	.	.	.	pfam05395	DARPP-32	Protein phosphatase inhibitor 1/DARPP-32. This family consists of several mammalian protein phosphatase inhibitor 1 (IPP-1) and dopamine- and cAMP-regulated neuronal phosphoprotein (DARPP-32) proteins. Protein phosphatase inhibitor-1 is involved in signal transduction and is an endogenous inhibitor of protein phosphatase-1. It has been demonstrated that DARPP-32, if phosphorylated, can inhibit pr…	GO:0005977|glycogen metabolic process;GO:0035556|intracellular signal transduction;GO:0006469|negative regulation of protein kinase activity;	GO:0005737|cytoplasm;	GO:0004865|protein serine/threonine phosphatase inhibitor activity;	.	.
TESPA1	ENSSSCG00000000299	70	91	101	86	103	158	1.38818	0.473192	0.182118	0.530782	No	protein_coding	chr5:19872178-20017439:-	gi|927129050|ref|XP_013853047.1|	1788	0	PREDICTED: protein TESPA1 isoform X3 [Sus scrofa]	gi|927129037|ref|XM_013997590.1|	2284	0	PREDICTED: Sus scrofa thymocyte expressed, positive selection associated 1 (TESPA1), transcript variant X2, mRNA	A2RU30	188	0	Protein TESPA1	.	.	.	.	pfam14722	KRAP_IP3R_bind	Ki-ras-induced actin-interacting protein-IP3R-interacting domain. This family includes the N-terminus of the actin-interacting protein sperm-specific antigen 2, or KRAP (Ki-ras-induced actin-interacting protein). This region is found to be the residues that interact with inositol 1,4,5-trisphosphate receptor (IP3R). KRAP was first localized as a membrane-bound form with extracellular regions sugg…	GO:0010387|COP9 signalosome assembly;GO:0033089|positive regulation of T cell differentiation in thymus;GO:0050862|positive regulation of T cell receptor signaling pathway;	GO:0008180|COP9 signalosome;GO:0005737|cytoplasm;GO:0005789|endoplasmic reticulum membrane;	.	.	.
ENSSSCG00000000312	ENSSSCG00000000312	0	1	0	0	2	0	1.88291	0.912965	0.821319	NA	No	protein_coding	chr5:20275505-20276476:-	gi|927129083|ref|XP_013853052.1|	1588	0	PREDICTED: olfactory receptor 10C1-like [Sus scrofa]	gi|927129082|ref|XM_013997598.1|	897	0	PREDICTED: Sus scrofa olfactory receptor 10C1-like (LOC100513011), mRNA	Q96KK4	337	3e-113	Olfactory receptor 10C1	.	.	.	.	pfam13853	7tm_4	Olfactory receptor. The members of this family are transmembrane olfactory receptors.	GO:0007186|G-protein coupled receptor signaling pathway;GO:0007608|sensory perception of smell;	GO:0016021|integral component of membrane;GO:0005886|plasma membrane;	GO:0004930|G-protein coupled receptor activity;GO:0004984|olfactory receptor activity;	K04257	OLFR; olfactory receptor
ENSSSCG00000000327	ENSSSCG00000000327	0	1	0	0	1	0	1.04789	0.0674806	0.986806	NA	No	protein_coding	chr5:20534640-20535575:+	gi|194037444|ref|XP_001928531.1|	1256	3e-171	PREDICTED: olfactory receptor 6C1-like [Sus scrofa]	gi|194037443|ref|XM_001928496.1|	838	0	PREDICTED: Sus scrofa olfactory receptor 6C1-like (LOC100153526), mRNA	Q96RD1	439	2e-153	Olfactory receptor 6C1	.	.	.	.	pfam00001	7tm_1	7 transmembrane receptor (rhodopsin family). This family contains, amongst other G-protein-coupled receptors (GCPRs), members of the opsin family, which have been considered to be typical members of the rhodopsin superfamily. They share several motifs, mainly the seven transmembrane helices, GCPRs of the rhodopsin superfamily. All opsins bind a chromophore, such as 11-cis-retinal. The function of…	.	GO:0016021|integral component of membrane;GO:0005886|plasma membrane;	GO:0004930|G-protein coupled receptor activity;GO:0004984|olfactory receptor activity;	K04257	OLFR; olfactory receptor
ENSSSCG00000000332	ENSSSCG00000000332	0	5	0	2	11	0	2.63901	1.39999	0.523615	NA	No	protein_coding	chr5:20616742-20617680:+	gi|350584065|ref|XP_003481652.1|	1338	0	PREDICTED: olfactory receptor 6C1 [Sus scrofa]	gi|350584064|ref|XM_003481604.1|	783	0	PREDICTED: Sus scrofa olfactory receptor 6C1 (LOC100736743), mRNA	Q96RD1	465	1e-163	Olfactory receptor 6C1	.	.	.	.	pfam13853	7tm_4	Olfactory receptor. The members of this family are transmembrane olfactory receptors.	.	GO:0016021|integral component of membrane;GO:0005886|plasma membrane;	GO:0004930|G-protein coupled receptor activity;GO:0004984|olfactory receptor activity;	K04257	OLFR; olfactory receptor
ENSSSCG00000000333	ENSSSCG00000000333	0	0	0	0	3	0	5.49211	2.45736	0.53877	NA	No	protein_coding	chr5:20649767-20650705:+	gi|545825656|ref|XP_005663928.1|	1478	0	PREDICTED: olfactory receptor 6C75-like [Sus scrofa]	gi|927129294|ref|XM_005663871.2|	939	0	PREDICTED: Sus scrofa olfactory receptor 6C75-like (LOC100736710), mRNA	A6NL08	495	2e-175	Olfactory receptor 6C75	.	.	.	.	pfam13853	7tm_4	Olfactory receptor. The members of this family are transmembrane olfactory receptors.	.	GO:0016021|integral component of membrane;GO:0005886|plasma membrane;	GO:0004930|G-protein coupled receptor activity;GO:0004984|olfactory receptor activity;	K04257	OLFR; olfactory receptor
BLOC1S1	ENSSSCG00000000359	559	594	555	548	585	511	1.0074	0.0106309	0.946944	0.985058	No	protein_coding	chr5:21156857-21160737:+	gi|545825725|ref|XP_003126301.2|	619	4e-79	PREDICTED: biogenesis of lysosome-related organelles complex 1 subunit 1, partial [Sus scrofa]	gi|927129397|ref|XM_003126253.4|	529	0	PREDICTED: Sus scrofa biogenesis of lysosomal organelles complex-1, subunit 1 (BLOC1S1), partial mRNA	Q5R7L8	230	2e-75	Biogenesis of lysosome-related organelles complex 1 subunit 1	.	.	.	.	pfam06320	GCN5L1	GCN5-like protein 1 (GCN5L1). This family consists of several eukaryotic GCN5-like protein 1 (GCN5L1) sequences. The function of this family is unknown.	GO:0009060|aerobic respiration;GO:0008089|anterograde axon cargo transport;GO:0048490|anterograde synaptic vesicle transport;GO:0032418|lysosome localization;GO:0098779|mitophagy in response to mitochondrial depolarization;GO:0031175|neuron projection development;GO:0018394|peptidyl-lysine acetylation;	GO:1904115|axon cytoplasm;GO:0031083|BLOC-1 complex;GO:0005829|cytosol;GO:0005769|early endosome;GO:0070062|extracellular exosome;GO:0005615|extracellular space;GO:0005765|lysosomal membrane;GO:0005758|mitochondrial intermembrane space;GO:0005759|mitochondrial matrix;GO:0043234|protein complex;	.	.	.
CD63	ENSSSCG00000000361	14380	11283	14122	10724	14606	14276	1.04208	0.0594724	0.748259	0.922543	No	protein_coding	chr5:21172279-21176232:-	gi|545825732|ref|XP_005663935.1|	1194	2e-161	PREDICTED: CD63 antigen [Sus scrofa]	gi|545825731|ref|XM_005663878.1|	871	0	PREDICTED: Sus scrofa CD63 molecule (CD63), mRNA	Q76B49	410	1e-141	CD63 antigen	.	.	.	.	pfam00335	Tetraspannin	Tetraspanin family.	GO:0007155|cell adhesion;GO:0016477|cell migration;GO:0007166|cell surface receptor signaling pathway;GO:0007160|cell-matrix adhesion;GO:0035646|endosome to melanosome transport;GO:0048757|pigment granule maturation;GO:0045807|positive regulation of endocytosis;GO:2001046|positive regulation of integrin-mediated signaling pathway;GO:0002092|positive regulation of receptor internalization;GO:00150…	GO:0012505|endomembrane system;GO:0070062|extracellular exosome;GO:0005887|integral component of plasma membrane;GO:0031226|intrinsic component of plasma membrane;GO:0031902|late endosome membrane;GO:0005765|lysosomal membrane;GO:0042470|melanosome;GO:0097487|multivesicular body, internal vesicle;	.	K06497	CD63, MLA1, TSPAN30; CD63 antigen
RDH5	ENSSSCG00000000362	389	614	614	448	810	237	0.95234	-0.0704517	0.853757	0.956973	No	protein_coding	chr5:21166904-21170897:+	gi|311255624|ref|XP_003126302.1|	1573	0	PREDICTED: 11-cis retinol dehydrogenase [Sus scrofa]	gi|927129402|ref|XM_003126254.3|	1235	0	PREDICTED: Sus scrofa retinol dehydrogenase 5 (11-cis/9-cis) (RDH5), transcript variant X1, mRNA	Q27979	530	0	11-cis retinol dehydrogenase	.	.	.	.	pfam00106	adh_short	short chain dehydrogenase. This family contains a wide variety of dehydrogenases.	GO:0050896|response to stimulus;GO:0042572|retinol metabolic process;GO:0007601|visual perception;	GO:0005788|endoplasmic reticulum lumen;GO:0016020|membrane;	GO:0004745|retinol dehydrogenase activity;	K00061	RDH5; 11-cis-retinol dehydrogenase [EC:1.1.1.315]
GDF11	ENSSSCG00000000363	65	110	63	63	36	38	0.604666	-0.725789	0.0862498	0.362297	No	protein_coding	chr5:21191190-21201804:+	gi|346716171|ref|NP_001231239.1|	1845	0	growth/differentiation factor 11 precursor [Sus scrofa]	gi|262113876|emb|CU606916.20|	3348	0	Pig DNA sequence from clone CH242-141C7 on chromosome 5, complete sequence	O95390	707	0	Growth/differentiation factor 11	.	.	.	.	pfam00688	TGFb_propeptide	TGF-beta propeptide. This propeptide is known as latency associated peptide (LAP) in TGF-beta. LAP is a homodimer which is disulfide linked to TGF-beta binding protein.	GO:0048593|camera-type eye morphogenesis;GO:0048468|cell development;GO:0048469|cell maturation;GO:0040007|growth;GO:0007498|mesoderm development;GO:0001656|metanephros development;GO:0045596|negative regulation of cell differentiation;GO:0008285|negative regulation of cell proliferation;GO:0007399|nervous system development;GO:0060021|palate development;GO:0031016|pancreas development;GO:0010862…	GO:0005615|extracellular space;GO:0043231|intracellular membrane-bounded organelle;GO:0005654|nucleoplasm;GO:0043234|protein complex;	GO:0005125|cytokine activity;GO:0005160|transforming growth factor beta receptor binding;	K05497	GDF8_11; growth differentiation factor 8/11
SARNP	ENSSSCG00000000364	848	692	770	583	743	672	0.905686	-0.142917	0.411907	0.751449	No	protein_coding	chr5:21199422-21288580:-	gi|328909551|gb|AEB61443.1|	773	8e-92	SAP domain-containing ribonucleoprotein-like protein, partial [Equus caballus]	gi|262113876|emb|CU606916.20|	2343	0	Pig DNA sequence from clone CH242-141C7 on chromosome 5, complete sequence	Q5R4V4	286	1e-87	SAP domain-containing ribonucleoprotein	.	.	.	.	pfam02037	SAP	SAP domain. The SAP (after SAF-A/B, Acinus and PIAS) motif is a putative DNA/RNA binding domain found in diverse nuclear and cytoplasmic proteins.	GO:0006406|mRNA export from nucleus;GO:0006355|regulation of transcription, DNA-templated;GO:0006417|regulation of translation;GO:0006351|transcription, DNA-templated;	GO:0016607|nuclear speck;GO:0000346|transcription export complex;	GO:0003677|DNA binding;GO:0044822|poly(A) RNA binding;	K18732	SARNP, CIP29, THO1; SAP domain-containing ribonucleoprotein
ORMDL2	ENSSSCG00000000365	605	614	692	493	676	624	0.98014	-0.0289407	0.880792	0.965459	No	protein_coding	chr5:21262193-21264686:+	gi|586547666|ref|XP_006908926.1|	719	7e-92	PREDICTED: ORM1-like protein 2 isoform X1 [Pteropus alecto]	gi|262113876|emb|CU606916.20|	1115	0	Pig DNA sequence from clone CH242-141C7 on chromosome 5, complete sequence	Q9CQZ0	263	1e-86	ORM1-like protein 2	SPBC119.09c	93.6	7e-22	COG5081	pfam04061	ORMDL	ORMDL family. Evidence form suggests that ORMDLs are involved in protein folding in the ER. Orm proteins have been identified as negative regulators of sphingolipid synthesis that form a conserved complex with serine palmitoyltransferase, the first and rate-limiting enzyme in sphingolipid production. This novel and conserved protein complex, has been termed the SPOTS complex (serine palmitoyltran…	GO:0090156|cellular sphingolipid homeostasis;GO:0006672|ceramide metabolic process;GO:1900060|negative regulation of ceramide biosynthetic process;	GO:0005783|endoplasmic reticulum;GO:0016021|integral component of membrane;GO:0035339|SPOTS complex;	.	.	.
DNAJC14	ENSSSCG00000000366	1455	1251	1458	1404	1494	1484	1.10265	0.140969	0.350951	0.702987	No	protein_coding	chr5:21265665-21272646:-	gi|297307129|ref|NP_001171995.1|	3156	0	dnaJ homolog subfamily C member 14 [Sus scrofa]	gi|927129384|ref|XM_013997616.1|	2104	0	PREDICTED: Sus scrofa DnaJ (Hsp40) homolog, subfamily C, member 14 (DNAJC14), transcript variant X1, mRNA	Q95J56	1127	0	DnaJ homolog subfamily C member 14	.	.	.	.	pfam14901	Jiv90	Cleavage inducing molecular chaperone. Jiv90 is a fragment of the DnaJ protein in eukaryotes and in J-domain protein interacting with viral protein (Jiv) located in the N terminal region of the pestivirus viral polypeptide. The viral protein interacts stably with non structural (NS) protein NS2, causing a conformational change in NS2-NS3 and stimulates NS2-NS3 cleavage in trans. Cleavage of NS2-N…	GO:0015031|protein transport;GO:0016032|viral process;	GO:0005789|endoplasmic reticulum membrane;GO:0016021|integral component of membrane;	.	K09534	DNAJC14; DnaJ homolog subfamily C member 14
ENSSSCG00000000367	ENSSSCG00000000367	332	273	238	323	352	319	1.23787	0.307865	0.126666	0.441721	No	protein_coding	chr5:21274046-21279979:+	gi|311255635|ref|XP_003126328.1|	1064	9e-135	PREDICTED: transmembrane protein 198-like isoform X2 [Sus scrofa]	gi|927129430|ref|XM_003126280.3|	2507	0	PREDICTED: Sus scrofa transmembrane protein 198-like (LOC100523964), transcript variant X3, mRNA	Q6DFQ7	191	2e-52	Transmembrane protein 198	.	.	.	.	pfam13886	DUF4203	Domain of unknown function (DUF4203). This is the N-terminal region of 7tm proteins. The function is not known.	GO:0007275|multicellular organismal development;GO:0016055|Wnt signaling pathway;	GO:0016023|cytoplasmic membrane-bounded vesicle;GO:0016021|integral component of membrane;GO:0005886|plasma membrane;GO:0012506|vesicle membrane;	.	.	.
MMP19	ENSSSCG00000000368	558	650	491	537	720	535	1.10209	0.140244	0.483538	0.796331	No	protein_coding	chr5:21278081-21289547:-	gi|545825760|ref|XP_005663940.1|	2502	0	PREDICTED: matrix metalloproteinase-19 [Sus scrofa]	gi|262113876|emb|CU606916.20|	2389	0	Pig DNA sequence from clone CH242-141C7 on chromosome 5, complete sequence	Q99542	786	0	Matrix metalloproteinase-19	.	.	.	.	pfam00413	Peptidase_M10	Matrixin. The members of this family are enzymes that cleave peptides. These proteases require zinc for catalysis.	GO:0001525|angiogenesis;GO:0030154|cell differentiation;GO:0030574|collagen catabolic process;GO:0022617|extracellular matrix disassembly;GO:0001554|luteolysis;GO:0001541|ovarian follicle development;GO:0001542|ovulation from ovarian follicle;GO:0006508|proteolysis;GO:0051591|response to cAMP;GO:0009725|response to hormone;	GO:0005576|extracellular region;GO:0005578|proteinaceous extracellular matrix;	GO:0005509|calcium ion binding;GO:0004222|metalloendopeptidase activity;GO:0004252|serine-type endopeptidase activity;GO:0008270|zinc ion binding;	K07998	MMP19, MMP18; matrix metalloproteinase-19 (RASI) [EC:3.4.24.-]
DGKA	ENSSSCG00000000370	289	312	207	273	416	316	1.30125	0.379896	0.12555	0.439648	No	protein_coding	chr5:21331468-21356183:+	gi|545825717|ref|XP_005663932.1|	4105	0	PREDICTED: diacylglycerol kinase alpha isoform X2 [Sus scrofa]	gi|209954842|ref|NM_214032.2|	2752	0	Sus scrofa diacylglycerol kinase, alpha 80kDa (DGKA), mRNA	P20192	1495	0	Diacylglycerol kinase alpha	.	.	.	.	pfam00609	DAGK_acc	Diacylglycerol kinase accessory domain. Diacylglycerol (DAG) is a second messenger that acts as a protein kinase C activator. This domain is assumed to be an accessory domain: its function is unknown.	GO:0035556|intracellular signal transduction;GO:0007205|protein kinase C-activating G-protein coupled receptor signaling pathway;	GO:0005622|intracellular;	GO:0005524|ATP binding;GO:0005509|calcium ion binding;GO:0004143|diacylglycerol kinase activity;	K00901	dgkA, DGK; diacylglycerol kinase (ATP) [EC:2.7.1.107]
PMEL	ENSSSCG00000000371	15	18	22	30	62	25	2.19986	1.13741	0.0391699	0.236245	No	protein_coding	chr5:21355619-21364987:-	gi|927129455|ref|XP_003481662.3|	3065	0	PREDICTED: melanocyte protein PMEL [Sus scrofa]	gi|927129454|ref|XM_003481614.3|	2037	0	PREDICTED: Sus scrofa premelanosome protein (PMEL), mRNA	Q06154	994	0	Melanocyte protein PMEL	.	.	.	.	pfam00801	PKD	PKD domain. This domain was first identified in the Polycystic kidney disease protein PKD1. This domain has been predicted to contain an Ig-like fold.	GO:0048066|developmental pigmentation;GO:0042438|melanin biosynthetic process;GO:0032438|melanosome organization;	GO:0005789|endoplasmic reticulum membrane;GO:0005576|extracellular region;GO:0005794|Golgi apparatus;GO:0005887|integral component of plasma membrane;GO:0042470|melanosome;GO:0005771|multivesicular body;	.	K17304	PMEL, SILV; melanocyte protein PMEL
CDK2	ENSSSCG00000000373	104	89	86	108	120	65	1.09718	0.133806	0.679718	0.896074	No	protein_coding	chr5:21364387-21373086:+	gi|927129486|ref|XP_013843751.1|	1803	0	PREDICTED: cyclin-dependent kinase 2 isoform X1 [Sus scrofa]	gi|927129498|ref|XM_013988299.1|	1995	0	PREDICTED: Sus scrofa cyclin-dependent kinase 2 (CDK2), transcript variant X5, mRNA	P97377	79.7	2e-14	Cyclin-dependent kinase 2	.	.	.	.	pfam00069	Pkinase	Protein kinase domain.	GO:0007596|blood coagulation;GO:0051301|cell division;GO:0007099|centriole replication;GO:0006281|DNA repair;GO:0000082|G1/S transition of mitotic cell cycle;GO:0051321|meiotic cell cycle;GO:0007067|mitotic nuclear division;GO:0000122|negative regulation of transcription from RNA polymerase II promoter;GO:0018105|peptidyl-serine phosphorylation;GO:0008284|positive regulation of cell proliferation…	GO:0015030|Cajal body;GO:0000781|chromosome, telomeric region;GO:0000793|condensed chromosome;GO:0097123|cyclin A1-CDK2 complex;GO:0097124|cyclin A2-CDK2 complex;GO:0097134|cyclin E1-CDK2 complex;GO:0097135|cyclin E2-CDK2 complex;GO:0000307|cyclin-dependent protein kinase holoenzyme complex;GO:0005737|cytoplasm;GO:0005768|endosome;GO:0005815|microtubule organizing center;GO:0005654|nucleoplasm;GO…	GO:0005524|ATP binding;GO:0030332|cyclin binding;GO:0004693|cyclin-dependent protein serine/threonine kinase activity;GO:0035173|histone kinase activity;GO:0016301|kinase activity;GO:0046872|metal ion binding;GO:0004672|protein kinase activity;	K02206	CDK2; cyclin-dependent kinase 2 [EC:2.7.11.22]
RPS26	ENSSSCG00000000374	16102	12534	18568	12570	17343	18917	1.08225	0.114033	0.609843	0.86315	No	protein_coding	chr5:21431659-21434295:+	gi|556760502|ref|XP_005975568.1|	473	1e-53	PREDICTED: 40S ribosomal protein S26 isoform X1 [Pantholops hodgsonii]	gi|402745801|ref|NM_001097481.2|	439	0	Sus scrofa ribosomal protein S26 (RPS26), mRNA	P62856	163	4e-47	40S ribosomal protein S26	SPAC1805.11c	130	6e-35	COG4830	pfam01283	Ribosomal_S26e	Ribosomal protein S26e.	GO:0006412|translation;	GO:0022627|cytosolic small ribosomal subunit;	GO:0003729|mRNA binding;GO:0003735|structural constituent of ribosome;	K02976	RP-S26e, RPS26; small subunit ribosomal protein S26e
SUOX	ENSSSCG00000000376	883	907	1443	804	1219	785	0.900602	-0.151038	0.572761	0.843637	No	protein_coding	chr5:21395266-21399736:+	gi|347300237|ref|NP_001231427.1|	2808	0	sulfite oxidase, mitochondrial [Sus scrofa]	gi|371910256|dbj|AK394822.1|	2141	0	Sus scrofa mRNA, clone: OVR010027A10, expressed in ovary	P51687	974	0	Sulfite oxidase, mitochondrial	MT1801	238	5e-70	COG2041	pfam03404	Mo-co_dimer	Mo-co oxidoreductase dimerization domain. This domain is found in molybdopterin cofactor (Mo-co) oxidoreductases. It is involved in dimer formation, and has an Ig-fold structure.	GO:0042128|nitrate assimilation;GO:0070221|sulfide oxidation, using sulfide:quinone oxidoreductase;	GO:0005758|mitochondrial intermembrane space;GO:0005759|mitochondrial matrix;	GO:0020037|heme binding;GO:0030151|molybdenum ion binding;GO:0043546|molybdopterin cofactor binding;GO:0008482|sulfite oxidase activity;	K00387	SUOX; sulfite oxidase [EC:1.8.3.1]
ENSSSCG00000000377	ENSSSCG00000000377	1925	1410	1688	1892	2304	1969	1.28532	0.362125	0.0352595	0.222809	No	protein_coding	chr5:21496025-21504946:+	gi|927129565|ref|XP_013843758.1|	1880	0	PREDICTED: proliferation-associated protein 2G4 [Sus scrofa]	gi|115550357|dbj|AK238622.1|	2250	0	Sus scrofa mRNA, clone:THY010007G02, expressed in thymus	Q9UQ80	62.4	8e-09	Proliferation-associated protein 2G4	SPAC23H4.09	227	3e-65	COG0024	pfam00557	Peptidase_M24	Metallopeptidase family M24. This family contains metallopeptidases. It also contains non-peptidase homologues such as the N terminal domain of Spt16 which is a histone H3-H4 binding module.	GO:0007050|cell cycle arrest;GO:0008283|cell proliferation;GO:0043066|negative regulation of apoptotic process;GO:0045892|negative regulation of transcription, DNA-templated;GO:0045597|positive regulation of cell differentiation;GO:0006417|regulation of translation;GO:0006364|rRNA processing;GO:0006351|transcription, DNA-templated;	GO:0005737|cytoplasm;GO:0070062|extracellular exosome;GO:0030529|ribonucleoprotein complex;GO:0016020|membrane;GO:0005730|nucleolus;GO:0005654|nucleoplasm;GO:0005634|nucleus;	GO:0003677|DNA binding;GO:0044822|poly(A) RNA binding;GO:0003700|transcription factor activity, sequence-specific DNA binding;GO:0031625|ubiquitin protein ligase binding;	.	.
ESYT1	ENSSSCG00000000379	3510	4571	4810	3214	3584	3295	0.817123	-0.291375	0.111845	0.41277	No	protein_coding	chr5:21518070-21534463:+	gi|311255662|ref|XP_003126310.1|	4599	0	PREDICTED: extended synaptotagmin-1 [Sus scrofa]	gi|927129525|ref|XM_003126262.3|	1716	0	PREDICTED: Sus scrofa extended synaptotagmin-like protein 1 (ESYT1), mRNA	Q5RAG2	1606	0	Extended synaptotagmin-1	SPCP31B10.06	65.5	7e-10	COG5038	pfam00168	C2	C2 domain.	GO:0006869|lipid transport;	GO:0030176|integral component of endoplasmic reticulum membrane;GO:0005886|plasma membrane;	GO:0008289|lipid binding;GO:0046872|metal ion binding;	.	.
SMARCC2	ENSSSCG00000000382	3606	3574	3007	3691	3612	2990	1.0591	0.082836	0.594019	0.854349	No	protein_coding	chr5:21560934-21636211:-	gi|62087592|dbj|BAD92243.1|	4576	0	SWI/SNF-related matrix-associated actin-dependent regulator of chromatin c2 isoform b variant [Homo sapiens]	gi|545825940|ref|XM_001929168.5|	4152	0	PREDICTED: Sus scrofa SWI/SNF complex subunit SMARCC2 (LOC100157539), transcript variant X5, mRNA	Q8TAQ2	1594	0	SWI/SNF complex subunit SMARCC2	YJL176c	222	2e-58	COG5259	pfam04433	SWIRM	SWIRM domain. This SWIRM domain is a small alpha-helical domain of about 85 amino acid residues found in chromosomal proteins. It contains a helix-turn helix motif and binds to DNA.	GO:0043044|ATP-dependent chromatin remodeling;GO:0016569|covalent chromatin modification;GO:0006338|chromatin remodeling;GO:0000122|negative regulation of transcription from RNA polymerase II promoter;GO:0045892|negative regulation of transcription, DNA-templated;GO:0006337|nucleosome disassembly;GO:0045893|positive regulation of transcription, DNA-templated;GO:0006357|regulation of transcription…	GO:0071565|nBAF complex;GO:0071564|npBAF complex;GO:0000790|nuclear chromatin;GO:0005654|nucleoplasm;GO:0043234|protein complex;GO:0016514|SWI/SNF complex;	GO:0003682|chromatin binding;GO:0003677|DNA binding;GO:0003713|transcription coactivator activity;	K11649	SMARCC; SWI/SNF related-matrix-associated actin-dependent regulator of chromatin subfamily C
RNF41	ENSSSCG00000000383	1568	1206	972	1305	1404	1386	1.15035	0.202071	0.305631	0.665684	No	protein_coding	chr5:21596306-21624569:-	gi|114051760|ref|NP_001039990.1|	1704	0	E3 ubiquitin-protein ligase NRDP1 [Bos taurus]	gi|927129573|ref|XM_013988306.1|	3272	0	PREDICTED: Sus scrofa E3 ubiquitin-protein ligase NRDP1 (LOC100157936), transcript variant X2, mRNA	Q5R7T5	660	0	E3 ubiquitin-protein ligase NRDP1	.	.	.	.	pfam08941	USP8_interact	USP8 interacting. This domain interacts with the UBP deubiquitinating enzyme USP8.	GO:0006914|autophagy;GO:0097191|extrinsic apoptotic signaling pathway;GO:0030336|negative regulation of cell migration;GO:0008285|negative regulation of cell proliferation;GO:1901525|negative regulation of macromitophagy;GO:2000379|positive regulation of reactive oxygen species metabolic process;GO:0051091|positive regulation of sequence-specific DNA binding transcription factor activity;GO:00104…	.	GO:0016881|acid-amino acid ligase activity;GO:0031386|protein tag;GO:0061630|ubiquitin protein ligase activity;GO:0004842|ubiquitin-protein transferase activity;GO:0008270|zinc ion binding;	K11981	RNF41, NRDP1; E3 ubiquitin-protein ligase NRDP1 [EC:2.3.2.27]
NABP2	ENSSSCG00000000384	448	430	434	320	430	343	0.870621	-0.199884	0.284824	0.643299	No	protein_coding	chr5:21624143-21634412:+	gi|795335349|ref|XP_011781509.1|	814	6e-96	PREDICTED: SOSS complex subunit B1 isoform X1 [Colobus angolensis palliatus]	gi|927129583|ref|XM_005655605.2|	1245	0	PREDICTED: Sus scrofa nucleic acid binding protein 2 (NABP2), transcript variant X2, mRNA	A6QLK2	302	2e-96	SOSS complex subunit B1	ECU01g0880	56.6	4e-08	COG1599	pfam07223	DUF1421	Protein of unknown function (DUF1421). This family represents a conserved region approximately 350 residues long within a number of plant proteins of unknown function.	GO:0006974|cellular response to DNA damage stimulus;GO:0006281|DNA repair;GO:0000724|double-strand break repair via homologous recombination;GO:0070200|establishment of protein localization to telomere;GO:0007093|mitotic cell cycle checkpoint;GO:1904355|positive regulation of telomere capping;GO:0010212|response to ionizing radiation;	GO:0005737|cytoplasm;GO:0000784|nuclear chromosome, telomeric region;GO:0005654|nucleoplasm;GO:0005634|nucleus;GO:0070876|SOSS complex;	GO:0098505|G-rich strand telomeric DNA binding;GO:0003697|single-stranded DNA binding;	.	.
SLC39A5	ENSSSCG00000000385	8	7	7	4	2	3	0.430754	-1.21506	0.246958	0.606885	No	protein_coding	chr5:21628067-21639837:+	gi|311255673|ref|XP_001927736.2|	1509	0	PREDICTED: zinc transporter ZIP5 [Sus scrofa]	gi|755749647|ref|XM_006933810.2|	2844	0	PREDICTED: Felis catus solute carrier family 39 (zinc transporter), member 5 (SLC39A5), transcript variant X2, mRNA	Q6ZMH5	464	8e-155	Zinc transporter ZIP5	RSc2227	57.4	1e-07	COG0428	pfam02535	Zip	ZIP Zinc transporter. The ZIP family consists of zinc transport proteins and many putative metal transporters. The main contribution to this family is from the Arabidopsis thaliana ZIP protein family these proteins are responsible for zinc uptake in the plant. Also found within this family are C. elegans proteins of unknown function which are annotated as being similar to human growth arrest indu…	GO:0030509|BMP signaling pathway;GO:0034224|cellular response to zinc ion starvation;GO:0006882|cellular zinc ion homeostasis;GO:0001654|eye development;GO:0070315|G1 to G0 transition involved in cell differentiation;GO:0061351|neural precursor cell proliferation;GO:0048026|positive regulation of mRNA splicing, via spliceosome;GO:0071578|zinc II ion transmembrane import;	GO:0016323|basolateral plasma membrane;GO:0070062|extracellular exosome;GO:0005887|integral component of plasma membrane;	GO:0005385|zinc ion transmembrane transporter activity;	K14711	SLC39A5, ZIP5; solute carrier family 39 (zinc transporter), member 5
ANKRD52	ENSSSCG00000000386	231	382	242	422	366	364	1.41186	0.497598	0.0548784	0.284375	No	protein_coding	chr5:21637613-21657092:-	gi|348580936|ref|XP_003476234.1|	5578	0	PREDICTED: serine/threonine-protein phosphatase 6 regulatory ankyrin repeat subunit C [Cavia porcellus]	gi|927129752|ref|XM_013988323.1|	8104	0	PREDICTED: Sus scrofa serine/threonine-protein phosphatase 6 regulatory ankyrin repeat subunit C (LOC100519313), mRNA	Q8BTI7	2143	0	Serine/threonine-protein phosphatase 6 regulatory ankyrin repeat subunit C	all2748	177	6e-46	COG0666	pfam12796	Ank_2	Ankyrin repeats (3 copies).	GO:0030509|BMP signaling pathway;GO:0034224|cellular response to zinc ion starvation;GO:0006882|cellular zinc ion homeostasis;GO:0001654|eye development;GO:0070315|G1 to G0 transition involved in cell differentiation;GO:0061351|neural precursor cell proliferation;GO:0048026|positive regulation of mRNA splicing, via spliceosome;GO:0071578|zinc II ion transmembrane import;	GO:0016323|basolateral plasma membrane;GO:0070062|extracellular exosome;GO:0005887|integral component of plasma membrane;	GO:0005385|zinc ion transmembrane transporter activity;	K15504	ANKRD52; serine/threonine-protein phosphatase 6 regulatory ankyrin repeat subunit C
PAN2	ENSSSCG00000000393	1629	1961	1663	1454	1632	1555	0.924763	-0.112845	0.472995	0.79138	No	protein_coding	chr5:21710772-21748950:-	gi|350584102|ref|XP_001929328.3|	6251	0	PREDICTED: PAB-dependent poly(A)-specific ribonuclease subunit PAN2 isoform X3 [Sus scrofa]	gi|927129673|ref|XM_001929293.5|	4552	0	PREDICTED: Sus scrofa PAN2 poly(A) specific ribonuclease subunit (PAN2), transcript variant X4, mRNA	Q504Q3	2169	0	PAB-dependent poly(A)-specific ribonuclease subunit PAN2	SPAC22G7.04_2	275	2e-80	COG0847	pfam02864	STAT_bind	STAT protein, DNA binding domain. STAT proteins (Signal Transducers and Activators of Transcription) are a family of transcription factors that are specifically activated to regulate gene transcription when cells encounter cytokines and growth factors. This family represents the DNA binding domain of STAT, which has an ig-like fold. STAT proteins also include an SH2 domain pfam00017.	GO:0006397|mRNA processing;GO:0000289|nuclear-transcribed mRNA poly(A) tail shortening;GO:0010606|positive regulation of cytoplasmic mRNA processing body assembly;	GO:0000932|cytoplasmic mRNA processing body;GO:0005829|cytosol;GO:0005634|nucleus;GO:0031251|PAN complex;	GO:0000175|3'-5'-exoribonuclease activity;GO:0003676|nucleic acid binding;GO:0004535|poly(A)-specific ribonuclease activity;	K12571	PAN2; PAB-dependent poly(A)-specific ribonuclease subunit 2 [EC:3.1.13.4]
ENSSSCG00000000394	ENSSSCG00000000394	877	761	812	581	870	978	1.03943	0.0557865	0.80573	0.944158	No	protein_coding	chr5:21707834-21711292:-	gi|961763390|ref|XP_014940572.1|	895	3e-116	PREDICTED: protein canopy homolog 2 isoform X1 [Acinonyx jubatus]	gi|297307132|ref|NM_001185068.1|	1232	0	Sus scrofa canopy FGF signaling regulator 2 (CNPY2), mRNA	Q9Y2B0	332	7e-112	Protein canopy homolog 2	.	.	.	.	pfam11938	DUF3456	TLR4 regulator and MIR-interacting MSAP. This family of proteins, found from plants to humans, is PRAT4 (A and B), a Protein Associated with Toll-like receptor 4. The Toll family of receptors - TLRs - plays an essential role in innate recognition of microbial products, the first line of defence against bacterial infection. PRAT4A influences the subcellular distribution and the strength of TLR res…	GO:0007167|enzyme linked receptor protein signaling pathway;GO:0010629|negative regulation of gene expression;GO:0045716|positive regulation of low-density lipoprotein particle receptor biosynthetic process;GO:0010988|regulation of low-density lipoprotein particle clearance;GO:0009888|tissue development;	GO:0005783|endoplasmic reticulum;GO:0005887|integral component of plasma membrane;	.	.	.
STAT2	ENSSSCG00000000396	1049	703	946	1079	1244	1534	1.50228	0.587156	0.00884509	0.0915497	No	protein_coding	chr5:21733030-21751354:-	gi|47522708|ref|NP_999054.1|	4235	0	signal transducer and activator of transcription 2 [Sus scrofa]	gi|47522707|ref|NM_213889.1|	4575	0	Sus scrofa signal transducer and activator of transcription 2, 113kDa (STAT2), mRNA	O02799	1635	0	Signal transducer and activator of transcription 2	.	.	.	.	pfam02864	STAT_bind	STAT protein, DNA binding domain. STAT proteins (Signal Transducers and Activators of Transcription) are a family of transcription factors that are specifically activated to regulate gene transcription when cells encounter cytokines and growth factors. This family represents the DNA binding domain of STAT, which has an ig-like fold. STAT proteins also include an SH2 domain pfam00017.	GO:0051607|defense response to virus;GO:0090140|regulation of mitochondrial fission;GO:0001932|regulation of protein phosphorylation;GO:0006351|transcription, DNA-templated;GO:0060337|type I interferon signaling pathway;	GO:0005737|cytoplasm;GO:0005634|nucleus;	GO:0003677|DNA binding;GO:0004871|signal transducer activity;GO:0003700|transcription factor activity, sequence-specific DNA binding;	K11221	STAT2; signal transducer and activator of transcription 2
APOF	ENSSSCG00000000398	4	1	0	3	7	2	2.52404	1.33573	0.406878	NA	No	protein_coding	chr5:21759475-21760815:-	gi|545825791|ref|XP_005655648.1|	1627	0	PREDICTED: ovarian and testicular apolipoprotein N isoform X1 [Sus scrofa]	gi|927129515|ref|XM_005655591.2|	1202	0	PREDICTED: Sus scrofa ovarian and testicular apolipoprotein N (APON), transcript variant X1, mRNA	Q13790	57.4	8e-08	Apolipoprotein F	.	.	.	.	pfam15148	Apolipo_F	Apolipoprotein F.	GO:0008203|cholesterol metabolic process;GO:0006629|lipid metabolic process;GO:0006869|lipid transport;	GO:0005576|extracellular region;GO:0034364|high-density lipoprotein particle;GO:0034362|low-density lipoprotein particle;	GO:0015485|cholesterol binding;GO:0005319|lipid transporter activity;GO:0005102|receptor binding;	.	.
TIMELESS	ENSSSCG00000000399	32	53	60	118	106	144	2.65551	1.40899	0.000107947	0.00359966	Up	protein_coding	chr5:21759475-21787521:-	gi|311255691|ref|XP_003126332.1|	5333	0	PREDICTED: protein timeless homolog [Sus scrofa]	gi|927129715|ref|XM_003126284.3|	3938	0	PREDICTED: Sus scrofa timeless circadian clock (TIMELESS), mRNA	Q9UNS1	1842	0	Protein timeless homolog	.	.	.	.	pfam05029	TIMELESS_C	Timeless protein C terminal region. The timeless (tim) gene is essential for circadian function in Drosophila. Putative homologues of Drosophila tim have been identified in both mice and humans (mTim and hTIM, respectively). Mammalian TIM is not the true orthologue of Drosophila TIM, but is the likely orthologue of a fly gene, timeout (also called tim-2). mTim has been shown to be essential for e…	GO:0048754|branching morphogenesis of an epithelial tube;GO:0044770|cell cycle phase transition;GO:0051301|cell division;GO:0006974|cellular response to DNA damage stimulus;GO:0007623|circadian rhythm;GO:0009582|detection of abiotic stimulus;GO:0006260|DNA replication;GO:0030324|lung development;GO:0007067|mitotic nuclear division;GO:0002009|morphogenesis of an epithelium;GO:0000122|negative regu…	GO:0015630|microtubule cytoskeleton;GO:0000790|nuclear chromatin;GO:0005730|nucleolus;GO:0005654|nucleoplasm;GO:0005634|nucleus;	.	K03155	TIMELESS; timeless
MIP	ENSSSCG00000000400	0	0	0	0	0	2	3.8858	1.95821	0.627448	NA	No	protein_coding	chr5:21787826-21793592:-	gi|311255693|ref|XP_003126321.1|	1276	3e-168	PREDICTED: lens fiber major intrinsic protein [Sus scrofa]	gi|927129726|ref|XM_003126273.3|	1001	0	PREDICTED: Sus scrofa major intrinsic protein of lens fiber (MIP), mRNA	A2IBY8	489	5e-167	Lens fiber major intrinsic protein	PA4034	88.2	2e-18	COG0580	pfam00230	MIP	Major intrinsic protein. MIP (Major Intrinsic Protein) family proteins exhibit essentially two distinct types of channel properties: (1) specific water transport by the aquaporins, and (2) small neutral solutes transport, such as glycerol by the glycerol facilitators.	GO:0009992|cellular water homeostasis;GO:1990349|gap junction-mediated intercellular transport;GO:0034220|ion transmembrane transport;GO:0045785|positive regulation of cell adhesion;GO:0051289|protein homotetramerization;GO:0050896|response to stimulus;GO:0006833|water transport;	GO:0016324|apical plasma membrane;GO:0005783|endoplasmic reticulum;GO:0005921|gap junction;GO:0005887|integral component of plasma membrane;GO:0005886|plasma membrane;	GO:0005516|calmodulin binding;GO:0005243|gap junction channel activity;GO:0015254|glycerol channel activity;GO:0005212|structural constituent of eye lens;GO:0015250|water channel activity;	K09863	AQP0, MIP; aquaporin-0
GLS2	ENSSSCG00000000401	32	34	71	39	37	40	0.882015	-0.181125	0.70433	0.905551	No	protein_coding	chr5:21804309-21819656:-	gi|350584120|ref|XP_003481672.1|	3135	0	PREDICTED: glutaminase liver isoform, mitochondrial isoform X2 [Sus scrofa]	gi|927129779|ref|XM_003481629.3|	2079	0	PREDICTED: Sus scrofa glutaminase liver isoform, mitochondrial (LOC100738224), transcript variant X2, mRNA	Q9UI32	1144	0	Glutaminase liver isoform, mitochondrial	all2934	251	8e-73	COG2066	pfam04960	Glutaminase	Glutaminase. This family of enzymes deaminates glutamine to glutamate EC:3.5.1.2.	GO:0008652|cellular amino acid biosynthetic process;GO:0006520|cellular amino acid metabolic process;GO:0006537|glutamate biosynthetic process;GO:0014047|glutamate secretion;GO:0006543|glutamine catabolic process;GO:1903955|positive regulation of protein targeting to mitochondrion;GO:0072593|reactive oxygen species metabolic process;GO:0042981|regulation of apoptotic process;	GO:0005759|mitochondrial matrix;GO:0005739|mitochondrion;	GO:0004359|glutaminase activity;	K01425	glsA, GLS; glutaminase [EC:3.5.1.2]
RBMS2	ENSSSCG00000000402	1508	1458	1356	1644	1277	1288	1.02287	0.0326265	0.853019	0.956905	No	protein_coding	chr5:21819852-21932604:+	gi|927129787|ref|XP_003126323.5|	1869	0	PREDICTED: RNA-binding motif, single-stranded-interacting protein 2 [Sus scrofa]	gi|927129786|ref|XM_003126275.5|	5865	0	PREDICTED: Sus scrofa RNA binding motif, single stranded interacting protein 2 (RBMS2), mRNA	Q15434	625	0	RNA-binding motif, single-stranded-interacting protein 2	.	.	.	.	pfam00076	RRM_1	RNA recognition motif. (a.k.a. RRM, RBD, or RNP domain). The RRM motif is probably diagnostic of an RNA binding protein. RRMs are found in a variety of RNA binding proteins, including various hnRNP proteins, proteins implicated in regulation of alternative splicing, and protein components of snRNPs. The motif also appears in a few single stranded DNA binding proteins. The RRM structure consists o…	GO:0006396|RNA processing;	GO:0005634|nucleus;	GO:0000166|nucleotide binding;GO:0044822|poly(A) RNA binding;GO:0003723|RNA binding;	.	.
BAZ2A	ENSSSCG00000000403	1195	1418	1468	1583	1314	1193	1.04846	0.068265	0.722698	0.912511	No	protein_coding	chr5:21933281-21983034:-	gi|927129811|ref|XP_013853080.1|	5134	0	PREDICTED: bromodomain adjacent to zinc finger domain protein 2A isoform X4 [Sus scrofa]	gi|821399385|ref|XM_012534674.1|	6150	0	PREDICTED: Orcinus orca bromodomain adjacent to zinc finger domain, 2A (BAZ2A), mRNA	Q9UIF9	1141	0	Bromodomain adjacent to zinc finger domain protein 2A	SPAC1952.05	84.7	1e-15	COG5076	pfam01429	MBD	Methyl-CpG binding domain. The Methyl-CpG binding domain (MBD) binds to DNA that contains one or more symmetrically methylated CpGs. DNA methylation in animals is associated with alterations in chromatin structure and silencing of gene expression. MBD has negligible non-specific affinity for DNA. In vitro foot-printing with MeCP2 showed the MBD can protect a 12 nucleotide region surrounding a met…	GO:0006338|chromatin remodeling;GO:0000183|chromatin silencing at rDNA;GO:0006306|DNA methylation;GO:0016575|histone deacetylation;GO:0006355|regulation of transcription, DNA-templated;GO:0006351|transcription, DNA-templated;	GO:0005677|chromatin silencing complex;GO:0005737|cytoplasm;GO:0005730|nucleolus;GO:0005654|nucleoplasm;GO:0033553|rDNA heterochromatin;	GO:0042393|histone binding;GO:0016922|ligand-dependent nuclear receptor binding;GO:0070577|lysine-acetylated histone binding;GO:0003723|RNA binding;GO:0001164|RNA polymerase I CORE element sequence-specific DNA binding;GO:0008270|zinc ion binding;	K15224	BAZ2A, TIP5; bromodomain adjacent to zinc finger domain protein 2A
ENSSSCG00000000405	ENSSSCG00000000405	18783	25245	27599	19321	19113	13757	0.758902	-0.398014	0.067437	0.317395	No	protein_coding	chr5:21981708-21992407:-	gi|655739959|ref|XP_002711130.2|	2433	0	PREDICTED: ATP synthase subunit beta, mitochondrial [Oryctolagus cuniculus]	gi|371912285|dbj|AK392106.1|	1802	0	Sus scrofa mRNA, clone: HTMT10050C04, expressed in hypothalamus	P00829	868	0	ATP synthase subunit beta, mitochondrial	SPAC222.12c	709	0	COG0055	pfam00006	ATP-synt_ab	ATP synthase alpha/beta family, nucleotide-binding domain. This family includes the ATP synthase alpha and beta subunits, the ATP synthase associated with flagella and the termination factor Rho.	GO:0001525|angiogenesis;GO:0006754|ATP biosynthetic process;GO:0015991|ATP hydrolysis coupled proton transport;GO:0006091|generation of precursor metabolites and energy;GO:0006629|lipid metabolic process;GO:0042776|mitochondrial ATP synthesis coupled proton transport;GO:0007005|mitochondrion organization;GO:0006933|negative regulation of cell adhesion involved in substrate-bound cell migration;GO…	GO:0009986|cell surface;GO:0070062|extracellular exosome;GO:0031012|extracellular matrix;GO:0016020|membrane;GO:0005759|mitochondrial matrix;GO:0031966|mitochondrial membrane;GO:0042645|mitochondrial nucleoid;GO:0005753|mitochondrial proton-transporting ATP synthase complex;GO:0005754|mitochondrial proton-transporting ATP synthase, catalytic core;GO:0005739|mitochondrion;GO:0043209|myelin sheath;…	GO:0005524|ATP binding;GO:0042288|MHC class I protein binding;GO:0046933|proton-transporting ATP synthase activity, rotational mechanism;GO:0046961|proton-transporting ATPase activity, rotational mechanism;GO:0022857|transmembrane transporter activity;GO:0005215|transporter activity;	K02133	ATPeF1B, ATP5B, ATP2; F-type H+-transporting ATPase subunit beta [EC:3.6.3.14]
PTGES3	ENSSSCG00000000406	1623	1658	1510	1510	1281	1400	0.918652	-0.122409	0.437339	0.768576	No	protein_coding	chr5:22000340-22021662:-	gi|511907519|ref|XP_004773209.1|	955	7e-119	PREDICTED: prostaglandin E synthase 3 isoform X1 [Mustela putorius furo]	gi|927129821|ref|XM_001929413.5|	1897	0	PREDICTED: Sus scrofa prostaglandin E synthase 3 (cytosolic) (PTGES3), transcript variant X1, mRNA	Q5NVM4	309	5e-100	Prostaglandin E synthase 3	.	.	.	.	pfam04969	CS	CS domain. The CS and CHORD (pfam04968) are fused into a single polypeptide chain in metazoans but are found in separate proteins in plants; this is thought to be indicative of an interaction between CS and CHORD. It has been suggested that the CS domain is a binding module for HSP90, implying that CS domain-containing proteins are involved in recruiting heat shock proteins to multiprotein assemb…	GO:0001516|prostaglandin biosynthetic process;	GO:0005737|cytoplasm;	GO:0050220|prostaglandin-E synthase activity;	K15730	PTGES3; cytosolic prostaglandin-E synthase [EC:5.3.99.3]
NAB2	ENSSSCG00000000411	357	360	182	344	304	206	0.998426	-0.00227231	0.994234	0.998249	No	protein_coding	chr5:22400548-22410479:+	gi|194037570|ref|XP_001929520.1|	2334	0	PREDICTED: NGFI-A-binding protein 2 [Sus scrofa]	gi|927130003|ref|XM_001929485.5|	2325	0	PREDICTED: Sus scrofa NGFI-A-binding protein 2 (LOC100157578), mRNA	Q15742	75.5	3e-12	NGFI-A-binding protein 2	.	.	.	.	pfam04904	NCD1	NAB conserved region 1 (NCD1). Nab1 and Nab2 are co-repressors that specifically interact with and repress transcription mediated by the three members of the NGFI-A (Egr-1, Krox24, zif/268) family of transcription factors. This region consists of the N-terminal NAB conserved region 1, which interacts with the EGR1 inhibitory domain (R1). It may also mediate multimerization.	GO:0008283|cell proliferation;GO:0001958|endochondral ossification;GO:0042552|myelination;GO:0016480|negative regulation of transcription from RNA polymerase III promoter;GO:0007399|nervous system development;GO:0045682|regulation of epidermis development;GO:0014037|Schwann cell differentiation;GO:0006351|transcription, DNA-templated;	GO:0005634|nucleus;	GO:0003714|transcription corepressor activity;	.	.
MYO1A	ENSSSCG00000000413	17	24	18	12	21	5	0.666932	-0.584389	0.404083	0.746136	No	protein_coding	chr5:22337906-22363502:-	gi|927129911|ref|XP_013853091.1|	5196	0	PREDICTED: LOW QUALITY PROTEIN: unconventional myosin-Ia [Sus scrofa]	gi|927129910|ref|XM_013997637.1|	3730	0	PREDICTED: Sus scrofa myosin IA (MYO1A), mRNA	P10568	1856	0	Unconventional myosin-Ia	SPBC146.13c	509	1e-156	COG5022	pfam00063	Myosin_head	Myosin head (motor domain).	GO:0030033|microvillus assembly;GO:0007605|sensory perception of sound;GO:0051648|vesicle localization;	GO:0016324|apical plasma membrane;GO:0009925|basal plasma membrane;GO:0016323|basolateral plasma membrane;GO:0005903|brush border;GO:0030864|cortical actin cytoskeleton;GO:0005737|cytoplasm;GO:0031941|filamentous actin;GO:0016328|lateral plasma membrane;GO:0005902|microvillus;GO:0016459|myosin complex;GO:0044853|plasma membrane raft;	GO:0005524|ATP binding;GO:0003774|motor activity;	K10356	MYO1; myosin I
SDR9C7	ENSSSCG00000000415	35	81	67	20	89	46	0.872334	-0.197047	0.727052	0.914244	No	protein_coding	chr5:22228042-22244086:-	gi|927129954|ref|XP_003355526.3|	1666	0	PREDICTED: short-chain dehydrogenase/reductase family 9C member 7 [Sus scrofa]	gi|927129953|ref|XM_003355478.3|	1637	0	PREDICTED: Sus scrofa short chain dehydrogenase/reductase family 9C, member 7 (SDR9C7), mRNA	Q8NEX9	608	0	Short-chain dehydrogenase/reductase family 9C member 7	.	.	.	.	pfam00106	adh_short	short chain dehydrogenase. This family contains a wide variety of dehydrogenases.	GO:0055114|oxidation-reduction process;	GO:0005737|cytoplasm;GO:0005730|nucleolus;	GO:0004745|retinol dehydrogenase activity;	.	.
RDH16	ENSSSCG00000000419	86	732	704	2689	3637	3333	6.55656	2.71294	0.00115923	0.0224873	Up	protein_coding	chr5:22251753-22293249:-	gi|335288119|ref|XP_003355527.1|	1599	0	PREDICTED: retinol dehydrogenase 16 [Sus scrofa]	gi|927129947|ref|XM_005663911.2|	1691	0	PREDICTED: Sus scrofa retinol dehydrogenase 16 (LOC100512656), transcript variant X2, mRNA	O75452	407	1e-127	Retinol dehydrogenase 16	.	.	.	.	pfam00106	adh_short	short chain dehydrogenase. This family contains a wide variety of dehydrogenases.	GO:0006629|lipid metabolic process;	GO:0005789|endoplasmic reticulum membrane;GO:0016021|integral component of membrane;GO:0043231|intracellular membrane-bounded organelle;GO:0031090|organelle membrane;	GO:0009055|electron carrier activity;GO:0004745|retinol dehydrogenase activity;	K11154	RDH16; retinol dehydrogenase 16 [EC:1.1.1.-]
LRP1	ENSSSCG00000000423	40920	53308	30151	47379	39281	40768	1.07729	0.10741	0.631954	0.875318	No	protein_coding	chr5:22436202-22518418:+	gi|594663045|ref|XP_007179703.1|	22968	0	PREDICTED: prolow-density lipoprotein receptor-related protein 1 [Balaenoptera acutorostrata scammoni]	gi|594663044|ref|XM_007179641.1|	11635	0	PREDICTED: Balaenoptera acutorostrata scammoni low density lipoprotein receptor-related protein 1 (LRP1), mRNA	Q07954	8760	0	Prolow-density lipoprotein receptor-related protein 1	.	.	.	.	pfam00057	Ldl_recept_a	Low-density lipoprotein receptor domain class A.	GO:0007568|aging;GO:0035909|aorta morphogenesis;GO:0043277|apoptotic cell clearance;GO:0097242|beta-amyloid clearance;GO:0008283|cell proliferation;GO:0021987|cerebral cortex development;GO:0042157|lipoprotein metabolic process;GO:0042953|lipoprotein transport;GO:0043524|negative regulation of neuron apoptotic process;GO:0010977|negative regulation of neuron projection development;GO:2000587|nega…	GO:0005905|coated pit;GO:0030136|clathrin-coated vesicle;GO:0005737|cytoplasm;GO:0030425|dendrite;GO:0030666|endocytic vesicle membrane;GO:0005768|endosome;GO:0005925|focal adhesion;GO:0005887|integral component of plasma membrane;GO:0005765|lysosomal membrane;GO:0043025|neuronal cell body;GO:0005730|nucleolus;GO:0005886|plasma membrane;GO:0043235|receptor complex;	GO:0034185|apolipoprotein binding;GO:0005509|calcium ion binding;GO:0070325|lipoprotein particle receptor binding;GO:0042954|lipoprotein transporter activity;GO:0005041|low-density lipoprotein receptor activity;GO:0044822|poly(A) RNA binding;GO:0032403|protein complex binding;GO:0004872|receptor activity;	K04550	LRP1, CD91; low-density lipoprotein receptor-related protein 1 (alpha-2-macroglobulin receptor)
MBD6	ENSSSCG00000000431	94	134	127	191	133	48	1.0913	0.126043	0.782061	0.934856	No	protein_coding	chr5:22793364-22798234:+	gi|470613756|ref|XP_004316403.1|	970	6e-113	PREDICTED: LOW QUALITY PROTEIN: methyl-CpG-binding domain protein 6 [Tursiops truncatus]	gi|927130064|ref|XM_013997655.1|	2962	0	PREDICTED: Sus scrofa methyl-CpG binding domain protein 6 (MBD6), mRNA	Q96DN6	374	3e-111	Methyl-CpG-binding domain protein 6	.	.	.	.	pfam03154	Atrophin-1	Atrophin-1 family. Atrophin-1 is the protein product of the dentatorubral-pallidoluysian atrophy (DRPLA) gene. DRPLA OMIM:125370 is a progressive neurodegenerative disorder. It is caused by the expansion of a CAG repeat in the DRPLA gene on chromosome 12p. This results in an extended polyglutamine region in atrophin-1, that is thought to confer toxicity to the protein, possibly through altering i…	.	GO:0010369|chromocenter;GO:0005730|nucleolus;GO:0005654|nucleoplasm;GO:0005634|nucleus;	GO:0003682|chromatin binding;	.	.
B4GALNT1	ENSSSCG00000000433	827	714	453	330	301	379	0.534786	-0.902966	0.000396062	0.0100185	No	protein_coding	chr5:22885434-22897508:-	gi|472364473|ref|XP_004401798.1|	2429	0	PREDICTED: beta-1,4 N-acetylgalactosaminyltransferase 1 isoform X2 [Odobenus rosmarus divergens]	gi|115546819|dbj|AK237665.1|	2109	0	Sus scrofa mRNA, clone:SPL010076F06, expressed in spleen	Q00973	846	0	Beta-1,4 N-acetylgalactosaminyltransferase 1	.	.	.	.	pfam00535	Glycos_transf_2	Glycosyl transferase family 2. Diverse family, transferring sugar from UDP-glucose, UDP-N-acetyl- galactosamine, GDP-mannose or CDP-abequose, to a range of substrates including cellulose, dolichol phosphate and teichoic acids.	GO:0005975|carbohydrate metabolic process;GO:0001574|ganglioside biosynthetic process;GO:0006687|glycosphingolipid metabolic process;GO:0030259|lipid glycosylation;GO:0019915|lipid storage;GO:0006486|protein glycosylation;GO:0007283|spermatogenesis;	GO:0030173|integral component of Golgi membrane;GO:0016020|membrane;GO:0005886|plasma membrane;	GO:0003947|(N-acetylneuraminyl)-galactosylglucosylceramide N-acetylgalactosaminyltransferase activity;	K00725	B4GALNT1, GALGT; (N-Acetylneuraminyl)-galactosylglucosylceramide N-acetylgalactosaminyltransferase [EC:2.4.1.92]
ARHGEF25	ENSSSCG00000000435	1259	1039	912	1341	1935	1328	1.50007	0.585026	0.00389116	0.053579	No	protein_coding	chr5:22873334-22881570:+	gi|311255794|ref|XP_003126361.1|	2503	0	PREDICTED: rho guanine nucleotide exchange factor 25 isoform X1 [Sus scrofa]	gi|927130078|ref|XM_003126313.4|	2315	0	PREDICTED: Sus scrofa rho guanine nucleotide exchange factor 25 (LOC100517400), transcript variant X1, mRNA	Q86VW2	826	0	Rho guanine nucleotide exchange factor 25	.	.	.	.	pfam00621	RhoGEF	RhoGEF domain. Guanine nucleotide exchange factor for Rho/Rac/Cdc42-like GTPases Also called Dbl-homologous (DH) domain. It appears that pfam00169 domains invariably occur C-terminal to RhoGEF/DH domains.	GO:0035023|regulation of Rho protein signal transduction;	GO:0005829|cytosol;GO:0030016|myofibril;GO:0005886|plasma membrane;GO:0030017|sarcomere;	GO:0005089|Rho guanyl-nucleotide exchange factor activity;	.	.
PIP4K2C	ENSSSCG00000000436	8	14	31	18	17	14	0.957952	-0.0619749	0.92988	0.980714	No	protein_coding	chr5:22854285-22868453:+	gi|528763259|gb|EPY82918.1|	1750	0	kinesin family member 5A [Camelus ferus]	gi|594663124|ref|XM_007179680.1|	1983	0	PREDICTED: Balaenoptera acutorostrata scammoni phosphatidylinositol-5-phosphate 4-kinase, type II, gamma (PIP4K2C), transcript variant X2, mRNA	Q0P5F7	664	0	Phosphatidylinositol 5-phosphate 4-kinase type-2 gamma	YDR208w	140	6e-33	COG5253	pfam01504	PIP5K	Phosphatidylinositol-4-phosphate 5-Kinase. This family contains a region from the common kinase core found in the type I phosphatidylinositol-4-phosphate 5-kinase (PIP5K) family as described in. The family consists of various type I, II and III PIP5K enzymes. PIP5K catalyses the formation of phosphoinositol-4,5-bisphosphate via the phosphorylation of phosphatidylinositol-4-phosphate a precursor i…	.	GO:0005737|cytoplasm;GO:0016020|membrane;	GO:0016309|1-phosphatidylinositol-5-phosphate 4-kinase activity;GO:0005524|ATP binding;	K00920	PIP4K2; 1-phosphatidylinositol-5-phosphate 4-kinase [EC:2.7.1.149]
ARHGAP9	ENSSSCG00000000437	28	45	6	35	15	35	1.14458	0.194819	0.789017	0.93799	No	protein_coding	chr5:22744637-22756137:-	gi|927130069|ref|XP_013853111.1|	3486	0	PREDICTED: rho GTPase-activating protein 9-like isoform X1 [Sus scrofa]	gi|404553765|gb|JX282405.1|	2782	0	Sus scrofa zinc finger protein GLI1 (GLI1) gene, complete cds	Q9BRR9	1097	0	Rho GTPase-activating protein 9	.	.	.	.	pfam00620	RhoGAP	RhoGAP domain. GTPase activator proteins towards Rho/Rac/Cdc42-like small GTPases.	GO:0051056|regulation of small GTPase mediated signal transduction;GO:0007165|signal transduction;	GO:0005829|cytosol;	GO:0005096|GTPase activator activity;GO:0005547|phosphatidylinositol-3,4,5-trisphosphate binding;	.	.
KIF5A	ENSSSCG00000000439	83	135	66	68	50	69	0.693129	-0.528804	0.172124	0.515759	No	protein_coding	chr5:22816506-22867027:+	gi|432112053|gb|ELK35081.1|	6178	0	Kinesin heavy chain isoform 5A [Myotis davidii]	gi|970745940|ref|XM_006217956.2|	3649	0	PREDICTED: Vicugna pacos kinesin family member 5A (KIF5A), transcript variant X3, mRNA	Q12840	1694	0	Kinesin heavy chain isoform 5A	SPAC1834.07	322	2e-94	COG5059	pfam00225	Kinesin	Kinesin motor domain.	GO:0019886|antigen processing and presentation of exogenous peptide antigen via MHC class II;GO:0007411|axon guidance;GO:0007268|synaptic transmission;GO:0030705|cytoskeleton-dependent intracellular transport;GO:0007018|microtubule-based movement;GO:0008104|protein localization;GO:0006890|retrograde vesicle-mediated transport, Golgi to ER;GO:0016192|vesicle-mediated transport;	GO:0035253|ciliary rootlet;GO:0005829|cytosol;GO:0005871|kinesin complex;GO:0016020|membrane;GO:0005874|microtubule;GO:0043005|neuron projection;GO:0043025|neuronal cell body;GO:0048471|perinuclear region of cytoplasm;	GO:0005524|ATP binding;GO:0008574|ATP-dependent microtubule motor activity, plus-end-directed;GO:0003774|motor activity;	K10396	KIF5; kinesin family member 5
GLI1	ENSSSCG00000000443	22	17	19	32	26	10	1.22527	0.293098	0.634049	0.876164	No	protein_coding	chr5:22732516-22748001:+	gi|404553766|gb|AFR79325.1|	5073	0	zinc finger protein GLI1 [Sus scrofa]	gi|375268767|ref|NM_001256593.1|	3542	0	Sus scrofa GLI family zinc finger 1 (GLI1), mRNA	P08151	1786	0	Zinc finger protein GLI1	.	.	.	.	pfam00019	TGF_beta	Transforming growth factor beta like domain.	GO:0060070|canonical Wnt signaling pathway;GO:0021696|cerebellar cortex morphogenesis;GO:0048546|digestive tract morphogenesis;GO:0009953|dorsal/ventral pattern formation;GO:0009913|epidermal cell differentiation;GO:0097421|liver regeneration;GO:0030324|lung development;GO:0090090|negative regulation of canonical Wnt signaling pathway;GO:0060032|notochord regression;GO:0001649|osteoblast differen…	GO:0005930|axoneme;GO:0097546|ciliary base;GO:0097542|ciliary tip;GO:0005737|cytoplasm;GO:0005829|cytosol;GO:0043231|intracellular membrane-bounded organelle;GO:0005654|nucleoplasm;GO:0005634|nucleus;GO:0072372|primary cilium;	GO:0003682|chromatin binding;GO:0003677|DNA binding;GO:0046872|metal ion binding;GO:0000978|RNA polymerase II core promoter proximal region sequence-specific DNA binding;GO:0000977|RNA polymerase II regulatory region sequence-specific DNA binding;GO:0043565|sequence-specific DNA binding;GO:0003705|transcription factor activity, RNA polymerase II distal enhancer sequence-specific binding;GO:004421…	K16797	GLI1; zinc finger protein GLI1
DCTN2	ENSSSCG00000000444	7958	8748	10224	9102	10389	9744	1.1337	0.181044	0.277877	0.63666	No	protein_coding	chr5:22799287-22814480:-	gi|926691871|ref|XP_005680476.2|	2034	0	PREDICTED: dynactin subunit 2 [Capra hircus]	gi|371921072|dbj|AK397876.1|	1743	0	Sus scrofa mRNA, clone: TCH010015A09, expressed in trachea	Q3ZCF0	723	0	Dynactin subunit 2	.	.	.	.	pfam04912	Dynamitin	Dynamitin. Dynamitin is a subunit of the microtubule-dependent motor complex and in implicated in cell adhesion by binding to macrophage-enriched myristoylated alanine-rice C kinase substrate (MacMARCKS).	GO:0008283|cell proliferation;GO:0032402|melanosome transport;GO:0007017|microtubule-based process;GO:0007067|mitotic nuclear division;GO:0007052|mitotic spindle organization;GO:0071539|protein localization to centrosome;	GO:0005813|centrosome;GO:0005737|cytoplasm;GO:0005869|dynactin complex;GO:0030286|dynein complex;GO:0070062|extracellular exosome;GO:0030426|growth cone;GO:0000776|kinetochore;GO:0016020|membrane;GO:0005874|microtubule;GO:0031982|vesicle;	GO:0003774|motor activity;	K10424	DCTN2; dynactin 2
DTX3	ENSSSCG00000000449	670	764	751	631	748	665	0.97767	-0.0325809	0.84586	0.955075	No	protein_coding	chr5:22867720-22873418:+	gi|593714967|ref|XP_007103963.1|	1463	0	PREDICTED: probable E3 ubiquitin-protein ligase DTX3 isoform X1 [Physeter catodon]	gi|927130144|ref|XM_003355494.4|	1858	0	PREDICTED: Sus scrofa probable E3 ubiquitin-protein ligase DTX3 (LOC100620343), transcript variant X1, mRNA	Q5REG4	53.9	5e-06	Probable E3 ubiquitin-protein ligase DTX3	.	.	.	.	pfam13923	zf-C3HC4_2	Zinc finger, C3HC4 type (RING finger).	GO:0007219|Notch signaling pathway;GO:0016567|protein ubiquitination;	GO:0005737|cytoplasm;	GO:0016874|ligase activity;GO:0008270|zinc ion binding;	K06058	DTX; deltex [EC:2.3.2.27]
ATP23	ENSSSCG00000000453	245	300	263	221	218	232	0.870146	-0.20067	0.340408	0.695008	No	protein_coding	chr5:23233854-23276036:+	gi|350584201|ref|XP_003481692.1|	1324	5e-180	PREDICTED: mitochondrial inner membrane protease ATP23 homolog [Sus scrofa]	gi|927130182|ref|XM_003481644.3|	1396	0	PREDICTED: Sus scrofa XRCC6 binding protein 1 (XRCC6BP1), mRNA	Q9Y6H3	477	7e-167	Mitochondrial inner membrane protease ATP23 homolog	.	.	.	.	pfam09768	Peptidase_M76	Peptidase M76 family. This is a family of metalloproteases. Proteins in this family are also annotated as Ku70-binding proteins.	GO:0006303|double-strand break repair via nonhomologous end joining;	GO:0005958|DNA-dependent protein kinase-DNA ligase 4 complex;GO:0043231|intracellular membrane-bounded organelle;GO:0005886|plasma membrane;	GO:0004677|DNA-dependent protein kinase activity;GO:0046872|metal ion binding;GO:0004222|metalloendopeptidase activity;	K18156	ATP23, XRCC6BP1; mitochondrial inner membrane protease ATP23 [EC:3.4.24.-]
LRIG3	ENSSSCG00000000455	2915	3612	3521	1785	1618	1429	0.502805	-0.99193	2.52043e-08	3.26492e-06	No	protein_coding	chr5:24066623-24118043:-	gi|335288180|ref|XP_001927863.2|	5643	0	PREDICTED: leucine-rich repeats and immunoglobulin-like domains protein 3 [Sus scrofa]	gi|927130202|ref|XM_001927828.5|	4049	0	PREDICTED: Sus scrofa leucine-rich repeats and immunoglobulin-like domains 3 (LRIG3), mRNA	Q6UXM1	1868	0	Leucine-rich repeats and immunoglobulin-like domains protein 3	alr0124_1	83.6	1e-15	COG4886	pfam07679	I-set	Immunoglobulin I-set domain.	GO:0032474|otolith morphogenesis;	GO:0030659|cytoplasmic vesicle membrane;GO:0005615|extracellular space;GO:0016021|integral component of membrane;GO:0005886|plasma membrane;	.	.	.
SLC16A7	ENSSSCG00000000456	8422	9678	10559	6827	8759	7549	0.842096	-0.247944	0.148029	0.479784	No	protein_coding	chr5:24712656-24877213:+	gi|311255825|ref|XP_003126385.1|	2270	0	PREDICTED: monocarboxylate transporter 2 [Sus scrofa]	gi|927130260|ref|XM_013997678.1|	1949	0	PREDICTED: Sus scrofa solute carrier family 16 (monocarboxylate transporter), member 7 (SLC16A7), transcript variant X4, mRNA	O60669	716	0	Monocarboxylate transporter 2	AF0367	84.7	2e-16	COG0477	pfam07690	MFS_1	Major Facilitator Superfamily.	GO:0035873|lactate transmembrane transport;GO:0035879|plasma membrane lactate transport;GO:1901475|pyruvate transmembrane transport;	GO:0005887|integral component of plasma membrane;GO:0005886|plasma membrane;	GO:0015129|lactate transmembrane transporter activity;GO:0008028|monocarboxylic acid transmembrane transporter activity;GO:0005477|pyruvate secondary active transmembrane transporter activity;GO:0050833|pyruvate transmembrane transporter activity;GO:0015293|symporter activity;	K08184	SLC16A7; MFS transporter, MCP family, solute carrier family 16 (monocarboxylic acid transporters), member 7
USP15	ENSSSCG00000000457	2183	1841	2022	1814	2307	2284	1.10996	0.150511	0.363492	0.714197	No	protein_coding	chr5:26964788-27083336:+	gi|350584209|ref|XP_003481694.1|	5000	0	PREDICTED: ubiquitin carboxyl-terminal hydrolase 15 isoform X1 [Sus scrofa]	gi|927130302|ref|XM_003481646.3|	4780	0	PREDICTED: Sus scrofa ubiquitin specific peptidase 15 (USP15), transcript variant X1, mRNA	Q2HJE4	1652	0	Ubiquitin carboxyl-terminal hydrolase 15	SPCC1494.05c	266	3e-72	COG5560	pfam00443	UCH	Ubiquitin carboxyl-terminal hydrolase.	GO:0030509|BMP signaling pathway;GO:0035616|histone H2B conserved C-terminal lysine deubiquitination;GO:0035520|monoubiquitinated protein deubiquitination;GO:0060389|pathway-restricted SMAD protein phosphorylation;GO:0016579|protein deubiquitination;GO:0007179|transforming growth factor beta receptor signaling pathway;GO:0006511|ubiquitin-dependent protein catabolic process;	GO:0005737|cytoplasm;GO:0005634|nucleus;	GO:0004197|cysteine-type endopeptidase activity;GO:0004843|ubiquitin-specific protease activity;	K11835	USP4_11_15, UBP12; ubiquitin carboxyl-terminal hydrolase 4/11/15 [EC:3.4.19.12]
MON2	ENSSSCG00000000458	5617	4600	5179	4831	4746	5518	1.02996	0.0425826	0.790415	0.938449	No	protein_coding	chr5:27126040-27241940:+	gi|593717855|ref|XP_007105322.1|	8245	0	PREDICTED: protein MON2 homolog isoform X2 [Physeter catodon]	gi|594663236|ref|XM_007179735.1|	5581	0	PREDICTED: Balaenoptera acutorostrata scammoni MON2 homolog (S. cerevisiae) (MON2), transcript variant X2, mRNA	Q7Z3U7	2994	0	Protein MON2 homolog	.	.	.	.	pfam12783	Sec7_N	Guanine nucleotide exchange factor in Golgi transport N-terminal. The full-length Sec7 functions proximally in the secretory pathway as a protein binding scaffold for the coat protein complexes COPII-COPI. The COPII-COPI-protein switch is necessary for maturation of the vesicular-tubular cluster, VTC, intermediate compartments for Golgi compartment biogenesis. This N-terminal domain however does …	GO:0006895|Golgi to endosome transport;GO:0015031|protein transport;	GO:0005829|cytosol;GO:0070062|extracellular exosome;	.	.	.
ENSSSCG00000000461	ENSSSCG00000000461	0	0	7	1	0	0	0.156822	-2.6728	0.398169	NA	No	protein_coding	chr5:28231124-28231327:+	gi|545826370|ref|XP_005664008.1|	351	1e-41	PREDICTED: DNA-directed RNA polymerases I, II, and III subunit RPABC5-like [Sus scrofa]	gi|545826369|ref|XM_005663951.1|	204	2e-101	PREDICTED: Sus scrofa DNA-directed RNA polymerases I, II, and III subunit RPABC5-like (LOC100156985), mRNA	P62876	117	2e-34	DNA-directed RNA polymerases I, II, and III subunit RPABC5	SPAC1B3.12c	89.4	7e-24	COG1644	pfam01194	RNA_pol_N	RNA polymerases N / 8 kDa subunit.	GO:0006360|transcription from RNA polymerase I promoter;GO:0006366|transcription from RNA polymerase II promoter;GO:0006383|transcription from RNA polymerase III promoter;	GO:0005736|DNA-directed RNA polymerase I complex;GO:0005665|DNA-directed RNA polymerase II, core complex;GO:0005666|DNA-directed RNA polymerase III complex;GO:0005634|nucleus;	GO:0003677|DNA binding;GO:0003899|DNA-directed RNA polymerase activity;GO:0008270|zinc ion binding;	K03007	RPB10, POLR2L; DNA-directed RNA polymerases I, II, and III subunit RPABC5
TMEM5	ENSSSCG00000000462	329	332	418	312	363	352	0.994564	-0.00786435	0.969935	0.990402	No	protein_coding	chr5:28247399-28276283:+	gi|335288199|ref|XP_001927015.3|	2395	0	PREDICTED: transmembrane protein 5 isoform X1 [Sus scrofa]	gi|288576909|dbj|AK347502.1|	1643	0	Sus scrofa mRNA, clone:OVR010044B01, expressed in ovary	Q9Y2B1	643	0	Transmembrane protein 5	.	.	.	.	pfam03016	Exostosin	Exostosin family. The EXT family is a family of tumor suppressor genes. Mutations of EXT1 on 8q24.1, EXT2 on 11p11-13, and EXT3 on 19p have been associated with the autosomal dominant disorder known as hereditary multiple exostoses (HME). This is the most common known skeletal dysplasia. The chromosomal locations of other EXT genes suggest association with other forms of neoplasia. EXT1 and EXT2 …	GO:0035269|protein O-linked mannosylation;	GO:0005794|Golgi apparatus;GO:0000139|Golgi membrane;GO:0005887|integral component of plasma membrane;	.	.	.
C12orf56	ENSSSCG00000000464	8	13	7	8	17	5	1.11013	0.150723	0.85786	0.958172	No	protein_coding	chr5:28716465-28817975:-	gi|560967170|ref|XP_006205968.1|	2913	0	PREDICTED: LOW QUALITY PROTEIN: uncharacterized protein C12orf56 homolog [Vicugna pacos]	gi|927130404|ref|XM_013997692.1|	1642	0	PREDICTED: Sus scrofa chromosome 5 open reading frame, human C12orf56 (C5H12orf56), partial mRNA	Q8IXR9	1009	0	Uncharacterized protein C12orf56	.	.	.	.	pfam15087	DUF4551	Protein of unknown function (DUF4551). This family of proteins is functionally uncharacterized. This family of proteins is found in metazoa. This family includes human protein C12orf56.	GO:0035269|protein O-linked mannosylation;	GO:0005794|Golgi apparatus;GO:0000139|Golgi membrane;GO:0005887|integral component of plasma membrane;	.	.	.
XPOT	ENSSSCG00000000466	5928	5185	5422	4284	4756	5008	0.89125	-0.166098	0.248029	0.607906	No	protein_coding	chr5:28716909-28875331:+	gi|829853463|ref|XP_012637837.1|	5169	0	PREDICTED: exportin-T isoform X1 [Microcebus murinus]	gi|946678355|ref|XM_006192365.2|	3097	0	PREDICTED: Camelus ferus exportin, tRNA (XPOT), transcript variant X2, mRNA	O43592	988	0	Exportin-T	.	.	.	.	pfam08389	Xpo1	Exportin 1-like protein. The sequences featured in this family are similar to a region close to the N-terminus of yeast exportin 1 (Xpo1, Crm1). This region is found just C-terminal to an importin-beta N-terminal domain (pfam03810) in many members of this family. Exportin 1 is a nuclear export receptor that interacts with leucine-rich nuclear export signal (NES) sequences, and Ran-GTP, and is inv…	GO:0006886|intracellular protein transport;GO:0006409|tRNA export from nucleus;GO:0071528|tRNA re-export from nucleus;	GO:0005737|cytoplasm;GO:0005829|cytosol;GO:0016363|nuclear matrix;GO:0005654|nucleoplasm;	GO:0015932|nucleobase-containing compound transmembrane transporter activity;GO:0008536|Ran GTPase binding;GO:0000049|tRNA binding;	K14288	XPOT; exportin-T
LEMD3	ENSSSCG00000000469	1325	1143	1204	1204	1324	1261	1.08158	0.113145	0.430534	0.762617	No	protein_coding	chr5:29595883-29673875:+	gi|937574841|ref|NP_001302526.1|	3816	0	LEM domain containing 3 [Sus scrofa]	gi|937574840|ref|NM_001315597.1|	4798	0	Sus scrofa LEM domain containing 3 (LEMD3), mRNA	Q9Y2U8	1239	0	Inner nuclear membrane protein Man1	.	.	.	.	pfam09402	MSC	Man1-Src1p-C-terminal domain. MAN1 is an integral protein of the inner nuclear membrane which binds to chromatin associated proteins and plays a role in nuclear organisation. The C terminal nucleoplasmic region forms a DNA binding winged helix and binds to Smad. This C-terminal tail is also found in S. cerevisiae and is thought to consist of three conserved helices followed by two downstream stra…	GO:0032926|negative regulation of activin receptor signaling pathway;GO:0030514|negative regulation of BMP signaling pathway;GO:0030512|negative regulation of transforming growth factor beta receptor signaling pathway;	GO:0016021|integral component of membrane;GO:0005639|integral component of nuclear inner membrane;GO:0016020|membrane;GO:0005637|nuclear inner membrane;	GO:0003677|DNA binding;GO:0000166|nucleotide binding;	K19410	LEMD3; inner nuclear membrane protein Man1
ENSSSCG00000000473	ENSSSCG00000000473	1651	1213	1587	1139	1451	1170	0.883225	-0.179148	0.338145	0.692706	No	protein_coding	chr5:30488065-30511550:-	gi|350584239|ref|XP_003481701.1|	1066	2e-133	PREDICTED: protein lifeguard 4 [Sus scrofa]	gi|927130485|ref|XM_003481653.3|	3071	0	PREDICTED: Sus scrofa transmembrane BAX inhibitor motif containing 4 (TMBIM4), mRNA	Q9DA39	361	1e-114	Protein lifeguard 4	SPCC576.04	135	1e-33	COG0670	pfam01027	Bax1-I	Inhibitor of apoptosis-promoting Bax1. Programmed cell-death involves a set of Bcl-2 family proteins, some of which inhibit apoptosis (Bcl-2 and Bcl-XL) and some of which promote it (Bax and Bak). Human Bax inhibitor, BI-1, is an evolutionarily conserved integral membrane protein containing multiple membrane-spanning segments predominantly localized to intracellular membranes. It has 6-7 membrane…	GO:0006915|apoptotic process;GO:0043066|negative regulation of apoptotic process;GO:0050848|regulation of calcium-mediated signaling;	GO:0000139|Golgi membrane;GO:0005795|Golgi stack;GO:0016021|integral component of membrane;	.	K06890	K06890; uncharacterized protein
IRAK3	ENSSSCG00000000475	519	339	382	426	411	463	1.10348	0.142057	0.516623	0.814296	No	protein_coding	chr5:30555108-30598954:+	gi|927130489|ref|XP_013853152.1|	2449	0	PREDICTED: interleukin-1 receptor-associated kinase 3 [Sus scrofa]	gi|927130488|ref|XM_013997698.1|	1554	0	PREDICTED: Sus scrofa interleukin-1 receptor-associated kinase 3 (IRAK3), mRNA	Q9Y616	716	0	Interleukin-1 receptor-associated kinase 3	.	.	.	.	pfam00069	Pkinase	Protein kinase domain.	GO:0019221|cytokine-mediated signaling pathway;GO:0070498|interleukin-1-mediated signaling pathway;GO:0002755|MyD88-dependent toll-like receptor signaling pathway;GO:0001960|negative regulation of cytokine-mediated signaling pathway;GO:0045824|negative regulation of innate immune response;GO:0032695|negative regulation of interleukin-12 production;GO:0032715|negative regulation of interleukin-6 p…	GO:0005737|cytoplasm;GO:0005634|nucleus;	GO:0005524|ATP binding;GO:0000287|magnesium ion binding;GO:0046982|protein heterodimerization activity;GO:0042803|protein homodimerization activity;GO:0004674|protein serine/threonine kinase activity;	K04732	IRAK3; interleukin-1 receptor-associated kinase 3 [EC:2.7.11.1]
HELB	ENSSSCG00000000477	1061	903	884	594	597	588	0.655678	-0.608941	0.000101464	0.00344244	No	protein_coding	chr5:30645632-30696486:+	gi|311255884|ref|XP_003126412.1|	5636	0	PREDICTED: DNA helicase B isoform X1 [Sus scrofa]	gi|927130492|ref|XM_003126364.3|	3896	0	PREDICTED: Sus scrofa helicase (DNA) B (HELB), transcript variant X1, mRNA	Q8NG08	1570	0	DNA helicase B	MYPU_7820	88.2	1e-16	COG0507	pfam13604	AAA_30	AAA domain. This family of domains contain a P-loop motif that is characteristic of the AAA superfamily. Many of the proteins in this family are conjugative transfer proteins. There is a Walker A and Walker B.	GO:0006974|cellular response to DNA damage stimulus;GO:0006281|DNA repair;GO:0006260|DNA replication;GO:0006269|DNA replication, synthesis of RNA primer;GO:0000398|mRNA splicing, via spliceosome;GO:2000042|negative regulation of double-strand break repair via homologous recombination;GO:1903775|regulation of DNA double-strand break processing;	GO:0005737|cytoplasm;GO:0005634|nucleus;GO:0035861|site of double-strand break;GO:0005681|spliceosomal complex;	GO:0005524|ATP binding;GO:0043141|ATP-dependent 5'-3' DNA helicase activity;GO:0004004|ATP-dependent RNA helicase activity;GO:0044822|poly(A) RNA binding;GO:0017116|single-stranded DNA-dependent ATP-dependent DNA helicase activity;	K15254	HELB; DNA helicase B [EC:3.6.4.12]
GRIP1	ENSSSCG00000000478	168	71	39	68	69	41	0.677179	-0.562392	0.277295	0.635956	No	protein_coding	chr5:30697047-31020436:-	gi|927130500|ref|XP_013853154.1|	5435	0	PREDICTED: glutamate receptor-interacting protein 1 isoform X1 [Sus scrofa]	gi|742131720|ref|XM_010841627.1|	3636	0	PREDICTED: Bison bison bison glutamate receptor interacting protein 1 (GRIP1), mRNA	Q9Y3R0	1878	0	Glutamate receptor-interacting protein 1	.	.	.	.	pfam00595	PDZ	PDZ domain (Also known as DHR or GLGF). PDZ domains are found in diverse signaling proteins.	GO:0030521|androgen receptor signaling pathway;GO:0016358|dendrite development;GO:0035556|intracellular signal transduction;GO:0045893|positive regulation of transcription, DNA-templated;GO:0008104|protein localization;	GO:0030054|cell junction;GO:0016023|cytoplasmic membrane-bounded vesicle;GO:0005829|cytosol;GO:0030425|dendrite;GO:0005783|endoplasmic reticulum;GO:0045121|membrane raft;GO:0043005|neuron projection;GO:0005886|plasma membrane;GO:0045211|postsynaptic membrane;GO:0055037|recycling endosome;	GO:0050681|androgen receptor binding;GO:0008013|beta-catenin binding;GO:0035259|glucocorticoid receptor binding;GO:0008022|protein C-terminus binding;GO:0030159|receptor signaling complex scaffold activity;GO:0003713|transcription coactivator activity;	.	.
ENSSSCG00000000483	ENSSSCG00000000483	273	276	276	204	304	235	0.940159	-0.0890233	0.685689	0.898728	No	protein_coding	chr5:32644709-32673639:-	gi|927130550|ref|XP_013853162.1|	3038	0	PREDICTED: nuclear protein MDM1 isoform X1 [Sus scrofa]	gi|927130549|ref|XM_013997708.1|	2086	0	PREDICTED: Sus scrofa Mdm1 nuclear protein (MDM1), transcript variant X1, mRNA	Q5RC32	842	0	Nuclear protein MDM1	.	.	.	.	pfam15501	MDM1	Nuclear protein MDM1. This family of proteins is present in the nucleus. The function of MDM1 is not known.	GO:0046600|negative regulation of centriole replication;	GO:0005814|centriole;GO:0005813|centrosome;GO:0005874|microtubule;GO:0005634|nucleus;	GO:0008017|microtubule binding;	K17886	MDM1; nuclear protein MDM1
NUP107	ENSSSCG00000000486	1082	849	989	758	991	839	0.927371	-0.108782	0.540454	0.827461	No	protein_coding	chr5:32989781-33040561:+	gi|927130573|ref|XP_013853166.1|	4699	0	PREDICTED: LOW QUALITY PROTEIN: nuclear pore complex protein Nup107 [Sus scrofa]	gi|927130572|ref|XM_013997712.1|	3175	0	PREDICTED: Sus scrofa nucleoporin 107kDa (NUP107), mRNA	P57740	1729	0	Nuclear pore complex protein Nup107	.	.	.	.	pfam04121	Nup84_Nup100	Nuclear pore protein 84 / 107. Nup84p forms a complex with five proteins, of which Nup120p, Nup85p, Sec13p, and a Sec13p homologues. This Nup84p complex in conjunction with Sec13-type proteins is required for correct nuclear pore biogenesis.	GO:0031047|gene silencing by RNA;GO:0075733|intracellular transport of virus;GO:0007077|mitotic nuclear envelope disassembly;GO:0006406|mRNA export from nucleus;GO:0051292|nuclear pore complex assembly;GO:0000973|posttranscriptional tethering of RNA polymerase II gene DNA at nuclear periphery;GO:0006606|protein import into nucleus;GO:0016925|protein sumoylation;GO:1900034|regulation of cellular r…	GO:0005813|centrosome;GO:0000777|condensed chromosome kinetochore;GO:0005829|cytosol;GO:0016020|membrane;GO:0005635|nuclear envelope;GO:0031965|nuclear membrane;GO:0034399|nuclear periphery;GO:0005643|nuclear pore;GO:0031080|nuclear pore outer ring;GO:0005654|nucleoplasm;	GO:0005487|nucleocytoplasmic transporter activity;GO:0017056|structural constituent of nuclear pore;	K14301	NUP107, NUP84; nuclear pore complex protein Nup107
SLC35E3	ENSSSCG00000000487	221	216	130	89	145	157	0.724919	-0.464108	0.153246	0.486813	No	protein_coding	chr5:33049239-33068198:+	gi|311255900|ref|XP_003126414.1|	1529	0	PREDICTED: solute carrier family 35 member E3 [Sus scrofa]	gi|927130576|ref|XM_003126366.3|	1363	0	PREDICTED: Sus scrofa solute carrier family 35, member E3 (SLC35E3), mRNA	A4IFK2	577	0	Solute carrier family 35 member E3	.	.	.	.	pfam03151	TPT	Triose-phosphate Transporter family. This family includes transporters with a specificity for triose phosphate.	.	GO:0016021|integral component of membrane;	GO:0005338|nucleotide-sugar transmembrane transporter activity;	K15285	SLC35E3; solute carrier family 35, member E3
MDM2	ENSSSCG00000000488	1988	1693	1734	1661	1908	1821	1.04357	0.0615277	0.670398	0.892241	No	protein_coding	chr5:33087010-33164514:+	gi|667309216|ref|XP_008583988.1|	2260	0	PREDICTED: E3 ubiquitin-protein ligase Mdm2 isoform X2 [Galeopterus variegatus]	gi|927130535|ref|XM_013997706.1|	3941	0	PREDICTED: Sus scrofa MDM2 proto-oncogene, E3 ubiquitin protein ligase (MDM2), transcript variant X1, mRNA	P56951	793	0	E3 ubiquitin-protein ligase Mdm2	.	.	.	.	pfam02201	SWIB	SWIB/MDM2 domain. This family includes the SWIB domain and the MDM2 domain. The p53-associated protein (MDM2) is an inhibitor of the p53 tumor suppressor gene binding the transactivation domain and down regulating the ability of p53 to activate transcription. This family contains the p53 binding domain of MDM2.	GO:0043066|negative regulation of apoptotic process;GO:0071157|negative regulation of cell cycle arrest;GO:0000122|negative regulation of transcription from RNA polymerase II promoter;GO:0045892|negative regulation of transcription, DNA-templated;GO:0016567|protein ubiquitination;	GO:0005737|cytoplasm;GO:0005730|nucleolus;GO:0005654|nucleoplasm;	GO:0016874|ligase activity;GO:0008270|zinc ion binding;	.	.
LYZ	ENSSSCG00000000492	186	118	134	30	54	245	0.800898	-0.32031	0.60791	0.862223	No	protein_coding	chr5:33612593-33618953:+	gi|269914120|ref|NP_999557.2|	687	6e-86	lysozyme C-3 precursor [Sus scrofa]	gi|269914119|ref|NM_214392.2|	1261	0	Sus scrofa lysozyme (LYZ), mRNA	P12068	269	2e-87	Lysozyme C-2	.	.	.	.	pfam00062	Lys	C-type lysozyme/alpha-lactalbumin family. Alpha-lactalbumin is the regulatory subunit of lactose synthase, changing the substrate specificity of galactosyltransferase from N-acetylglucosamine to glucose. C-type lysozymes are secreted bacteriolytic enzymes that cleave the peptidoglycan of bacterial cell walls. Structure is a multi-domain, mixed alpha and beta fold, containing four conserved disulf…	GO:0016998|cell wall macromolecule catabolic process;GO:0019835|cytolysis;GO:0050829|defense response to Gram-negative bacterium;GO:0050830|defense response to Gram-positive bacterium;GO:0007586|digestion;GO:0001895|retina homeostasis;	GO:0070062|extracellular exosome;GO:0005615|extracellular space;	GO:0003796|lysozyme activity;	K13915	LYZ; lysozyme C [EC:3.2.1.17]
FRS2	ENSSSCG00000000493	886	932	978	1012	826	727	0.960555	-0.0580605	0.761397	0.927268	No	protein_coding	chr5:33724546-33852952:+	gi|829886401|ref|XP_012644170.1|	2550	0	PREDICTED: fibroblast growth factor receptor substrate 2 isoform X1 [Microcebus murinus]	gi|115551684|dbj|AK239148.1|	3147	0	Sus scrofa mRNA, clone:THY010067G02, expressed in thymus	Q8WU20	917	0	Fibroblast growth factor receptor substrate 2	.	.	.	.	pfam02174	IRS	PTB domain (IRS-1 type).	GO:0000187|activation of MAPK activity;GO:0000186|activation of MAPKK activity;GO:0008595|anterior/posterior axis specification, embryo;GO:0008543|fibroblast growth factor receptor signaling pathway;GO:0030900|forebrain development;GO:0007186|G-protein coupled receptor signaling pathway;GO:0001702|gastrulation with mouth forming second;GO:0070307|lens fiber cell development;GO:0000165|MAPK cascad…	GO:0005911|cell-cell junction;GO:0005768|endosome;GO:0005887|integral component of plasma membrane;GO:0016020|membrane;GO:0005886|plasma membrane;	GO:0016303|1-phosphatidylinositol-3-kinase activity;GO:0005104|fibroblast growth factor receptor binding;GO:0005168|neurotrophin TRKA receptor binding;GO:0019211|phosphatase activator activity;GO:0046934|phosphatidylinositol-4,5-bisphosphate 3-kinase activity;GO:0005088|Ras guanyl-nucleotide exchange factor activity;GO:0005068|transmembrane receptor protein tyrosine kinase adaptor activity;	K12461	FRS2; fibroblast growth factor receptor substrate 2
CCT2	ENSSSCG00000000496	5973	4936	5899	5016	6896	6497	1.14593	0.196524	0.26811	0.627307	No	protein_coding	chr5:33858639-33875661:+	gi|281427374|ref|NP_001163991.1|	2750	0	T-complex protein 1 subunit beta [Sus scrofa]	gi|371920833|dbj|AK399449.1|	1866	0	Sus scrofa mRNA, clone: AMP010057E04, expressed in alveolar macrophage	Q3ZBH0	1033	0	T-complex protein 1 subunit beta	SPAC1D4.04	705	0	COG0459	pfam00118	Cpn60_TCP1	TCP-1/cpn60 chaperonin family. This family includes members from the HSP60 chaperone family and the TCP-1 (T-complex protein) family.	GO:0007339|binding of sperm to zona pellucida;GO:0051086|chaperone mediated protein folding independent of cofactor;GO:0051131|chaperone-mediated protein complex assembly;GO:0051973|positive regulation of telomerase activity;GO:0032212|positive regulation of telomere maintenance via telomerase;GO:0050821|protein stabilization;GO:1901998|toxin transport;	GO:0044297|cell body;GO:0005832|chaperonin-containing T-complex;GO:0070062|extracellular exosome;GO:0005874|microtubule;GO:0043209|myelin sheath;GO:0002199|zona pellucida receptor complex;	GO:0005524|ATP binding;	K09494	CCT2; T-complex protein 1 subunit beta
BEST3	ENSSSCG00000000499	13	6	15	5	16	7	0.852795	-0.22973	0.784522	0.936096	No	protein_coding	chr5:33912299-33956536:-	gi|350584251|ref|XP_003481706.1|	3490	0	PREDICTED: bestrophin-3 isoform X1 [Sus scrofa]	gi|927130625|ref|XM_013997720.1|	2434	0	PREDICTED: Sus scrofa bestrophin 3 (BEST3), transcript variant X5, mRNA	Q8N1M1	942	0	Bestrophin-3	.	.	.	.	pfam01062	Bestrophin	Bestrophin, RFP-TM, chloride channel. Bestrophin is a 68-kDa basolateral plasma membrane protein expressed in retinal pigment epithelial cells (RPE). It is encoded by the VMD2 gene, which is mutated in Best macular dystrophy, a disease characterized by a depressed light peak in the electrooculogram. VMD2 encodes a 585-amino acid protein with an approximate mass of 68 kDa which has been designated…	GO:1902476|chloride transmembrane transport;GO:0043271|negative regulation of ion transport;	GO:0034707|chloride channel complex;GO:0005887|integral component of plasma membrane;	GO:0005254|chloride channel activity;	K13880	BEST3, VMD2L3; bestrophin-3
ENSSSCG00000000500	ENSSSCG00000000500	443	325	284	120	102	170	0.393943	-1.34394	3.86625e-06	0.00024662	Down	protein_coding	chr5:34003186-34053898:+	gi|602706653|ref|XP_007463606.1|	2458	0	PREDICTED: rab-3A-interacting protein isoform X1 [Lipotes vexillifer]	gi|115547738|dbj|AK231396.1|	1806	0	Sus scrofa mRNA, clone:ITT010054D07, expressed in intestine	Q96QF0	845	0	Rab-3A-interacting protein	.	.	.	.	pfam06428	Sec2p	GDP/GTP exchange factor Sec2p. In Saccharomyces cerevisiae, Sec2p is a GDP/GTP exchange factor for Sec4p, which is required for vesicular transport at the post-Golgi stage of yeast secretion.	GO:0042384|cilium assembly;GO:0006893|Golgi to plasma membrane transport;GO:0033365|protein localization to organelle;GO:0006612|protein targeting to membrane;	GO:0005813|centrosome;GO:0036064|ciliary basal body;GO:0005856|cytoskeleton;GO:0005829|cytosol;GO:0030027|lamellipodium;GO:0005634|nucleus;	GO:0017112|Rab guanyl-nucleotide exchange factor activity;	K16779	RAB3IP, RABIN8; Rab-3A-interacting protein
CNOT2	ENSSSCG00000000502	2369	2010	2135	2068	2296	3101	1.20523	0.26931	0.188213	0.539158	No	protein_coding	chr5:34426399-34550088:+	gi|507648824|ref|XP_004632218.1|	2823	0	PREDICTED: CCR4-NOT transcription complex subunit 2 isoform X1 [Octodon degus]	gi|466068666|ref|XM_004281885.1|	2930	0	PREDICTED: Orcinus orca CCR4-NOT transcription complex, subunit 2 (CNOT2), transcript variant X1, mRNA	Q9NZN8	1026	0	CCR4-NOT transcription complex subunit 2	SPCC4G3.15c	112	7e-27	COG5601	pfam04153	NOT2_3_5	NOT2 / NOT3 / NOT5 family. NOT1, NOT2, NOT3, NOT4 and NOT5 form a nuclear complex that negatively regulates the basal and activated transcription of many genes. This family includes NOT2, NOT3 and NOT5.	GO:0006977|DNA damage response, signal transduction by p53 class mediator resulting in cell cycle arrest;GO:0031047|gene silencing by RNA;GO:0033147|negative regulation of intracellular estrogen receptor signaling pathway;GO:0000122|negative regulation of transcription from RNA polymerase II promoter;GO:0017148|negative regulation of translation;GO:0000288|nuclear-transcribed mRNA catabolic proce…	GO:0030014|CCR4-NOT complex;GO:0030015|CCR4-NOT core complex;GO:0005737|cytoplasm;GO:0000932|cytoplasmic mRNA processing body;GO:0005829|cytosol;GO:0016020|membrane;GO:0005634|nucleus;	GO:0001104|RNA polymerase II transcription cofactor activity;GO:0001226|RNA polymerase II transcription corepressor binding;	K12605	CNOT2, NOT2; CCR4-NOT transcription complex subunit 2
PTPRB	ENSSSCG00000000504	7139	4832	4880	5399	5184	3832	0.898138	-0.154991	0.461124	0.784298	No	protein_coding	chr5:34658540-34794270:-	gi|466068677|ref|XP_004281935.1|	10649	0	PREDICTED: receptor-type tyrosine-protein phosphatase beta isoform X1 [Orcinus orca]	gi|927130664|ref|XM_001926867.6|	7956	0	PREDICTED: Sus scrofa receptor-type tyrosine-protein phosphatase beta (LOC100156181), transcript variant X1, mRNA	P23467	1290	0	Receptor-type tyrosine-protein phosphatase beta	SPAC11E3.09	160	3e-41	COG5599	pfam00102	Y_phosphatase	Protein-tyrosine phosphatase.	GO:0001525|angiogenesis;GO:0016311|dephosphorylation;GO:0006796|phosphate-containing compound metabolic process;GO:0006470|protein dephosphorylation;	GO:0005887|integral component of plasma membrane;GO:0043235|receptor complex;	GO:0005001|transmembrane receptor protein tyrosine phosphatase activity;	K05694	PTPRB, PTPB; receptor-type tyrosine-protein phosphatase beta [EC:3.1.3.48]
ZFC3H1	ENSSSCG00000000509	3928	3882	3897	3987	4399	4038	1.11099	0.151841	0.224804	0.58301	No	protein_coding	chr5:35612726-35671191:-	gi|593732232|ref|XP_007111633.1|	7909	0	PREDICTED: zinc finger C3H1 domain-containing protein isoform X1 [Physeter catodon]	gi|466068716|ref|XM_004281895.1|	6189	0	PREDICTED: Orcinus orca zinc finger, C3H1-type containing (ZFC3H1), mRNA	O60293	57.8	2e-06	Zinc finger C3H1 domain-containing protein	.	.	.	.	pfam10650	zf-C3H1	Putative zinc-finger domain. This domain is conserved in fungi and might be a zinc-finger domain as it contains three conserved Cs and an H in the C-x8-C-x5-C-x3-H conformation typical of a zinc-finger.	GO:0006396|RNA processing;	GO:0005615|extracellular space;	GO:0046872|metal ion binding;GO:0044822|poly(A) RNA binding;	.	.
TMEM19	ENSSSCG00000000510	1046	1378	1170	878	860	792	0.736485	-0.441271	0.0139356	0.125967	No	protein_coding	chr5:35692024-35718008:+	gi|350584259|ref|XP_003126424.3|	1559	0	PREDICTED: transmembrane protein 19 [Sus scrofa]	gi|927130720|ref|XM_003126376.5|	2941	0	PREDICTED: Sus scrofa transmembrane protein 19 (TMEM19), mRNA	Q5RF73	431	2e-140	Transmembrane protein 19	PAE1016	55.5	2e-07	COG1836	pfam01940	DUF92	Integral membrane protein DUF92. Members of this family have several predicted transmembrane helices. The function of these prokaryotic proteins is unknown.	.	GO:0016021|integral component of membrane;	.	.	.
TBC1D15	ENSSSCG00000000512	1554	1352	1379	1301	1480	1552	1.0609	0.0852882	0.582493	0.848506	No	protein_coding	chr5:35827440-35908180:+	gi|335288252|ref|XP_003355565.1|	3646	0	PREDICTED: TBC1 domain family member 15 isoform X1 [Sus scrofa]	gi|927130726|ref|XM_003355517.3|	3199	0	PREDICTED: Sus scrofa TBC1 domain family, member 15 (TBC1D15), transcript variant X1, mRNA	Q8TC07	1233	0	TBC1 domain family member 15	SPAC630.05	199	5e-52	COG5210	pfam12068	DUF3548	Domain of unknown function (DUF3548). This presumed domain is functionally uncharacterized. This domain is found in eukaryotes. This domain is typically between 184 to 216 amino acids in length. This domain is found associated with pfam00566. This domain is found at the N-terminus of GYP7 proteins.	GO:0090630|activation of GTPase activity;GO:0006886|intracellular protein transport;GO:0043087|regulation of GTPase activity;GO:0031338|regulation of vesicle fusion;	GO:0005737|cytoplasm;GO:0012505|endomembrane system;GO:0070062|extracellular exosome;GO:0005622|intracellular;GO:0005739|mitochondrion;	GO:0005096|GTPase activator activity;GO:0017137|Rab GTPase binding;	.	.
TRHDE	ENSSSCG00000000515	244	111	135	91	43	23	0.338273	-1.56374	0.00173984	0.0300818	Down	protein_coding	chr5:36274364-36658701:+	gi|602726749|ref|XP_007448831.1|	4977	0	PREDICTED: thyrotropin-releasing hormone-degrading ectoenzyme [Lipotes vexillifer]	gi|927130743|ref|XM_003355521.4|	4196	0	PREDICTED: Sus scrofa thyrotropin-releasing hormone degrading enzyme (TRHDE), partial mRNA	Q9UKU6	1842	0	Thyrotropin-releasing hormone-degrading ectoenzyme	SPBC1921.05	367	2e-106	COG0308	pfam01433	Peptidase_M1	Peptidase family M1. Members of this family are aminopeptidases. The members differ widely in specificity, hydrolysing acidic, basic or neutral N-terminal residues. This family includes leukotriene-A4 hydrolase, this enzyme also has an aminopeptidase activity.	GO:0007267|cell-cell signaling;GO:0043171|peptide catabolic process;GO:0008217|regulation of blood pressure;GO:0007165|signal transduction;	GO:0005737|cytoplasm;GO:0070062|extracellular exosome;GO:0005887|integral component of plasma membrane;	GO:0004177|aminopeptidase activity;GO:0070006|metalloaminopeptidase activity;GO:0042277|peptide binding;GO:0008270|zinc ion binding;	K01306	TRHDE; pyroglutamyl-peptidase II [EC:3.4.19.6]
KCNC2	ENSSSCG00000000516	19	15	29	70	41	16	2.10147	1.0714	0.0878972	0.365389	No	protein_coding	chr5:38326410-38532777:-	gi|390467943|ref|XP_002752817.2|	2749	0	PREDICTED: potassium voltage-gated channel subfamily C member 2 isoform X1 [Callithrix jacchus]	gi|585151708|ref|XM_006728221.1|	2637	0	PREDICTED: Leptonychotes weddellii potassium voltage-gated channel, Shaw-related subfamily, member 2 (KCNC2), transcript variant X1, mRNA	Q96PR1	956	0	Potassium voltage-gated channel subfamily C member 2	DR0830	60.5	5e-09	COG1226	pfam02214	BTB_2	BTB/POZ domain. In voltage-gated K+ channels this domain is responsible for subfamily-specific assembly of alpha-subunits into functional tetrameric channels. In KCTD1 this domain functions as a transcriptional repressor. It also mediates homomultimerization of KCTD1 and interaction of KCTD1 with the transcription factor AP-2-alpha.	GO:0071242|cellular response to ammonium ion;GO:0071732|cellular response to nitric oxide;GO:0097237|cellular response to toxic substance;GO:0021759|globus pallidus development;GO:0038060|nitric oxide-cGMP-mediated signaling pathway;GO:1901381|positive regulation of potassium ion transmembrane transport;GO:0071805|potassium ion transmembrane transport;GO:0051291|protein heterooligomerization;GO:0…	GO:0016324|apical plasma membrane;GO:0030673|axolemma;GO:0030424|axon;GO:0016323|basolateral plasma membrane;GO:0030054|cell junction;GO:0030425|dendrite;GO:0016021|integral component of membrane;GO:0005887|integral component of plasma membrane;GO:0005622|intracellular;GO:0016020|membrane;GO:0032809|neuronal cell body membrane;GO:0043204|perikaryon;GO:0005886|plasma membrane;GO:0045211|postsynapt…	GO:0005251|delayed rectifier potassium channel activity;GO:0005249|voltage-gated potassium channel activity;	K04888	KCNC2; potassium voltage-gated channel Shaw-related subfamily C member 2
CAPS2	ENSSSCG00000000517	32	29	34	43	45	38	1.38764	0.472629	0.244542	0.60436	No	protein_coding	chr5:38578539-38625131:-	gi|987937895|ref|XP_015416827.1|	2473	0	PREDICTED: calcyphosin-2 isoform X2 [Myotis davidii]	gi|927130777|ref|XM_003481663.3|	1915	0	PREDICTED: Sus scrofa calcyphosin-2-like (LOC100737216), mRNA	Q8BUG5	723	0	Calcyphosin-2	.	.	.	.	pfam13499	EF-hand_7	EF-hand domain pair.	.	.	GO:0005509|calcium ion binding;	.	.
GLIPR1	ENSSSCG00000000519	763	454	815	655	688	767	1.08873	0.122651	0.626769	0.872909	No	protein_coding	chr5:38758616-38815555:+	gi|311255952|ref|XP_003126435.1|	1227	9e-151	PREDICTED: glioma pathogenesis-related protein 1 isoform X2 [Sus scrofa]	gi|371918180|dbj|AK395848.1|	1471	0	Sus scrofa mRNA, clone: OVRT10074D09, expressed in ovary	P48060	374	1e-117	Glioma pathogenesis-related protein 1	YKR013w	67.8	1e-10	COG2340	pfam00188	CAP	Cysteine-rich secretory protein family. This is a large family of cysteine-rich secretory proteins, antigen 5, and pathogenesis-related 1 proteins (CAP) that are found in a wide range of organisms, including prokaryotes and non-vertebrate eukaryotes, The nine subfamilies of the mammalian CAP 'super'family include: the human glioma pathogenesis-related 1 (GLIPR1), Golgi associated pathogenesis rel…	.	GO:0005576|extracellular region;GO:0016021|integral component of membrane;GO:0016020|membrane;GO:0005886|plasma membrane;	.	.	.
PHLDA1	ENSSSCG00000000521	69	72	46	73	60	26	0.890246	-0.167724	0.71356	0.909568	No	protein_coding	chr5:39314595-39315761:-	gi|927130844|ref|XP_013853198.1|	1145	8e-152	PREDICTED: pleckstrin homology-like domain family A member 1 [Sus scrofa]	gi|927130843|ref|XM_013997744.1|	1167	0	PREDICTED: Sus scrofa pleckstrin homology-like domain, family A, member 1 (PHLDA1), mRNA	Q8WV24	404	5e-137	Pleckstrin homology-like domain family A member 1	.	.	.	.	pfam12286	DUF3622	Protein of unknown function (DUF3622). This family of proteins is found in bacteria. Proteins in this family are typically between 72 and 107 amino acids in length. There is a conserved VSK sequence motif.	GO:0006915|apoptotic process;GO:0045210|FasL biosynthetic process;GO:0000086|G2/M transition of mitotic cell cycle;	GO:0016023|cytoplasmic membrane-bounded vesicle;GO:0005829|cytosol;GO:0005730|nucleolus;	.	.	.
NAP1L1	ENSSSCG00000000522	10349	7789	9910	7200	7693	8040	0.857561	-0.221688	0.184491	0.534234	No	protein_coding	chr5:39328037-39363731:-	gi|594695704|ref|XP_007195059.1|	1154	7e-153	PREDICTED: nucleosome assembly protein 1-like 1 isoform X4 [Balaenoptera acutorostrata scammoni]	gi|346716192|ref|NM_001244316.1|	2914	0	Sus scrofa nucleosome assembly protein 1-like 1 (NAP1L1), transcript variant 1, mRNA	A6H767	417	8e-142	Nucleosome assembly protein 1-like 1	.	.	.	.	pfam00956	NAP	Nucleosome assembly protein (NAP). NAP proteins are involved in moving histones into the nucleus, nucleosome assembly and chromatin fluidity. They affect the transcription of many genes.	GO:0006334|nucleosome assembly;	GO:0042470|melanosome;GO:0005634|nucleus;	.	K11279	NAP1L1, NRP; nucleosome assembly protein 1-like 1
BBS10	ENSSSCG00000000523	188	158	204	131	198	145	0.89881	-0.153911	0.5546	0.834511	No	protein_coding	chr5:39562062-39566329:-	gi|350584281|ref|XP_003481713.1|	3756	0	PREDICTED: Bardet-Biedl syndrome 10 protein [Sus scrofa]	gi|927130882|ref|XM_003481665.3|	2835	0	PREDICTED: Sus scrofa Bardet-Biedl syndrome 10 (BBS10), mRNA	Q5R8P3	1076	0	Bardet-Biedl syndrome 10 protein homolog	SPAC1420.02c	70.9	1e-11	COG0459	pfam00118	Cpn60_TCP1	TCP-1/cpn60 chaperonin family. This family includes members from the HSP60 chaperone family and the TCP-1 (T-complex protein) family.	.	GO:0005929|cilium;	GO:0005524|ATP binding;	K19401	BBS10; Bardet-Biedl syndrome 10 protein
SYT10	ENSSSCG00000000527	2	0	0	0	0	0	0.296824	-1.75232	0.664569	NA	No	protein_coding	chr5:40872083-40934296:+	gi|350584287|ref|XP_001927051.3|	2584	0	PREDICTED: synaptotagmin-10 [Sus scrofa]	gi|927130895|ref|XM_001927016.6|	1935	0	PREDICTED: Sus scrofa synaptotagmin X (SYT10), mRNA	Q5RCK6	961	0	Synaptotagmin-10	SPAPYUK71.03c	64.7	7e-10	COG5038	pfam00168	C2	C2 domain.	GO:0007268|synaptic transmission;GO:0006887|exocytosis;GO:0045956|positive regulation of calcium ion-dependent exocytosis;GO:0007608|sensory perception of smell;	GO:0070382|exocytic vesicle;GO:0016021|integral component of membrane;GO:0030658|transport vesicle membrane;	GO:0005509|calcium ion binding;	.	.
PKP2	ENSSSCG00000000528	149	236	41	17	63	21	0.246173	-2.02226	0.00137358	0.0253076	Down	protein_coding	chr5:41424795-41509779:+	gi|594654645|ref|XP_007175718.1|	4015	0	PREDICTED: plakophilin-2 isoform X1 [Balaenoptera acutorostrata scammoni]	gi|545826731|ref|XM_003126396.4|	3265	0	PREDICTED: Sus scrofa plakophilin 2 (PKP2), partial mRNA	Q99959	1456	0	Plakophilin-2	.	.	.	.	pfam00514	Arm	Armadillo/beta-catenin-like repeat. Approx. 40 amino acid repeat. Tandem repeats form super-helix of helices that is proposed to mediate interaction of beta-catenin with its ligands. CAUTION: This family does not contain all known armadillo repeats.	GO:0034334|adherens junction maintenance;GO:0086073|bundle of His cell-Purkinje myocyte adhesion involved in cell communication;GO:0086001|cardiac muscle cell action potential;GO:0086002|cardiac muscle cell action potential involved in contraction;GO:0086064|cell communication by electrical coupling involved in cardiac conduction;GO:0086019|cell-cell signaling involved in cardiac conduction;GO:00…	GO:0005912|adherens junction;GO:0030054|cell junction;GO:0005913|cell-cell adherens junction;GO:0005911|cell-cell junction;GO:0030057|desmosome;GO:0016021|integral component of membrane;GO:0014704|intercalated disc;GO:0005882|intermediate filament;GO:0005654|nucleoplasm;GO:0005634|nucleus;GO:0005886|plasma membrane;	GO:0045294|alpha-catenin binding;GO:0098641|cadherin binding involved in cell-cell adhesion;GO:0086083|cell adhesive protein binding involved in bundle of His cell-Purkinje myocyte communication;GO:0019215|intermediate filament binding;GO:0044325|ion channel binding;GO:0032947|protein complex scaffold;GO:0005080|protein kinase C binding;GO:0017080|sodium channel regulator activity;	K12642	PKP2; plakophilin 2
DNM1L	ENSSSCG00000000529	1199	1122	1212	1116	1006	854	0.88206	-0.181051	0.285572	0.644254	No	protein_coding	chr5:41569851-41636063:-	gi|466014340|ref|XP_004270915.1|	3631	0	PREDICTED: dynamin-1-like protein isoform X2 [Orcinus orca]	gi|594654654|ref|XM_007175661.1|	3290	0	PREDICTED: Balaenoptera acutorostrata scammoni dynamin 1-like (DNM1L), transcript variant X4, mRNA	O00429	1323	0	Dynamin-1-like protein	YLL001w	563	9e-179	COG0699	pfam01031	Dynamin_M	Dynamin central region. This region lies between the GTPase domain, see pfam00350, and the pleckstrin homology (PH) domain, see pfam00169.	GO:0006921|cellular component disassembly involved in execution phase of apoptosis;GO:0003374|dynamin polymerization involved in mitochondrial fission;GO:0006897|endocytosis;GO:0060047|heart contraction;GO:0048312|intracellular distribution of mitochondria;GO:0061025|membrane fusion;GO:0000266|mitochondrial fission;GO:0043653|mitochondrial fragmentation involved in apoptotic process;GO:0090149|mi…	GO:0005903|brush border;GO:0030054|cell junction;GO:0005905|coated pit;GO:0005737|cytoplasm;GO:0005829|cytosol;GO:0005783|endoplasmic reticulum;GO:0005789|endoplasmic reticulum membrane;GO:0005794|Golgi apparatus;GO:0043231|intracellular membrane-bounded organelle;GO:0016020|membrane;GO:0005874|microtubule;GO:0015630|microtubule cytoskeleton;GO:0005741|mitochondrial outer membrane;GO:0005739|mito…	GO:0005525|GTP binding;GO:0030742|GTP-dependent protein binding;GO:0005096|GTPase activator activity;GO:0003924|GTPase activity;GO:0042802|identical protein binding;GO:0008289|lipid binding;GO:0008017|microtubule binding;GO:0042803|protein homodimerization activity;GO:0017137|Rab GTPase binding;GO:0031625|ubiquitin protein ligase binding;	K17065	DNM1L; dynamin 1-like protein [EC:3.6.5.5]
FGD4	ENSSSCG00000000530	961	952	593	730	633	911	0.958285	-0.0614738	0.805687	0.944158	No	protein_coding	chr5:41681453-41879084:-	gi|594654669|ref|XP_007175730.1|	4435	0	PREDICTED: FYVE, RhoGEF and PH domain-containing protein 4 [Balaenoptera acutorostrata scammoni]	gi|927130921|ref|XM_013997749.1|	3504	0	PREDICTED: Sus scrofa FYVE, RhoGEF and PH domain containing 4 (FGD4), mRNA	Q96M96	1417	0	FYVE, RhoGEF and PH domain-containing protein 4	.	.	.	.	pfam00621	RhoGEF	RhoGEF domain. Guanine nucleotide exchange factor for Rho/Rac/Cdc42-like GTPases Also called Dbl-homologous (DH) domain. It appears that pfam00169 domains invariably occur C-terminal to RhoGEF/DH domains.	GO:0030036|actin cytoskeleton organization;GO:0007010|cytoskeleton organization;GO:0046847|filopodium assembly;GO:0043065|positive regulation of apoptotic process;GO:0008360|regulation of cell shape;GO:0043087|regulation of GTPase activity;GO:0035023|regulation of Rho protein signal transduction;GO:0051056|regulation of small GTPase mediated signal transduction;	GO:0015629|actin cytoskeleton;GO:0005737|cytoplasm;GO:0005829|cytosol;GO:0030175|filopodium;GO:0005794|Golgi apparatus;GO:0030027|lamellipodium;GO:0001726|ruffle;	GO:0005085|guanyl-nucleotide exchange factor activity;GO:0046872|metal ion binding;GO:0005089|Rho guanyl-nucleotide exchange factor activity;GO:0031267|small GTPase binding;	K05723	FGD4; FYVE, RhoGEF and PH domain containing 4
BICD1	ENSSSCG00000000531	212	270	368	339	272	107	0.876791	-0.189696	0.635681	0.87736	No	protein_coding	chr5:41897410-42143695:-	gi|350584296|ref|XP_003481716.1|	4175	0	PREDICTED: protein bicaudal D homolog 1 isoform X4 [Sus scrofa]	gi|965927664|ref|XM_004006744.3|	5087	0	PREDICTED: Ovis aries bicaudal D homolog 1 (Drosophila) (BICD1), transcript variant X2, mRNA	Q96G01	101	1e-19	Protein bicaudal D homolog 1	.	.	.	.	pfam09730	BicD	Microtubule-associated protein Bicaudal-D. BicD proteins consist of three coiled-coiled domains and are involved in dynein-mediated minus end-directed transport from the Golgi apparatus to the endoplasmic reticulum (ER). For full functioning they bind with GSK-3beta pfam05350 to maintain the anchoring of microtubules to the centromere. It appears that amino-acid residues 437-617 of BicD and the k…	GO:0009653|anatomical structure morphogenesis;GO:0008298|intracellular mRNA localization;GO:0072393|microtubule anchoring at microtubule organizing center;GO:0072385|minus-end-directed organelle transport along microtubule;GO:1900275|negative regulation of phospholipase C activity;GO:1900737|negative regulation of phospholipase C-activating G-protein coupled receptor signaling pathway;GO:0048260|…	GO:0031410|cytoplasmic vesicle;GO:0005856|cytoskeleton;GO:0005829|cytosol;GO:0005794|Golgi apparatus;GO:0072517|host cell viral assembly compartment;GO:0016020|membrane;GO:0048471|perinuclear region of cytoplasm;GO:0005802|trans-Golgi network;	GO:0008093|cytoskeletal adaptor activity;GO:0034452|dynactin binding;GO:0045502|dynein binding;GO:0031871|proteinase activated receptor binding;GO:0017137|Rab GTPase binding;GO:0005200|structural constituent of cytoskeleton;	K18739	BICD; protein bicaudal D
IPO8	ENSSSCG00000000534	1719	1829	1714	1578	1487	1467	0.902745	-0.147609	0.300023	0.659278	No	protein_coding	chr5:43099745-43182803:+	gi|335288304|ref|XP_003126448.2|	5220	0	PREDICTED: importin-8 isoform X1 [Sus scrofa]	gi|927131014|ref|XM_003126400.4|	5237	0	PREDICTED: Sus scrofa importin 8 (IPO8), transcript variant X1, mRNA	O15397	504	4e-154	Importin-8	SPCC550.11	351	3e-100	COG5656	pfam03810	IBN_N	Importin-beta N-terminal domain.	GO:0031047|gene silencing by RNA;GO:0006606|protein import into nucleus;GO:0007165|signal transduction;	GO:0005829|cytosol;GO:0005635|nuclear envelope;GO:0005654|nucleoplasm;	GO:0008565|protein transporter activity;GO:0008536|Ran GTPase binding;	K18755	IPO8; importin-8
ERGIC2	ENSSSCG00000000536	1503	1488	1563	1092	1458	1304	0.884623	-0.176865	0.28117	0.640164	No	protein_coding	chr5:44334180-44385313:+	gi|345441780|ref|NP_001230861.1|	2044	0	endoplasmic reticulum-Golgi intermediate compartment protein 2 [Sus scrofa]	gi|594654722|ref|XM_007175695.1|	1604	0	PREDICTED: Balaenoptera acutorostrata scammoni ERGIC and golgi 2 (ERGIC2), transcript variant X1, mRNA	Q4R5C3	619	0	Endoplasmic reticulum-Golgi intermediate compartment protein 2	.	.	.	.	pfam07970	COPIIcoated_ERV	Endoplasmic reticulum vesicle transporter. This family is conserved from plants and fungi to humans. Erv46 works in close conjunction with Erv41 and together they form a complex which cycles between the endoplasmic reticulum and Golgi complex. Erv46-41 interacts strongly with the endoplasmic reticulum glucosidase II. Mammalian glucosidase II comprises a catalytic alpha-subunit and a 58 kDa beta s…	GO:0016192|vesicle-mediated transport;	GO:0005789|endoplasmic reticulum membrane;GO:0033116|endoplasmic reticulum-Golgi intermediate compartment membrane;GO:0005794|Golgi apparatus;GO:0016021|integral component of membrane;GO:0005634|nucleus;	.	.	.
OVCH1	ENSSSCG00000000540	78	54	38	38	60	24	0.750098	-0.414848	0.380919	0.728999	No	protein_coding	chr5:44228207-44311394:+	gi|927131109|ref|XP_013843791.1|	6040	0	PREDICTED: ovochymase-1 [Sus scrofa]	gi|927131108|ref|XM_013988337.1|	2777	0	PREDICTED: Sus scrofa ovochymase 1 (OVCH1), mRNA	Q7RTY7	82.4	2e-14	Ovochymase-1	VC1649	80.9	1e-14	COG5640	pfam00089	Trypsin	Trypsin.	.	GO:0005576|extracellular region;	GO:0046872|metal ion binding;GO:0004252|serine-type endopeptidase activity;	.	.
FAR2	ENSSSCG00000000541	435	374	433	359	607	304	1.06269	0.0877164	0.743999	0.921145	No	protein_coding	chr5:44381129-44559352:-	gi|335288313|ref|XP_003355581.1|	2779	0	PREDICTED: fatty acyl-CoA reductase 2 isoform X1 [Sus scrofa]	gi|927131096|ref|XM_013988335.1|	3635	0	PREDICTED: Sus scrofa fatty acyl CoA reductase 2 (FAR2), transcript variant X3, mRNA	Q0P5J1	768	0	Fatty acyl-CoA reductase 2	MJ1061	53.5	2e-06	COG1086	pfam07993	NAD_binding_4	Male sterility protein. This family represents the C-terminal region of the male sterility protein in a number of arabidopsis and drosophila. A sequence-related jojoba acyl CoA reductase is also included.	GO:0006629|lipid metabolic process;GO:0035336|long-chain fatty-acyl-CoA metabolic process;GO:0010025|wax biosynthetic process;	GO:0005789|endoplasmic reticulum membrane;GO:0016021|integral component of membrane;GO:0005778|peroxisomal membrane;GO:0005777|peroxisome;	GO:0080019|fatty-acyl-CoA reductase (alcohol-forming) activity;GO:0050062|long-chain-fatty-acyl-CoA reductase activity;	K13356	FAR; fatty acyl-CoA reductase [EC:1.2.1.-]
KLHL42	ENSSSCG00000000545	613	517	481	746	566	571	1.22937	0.297914	0.143641	0.472536	No	protein_coding	chr5:45901767-45954876:-	gi|311255991|ref|XP_003126455.1|	2465	0	PREDICTED: kelch-like protein 42 [Sus scrofa]	gi|965800991|ref|XM_012116348.2|	1796	0	PREDICTED: Ovis aries musimon kelch like family member 42 (KLHL42), transcript variant X2, mRNA	Q9P2K6	923	0	Kelch-like protein 42	.	.	.	.	pfam01344	Kelch_1	Kelch motif. The kelch motif was initially discovered in Kelch. In this protein there are six copies of the motif. It has been shown that the Drosophila ring canal kelch protein is related to Galactose Oxidase for which a structure has been solved. The kelch motif forms a beta sheet. Several of these sheets associate to form a beta propeller structure as found in pfam00064, pfam00400 and pfam0041…	GO:0051301|cell division;GO:0007067|mitotic nuclear division;GO:0043161|proteasome-mediated ubiquitin-dependent protein catabolic process;GO:0000209|protein polyubiquitination;GO:0032886|regulation of microtubule-based process;	GO:0031463|Cul3-RING ubiquitin ligase complex;GO:0005737|cytoplasm;GO:0005819|spindle;	.	.	.
MANSC4	ENSSSCG00000000546	88	104	81	58	116	67	0.918686	-0.122357	0.730113	0.915131	No	protein_coding	chr5:45955090-45973028:+	gi|311255993|ref|XP_003126465.1|	1848	0	PREDICTED: MANSC domain-containing protein 4 isoform X1 [Sus scrofa]	gi|927131142|ref|XM_003126417.3|	1827	0	PREDICTED: Sus scrofa MANSC domain containing 4 (MANSC4), transcript variant X1, mRNA	A6NHS7	553	0	MANSC domain-containing protein 4	.	.	.	.	pfam07502	MANEC	MANEC domain. This region of similarity, comprising 8 conserved cysteines, is found in the N-terminal region of several membrane-associated and extracellular proteins. Although formerly called MANSC (for motif at N terminus with seven cysteines) it has now been renamed by MANEC (motif at N terminus with eight cysteines) by Richard Mitter and Stephen Fitzgerald after the discovery of an eighth con…	.	GO:0016021|integral component of membrane;	.	.	.
MRPS35	ENSSSCG00000000547	350	354	354	373	505	378	1.23938	0.30962	0.111285	0.412111	No	protein_coding	chr5:45973072-46023094:-	gi|349732208|ref|NP_001231856.1|	1555	0	28S ribosomal protein S35, mitochondrial [Sus scrofa]	gi|371911854|dbj|AK395019.1|	1874	0	Sus scrofa mRNA, clone: OVRM10002D03, expressed in ovary	Q2YDF6	540	0	28S ribosomal protein S35, mitochondrial	.	.	.	.	pfam10213	MRP-S28	Mitochondrial ribosomal subunit protein. This is a conserved region of approx. 125 residues of one of the proteins that makes up the small subunit of the mitochondrial ribosome. In Saccharomyces cerevisiae the protein is MRP-S24 whereas in humans it is MRP-S28. The human mitochondrial ribosome has 29 distinct proteins in the small subunit and these have homologues in, for example, Drosophila mela…	GO:0032543|mitochondrial translation;GO:0070125|mitochondrial translational elongation;GO:0070124|mitochondrial translational initiation;	GO:0005743|mitochondrial inner membrane;GO:0005763|mitochondrial small ribosomal subunit;	GO:0044822|poly(A) RNA binding;GO:0003735|structural constituent of ribosome;	K17413	MRPS35; small subunit ribosomal protein S35
PPFIBP1	ENSSSCG00000000549	5614	4707	4593	4710	4781	4215	0.963993	-0.0529051	0.71062	0.908074	No	protein_coding	chr5:46029676-46223524:-	gi|594113724|ref|XP_006079605.1|	4776	0	PREDICTED: liprin-beta-1 isoform X1 [Bubalus bubalis]	gi|955527951|ref|XM_014791391.1|	3463	0	PREDICTED: Ceratotherium simum simum PTPRF interacting protein, binding protein 1 (liprin beta 1) (LOC101394081), transcript variant X5, mRNA	Q86W92	1645	0	Liprin-beta-1	.	.	.	.	pfam15208	Rab15_effector	Rab15 effector. This family of proteins has a role in receptor recycling from the endocytic recycling compartment.	GO:0007155|cell adhesion;	GO:0005913|cell-cell adherens junction;GO:0005925|focal adhesion;GO:0005886|plasma membrane;	GO:0098641|cadherin binding involved in cell-cell adhesion;	.	.
ARNTL2	ENSSSCG00000000551	2320	1949	2252	2055	1024	886	0.639197	-0.645668	0.0346908	0.221201	No	protein_coding	chr5:46330522-46482280:-	gi|927131239|ref|XP_013853238.1|	2536	0	PREDICTED: aryl hydrocarbon receptor nuclear translocator-like protein 2 isoform X3 [Sus scrofa]	gi|927131238|ref|XM_013997784.1|	1585	0	PREDICTED: Sus scrofa aryl hydrocarbon receptor nuclear translocator-like protein 2 (LOC100625791), transcript variant X3, mRNA	Q8WYA1	806	0	Aryl hydrocarbon receptor nuclear translocator-like protein 2	.	.	.	.	pfam14598	PAS_11	PAS domain. This family includes the PAS-B domain of NCOA1 (Nuclear receptor coactivator 1), which binds to an LXXLL motif in the C-terminal region of STAT6 (Signal transducer and activator of transcription 6).	GO:0007623|circadian rhythm;GO:0009649|entrainment of circadian clock;GO:0042753|positive regulation of circadian rhythm;GO:0045944|positive regulation of transcription from RNA polymerase II promoter;GO:0045893|positive regulation of transcription, DNA-templated;GO:0006357|regulation of transcription from RNA polymerase II promoter;GO:0006355|regulation of transcription, DNA-templated;GO:0006351…	GO:0005737|cytoplasm;GO:0005730|nucleolus;GO:0005634|nucleus;GO:0005667|transcription factor complex;	GO:0070888|E-box binding;GO:0000982|transcription factor activity, RNA polymerase II core promoter proximal region sequence-specific binding;GO:0003700|transcription factor activity, sequence-specific DNA binding;	K09099	ARNTL2, BMAL2; aryl hydrocarbon receptor nuclear translocator-like protein 2
MED21	ENSSSCG00000000552	625	537	853	611	787	649	1.05859	0.0821456	0.723013	0.912622	No	protein_coding	chr5:46730210-46736376:-	gi|817284773|ref|XP_012312616.1|	753	2e-97	PREDICTED: mediator of RNA polymerase II transcription subunit 21 [Aotus nancymaae]	gi|343488489|ref|NM_001243530.1|	744	0	Sus scrofa mediator complex subunit 21 (MED21), mRNA	Q4R6N3	288	1e-96	Mediator of RNA polymerase II transcription subunit 21	.	.	.	.	pfam11221	Med21	Subunit 21 of Mediator complex. Med21 has been known as Srb7 in yeasts, hSrb7 in humans and Trap 19 in Drosophila. The heterodimer of the two subunits Med7 and Med21 appears to act as a hinge between the middle and the tail regions of Mediator.	GO:0006355|regulation of transcription, DNA-templated;GO:0006351|transcription, DNA-templated;	GO:0005634|nucleus;	.	K15152	MED21, SRB7; mediator of RNA polymerase II transcription subunit 21
TM7SF3	ENSSSCG00000000553	949	873	880	571	539	696	0.702651	-0.50912	0.00598133	0.0721531	No	protein_coding	chr5:46740931-46784194:+	gi|350584312|ref|XP_001925060.3|	2717	0	PREDICTED: transmembrane 7 superfamily member 3 isoform X2 [Sus scrofa]	gi|927131253|ref|XM_001925025.6|	3311	0	PREDICTED: Sus scrofa transmembrane 7 superfamily member 3 (TM7SF3), transcript variant X2, mRNA	Q9NS93	828	0	Transmembrane 7 superfamily member 3	.	.	.	.	pfam13886	DUF4203	Domain of unknown function (DUF4203). This is the N-terminal region of 7tm proteins. The function is not known.	.	GO:0070062|extracellular exosome;GO:0016021|integral component of membrane;GO:0005886|plasma membrane;	.	.	.
FGFR1OP2	ENSSSCG00000000554	968	886	1053	939	1053	880	1.03261	0.0462939	0.776753	0.933354	No	protein_coding	chr5:46793137-46824696:-	gi|194037781|ref|XP_001924632.1|	1307	4e-170	PREDICTED: FGFR1 oncogene partner 2 isoform X1 [Sus scrofa]	gi|927131256|ref|XM_001924597.4|	2980	0	PREDICTED: Sus scrofa FGFR1 oncogene partner 2 (FGFR1OP2), transcript variant X1, mRNA	Q5R561	421	3e-136	FGFR1 oncogene partner 2 homolog	.	.	.	.	pfam05769	DUF837	Protein of unknown function (DUF837). This family consists of several eukaryotic proteins of unknown function. One of the family members is a circulating cathodic antigen (CCA) found in Schistosoma mansoni (Blood fluke).	.	GO:0005737|cytoplasm;	.	.	.
ITPR2	ENSSSCG00000000555	6297	6138	5634	8132	6940	6858	1.27411	0.349485	0.0189272	0.152649	No	protein_coding	chr5:46935923-47464125:+	gi|426225329|ref|XP_004006819.1|	13557	0	PREDICTED: inositol 1,4,5-trisphosphate receptor type 2 isoform X2 [Ovis aries]	gi|602681693|ref|XM_007446283.1|	7766	0	PREDICTED: Lipotes vexillifer inositol 1,4,5-trisphosphate receptor, type 2 (ITPR2), mRNA	Q8WN96	285	1e-75	Inositol 1,4,5-trisphosphate receptor type 2	.	.	.	.	pfam08709	Ins145_P3_rec	Inositol 1,4,5-trisphosphate/ryanodine receptor. This domain corresponds to the ligand binding region on inositol 1,4,5-trisphosphate receptor, and the N terminal region of the ryanodine receptor. Both receptors are involved in Ca2+ release. They can couple to the activation of neurotransmitter-gated receptors and voltage-gated Ca2+ channels on the plasma membrane, thus allowing the endoplasmic r…	GO:0051209|release of sequestered calcium ion into cytosol;	GO:0005789|endoplasmic reticulum membrane;GO:0016021|integral component of membrane;GO:0005886|plasma membrane;GO:0005791|rough endoplasmic reticulum;GO:0016529|sarcoplasmic reticulum;GO:0030667|secretory granule membrane;GO:0030658|transport vesicle membrane;	GO:0005509|calcium ion binding;GO:0070679|inositol 1,4,5 trisphosphate binding;GO:0005220|inositol 1,4,5-trisphosphate-sensitive calcium-release channel activity;GO:0035091|phosphatidylinositol binding;	K04959	ITPR2; inositol 1,4,5-triphosphate receptor type 2
RASSF8	ENSSSCG00000000559	1845	1616	1818	1607	2999	2784	1.46263	0.548561	0.022177	0.168377	No	protein_coding	chr5:47728988-47848475:-	gi|440900368|gb|ELR51519.1|	1890	0	Ras association domain-containing protein 8, partial [Bos mutus]	gi|927131360|ref|XM_005653134.2|	5375	0	PREDICTED: Sus scrofa Ras association (RalGDS/AF-6) domain family (N-terminal) member 8 (RASSF8), transcript variant X5, mRNA	Q8NHQ8	721	0	Ras association domain-containing protein 8	.	.	.	.	pfam00788	RA	Ras association (RalGDS/AF-6) domain. RasGTP effectors (in cases of AF6, canoe and RalGDS); putative RasGTP effectors in other cases. Recent evidence (not yet in MEDLINE) shows that some RA domains do NOT bind RasGTP. Predicted structure similar to that determined, and that of the RasGTP-binding domain of Raf kinase.	GO:0034334|adherens junction maintenance;GO:0007165|signal transduction;	.	.	K09855	RASSF7_8; Ras association domain-containing protein 7/8
LRMP	ENSSSCG00000000563	261	147	155	169	211	441	1.54653	0.629033	0.112887	0.41481	No	protein_coding	chr5:48648629-48707133:-	gi|927131423|ref|XP_005655711.2|	1754	0	PREDICTED: lymphoid-restricted membrane protein isoform X1 [Sus scrofa]	gi|927131422|ref|XM_005655654.2|	1539	0	PREDICTED: Sus scrofa lymphoid-restricted membrane protein (LRMP), transcript variant X1, mRNA	Q12912	183	0	Lymphoid-restricted membrane protein	.	.	.	.	pfam05781	MRVI1	MRVI1 protein. This family consists of mammalian MRVI1 proteins which are related to the lymphoid-restricted membrane protein (JAW1) and the IP3 receptor associated cGMP kinase substrates A and B (IRAGA and IRAGB). The function of MRVI1 is unknown although mutations in the Mrvi1 gene induces myeloid leukaemia by altering the expression of a gene important for myeloid cell growth and/or differenti…	GO:0002376|immune system process;GO:0007338|single fertilization;GO:0006906|vesicle fusion;GO:0006903|vesicle targeting;	GO:0005694|chromosome;GO:0005789|endoplasmic reticulum membrane;GO:0016021|integral component of membrane;GO:0005887|integral component of plasma membrane;GO:0016020|membrane;GO:0005815|microtubule organizing center;GO:0005635|nuclear envelope;GO:0000922|spindle pole;	.	.	.
SOX5	ENSSSCG00000000567	678	1325	1478	1344	1495	1178	1.19829	0.260972	0.368894	0.719251	No	protein_coding	chr5:49749765-50161468:+	gi|466014585|ref|XP_004270961.1|	2994	0	PREDICTED: transcription factor SOX-5 isoform X1 [Orcinus orca]	gi|466014596|ref|XM_004270915.1|	2492	0	PREDICTED: Orcinus orca SRY (sex determining region Y)-box 5 (SOX5), transcript variant X3, mRNA	P35711	1086	0	Transcription factor SOX-5	SPAC57A10.09c	52.4	5e-07	COG5648	pfam00505	HMG_box	HMG (high mobility group) box.	GO:0055059|asymmetric neuroblast division;GO:0071560|cellular response to transforming growth factor beta stimulus;GO:0061036|positive regulation of cartilage development;GO:0032332|positive regulation of chondrocyte differentiation;GO:2000741|positive regulation of mesenchymal stem cell differentiation;GO:0006366|transcription from RNA polymerase II promoter;	GO:0005634|nucleus;	GO:0003677|DNA binding;GO:0003700|transcription factor activity, sequence-specific DNA binding;	K09269	SOX5_6_13; transcription factor SOX5/6/13 (SOX group D)
C2CD5	ENSSSCG00000000570	3641	3489	3530	3365	3049	3550	0.981603	-0.0267883	0.858172	0.95833	No	protein_coding	chr5:51040519-51132282:+	gi|928173952|ref|XP_013964007.1|	5338	0	PREDICTED: C2 domain-containing protein 5 isoform X8 [Canis lupus familiaris]	gi|594695357|ref|XM_007194834.1|	3549	0	PREDICTED: Balaenoptera acutorostrata scammoni C2 calcium-dependent domain containing 5 (C2CD5), transcript variant X4, mRNA	Q7TPS5	1185	0	C2 domain-containing protein 5	.	.	.	.	pfam00168	C2	C2 domain.	GO:0032869|cellular response to insulin stimulus;GO:0038028|insulin receptor signaling pathway via phosphatidylinositol 3-kinase;GO:0065002|intracellular protein transmembrane transport;GO:0061024|membrane organization;GO:2001275|positive regulation of glucose import in response to insulin stimulus;GO:0010828|positive regulation of glucose transport;GO:0090314|positive regulation of protein targe…	GO:0005938|cell cortex;GO:0005737|cytoplasm;GO:0030659|cytoplasmic vesicle membrane;GO:0005815|microtubule organizing center;GO:0005886|plasma membrane;GO:0032587|ruffle membrane;	GO:0005509|calcium ion binding;GO:0005544|calcium-dependent phospholipid binding;	.	.
ABCC9	ENSSSCG00000000571	4084	2623	3502	3963	5293	9010	1.88688	0.916004	0.00259705	0.0402339	No	protein_coding	chr5:51536526-51673580:+	gi|472372131|ref|XP_004405552.1|	7737	0	PREDICTED: ATP-binding cassette sub-family C member 9 isoform X2 [Odobenus rosmarus divergens]	gi|927131524|ref|XM_013988345.1|	4415	0	PREDICTED: Sus scrofa ATP-binding cassette, sub-family C (CFTR/MRP), member 9 (ABCC9), transcript variant X2, mRNA	O60706	2897	0	ATP-binding cassette sub-family C member 9	YDR135c	626	0	COG1132	pfam00664	ABC_membrane	ABC transporter transmembrane region. This family represents a unit of six transmembrane helices. Many members of the ABC transporter family (pfam00005) have two such regions.	GO:0051607|defense response to virus;GO:0010107|potassium ion import;GO:0006813|potassium ion transport;GO:1903779|regulation of cardiac conduction;GO:0055085|transmembrane transport;	GO:0008282|ATP-sensitive potassium channel complex;GO:0005886|plasma membrane;GO:0042383|sarcolemma;GO:0030017|sarcomere;GO:0008076|voltage-gated potassium channel complex;	GO:0005524|ATP binding;GO:0043225|anion transmembrane-transporting ATPase activity;GO:0044325|ion channel binding;GO:0005267|potassium channel activity;GO:0015459|potassium channel regulator activity;GO:0008281|sulfonylurea receptor activity;GO:0005215|transporter activity;	K05033	ABCC9, SUR2; ATP-binding cassette subfamily C (CFTR/MRP) member 9
KCNJ8	ENSSSCG00000000573	714	476	506	539	1016	2160	2.31857	1.21324	0.0032162	0.0469738	Up	protein_coding	chr5:51695974-51707039:+	gi|335288366|ref|XP_003126482.2|	2014	0	PREDICTED: ATP-sensitive inward rectifier potassium channel 8 [Sus scrofa]	gi|927131534|ref|XM_003126434.5|	2454	0	PREDICTED: Sus scrofa potassium channel, inwardly rectifying subfamily J, member 8 (KCNJ8), mRNA	Q15842	777	0	ATP-sensitive inward rectifier potassium channel 8	.	.	.	.	pfam01007	IRK	Inward rectifier potassium channel.	GO:0051607|defense response to virus;GO:0007507|heart development;GO:0001822|kidney development;GO:0010107|potassium ion import;GO:0006813|potassium ion transport;GO:0043330|response to exogenous dsRNA;GO:0032496|response to lipopolysaccharide;GO:0009268|response to pH;GO:0042311|vasodilation;	GO:0008282|ATP-sensitive potassium channel complex;GO:0005739|mitochondrion;GO:0030016|myofibril;GO:0005886|plasma membrane;GO:0042383|sarcolemma;GO:0008076|voltage-gated potassium channel complex;	GO:0005524|ATP binding;GO:0015272|ATP-activated inward rectifier potassium channel activity;GO:0005242|inward rectifier potassium channel activity;	K05001	KCNJ8; potassium inwardly-rectifying channel subfamily J member 8
LDHB	ENSSSCG00000000576	69734	74871	130187	68846	78136	57653	0.77321	-0.371068	0.160868	0.500318	No	protein_coding	chr5:51810967-51831490:+	gi|927131538|ref|XP_013843801.1|	1859	0	PREDICTED: L-lactate dehydrogenase B chain [Sus scrofa]	gi|927131537|ref|XM_013988347.1|	1332	0	PREDICTED: Sus scrofa lactate dehydrogenase B (LDHB), mRNA	P00336	596	0	L-lactate dehydrogenase B chain	CAC0267	268	6e-84	COG0039	pfam00056	Ldh_1_N	lactate/malate dehydrogenase, NAD binding domain. L-lactate dehydrogenases are metabolic enzymes which catalyse the conversion of L-lactate to pyruvate, the last step in anaerobic glycolysis. L-2-hydroxyisocaproate dehydrogenases are also members of the family. Malate dehydrogenases catalyse the interconversion of malate to oxaloacetate. The enzyme participates in the citric acid cycle. L-lactate…	GO:0005975|carbohydrate metabolic process;GO:0019752|carboxylic acid metabolic process;	GO:0005737|cytoplasm;	GO:0004459|L-lactate dehydrogenase activity;	K00016	LDH, ldh; L-lactate dehydrogenase [EC:1.1.1.27]
GYS2	ENSSSCG00000000577	1754	2799	2046	581	1348	162	0.324978	-1.62159	0.0386792	0.234259	No	protein_coding	chr5:51852976-51917689:+	gi|306782597|ref|NP_001182440.1|	3495	0	glycogen [starch] synthase, liver [Sus scrofa]	gi|306782596|ref|NM_001195511.1|	2432	0	Sus scrofa glycogen synthase 2 (liver) (GYS2), mRNA	P54840	1228	0	Glycogen [starch] synthase, liver	YFR015c	659	0	COG0438	pfam05693	Glycogen_syn	Glycogen synthase. This family consists of the eukaryotic glycogen synthase proteins GYS1, GYS2 and GYS3. Glycogen synthase (GS) is the enzyme responsible for the synthesis of -1,4-linked glucose chains in glycogen. It is the rate limiting enzyme in the synthesis of the polysaccharide, and its activity is highly regulated through phosphorylation at multiple sites and also by allosteric effectors,…	GO:0005978|glycogen biosynthetic process;GO:0009749|response to glucose;	GO:0005938|cell cortex;GO:0030864|cortical actin cytoskeleton;GO:0005737|cytoplasm;GO:0005856|cytoskeleton;GO:0005829|cytosol;GO:0043265|ectoplasm;	GO:0004373|glycogen (starch) synthase activity;	K00693	GYS; glycogen(starch) synthase [EC:2.4.1.11]
GOLT1B	ENSSSCG00000000579	1029	831	806	547	760	947	0.888968	-0.169796	0.475396	0.792475	No	protein_coding	chr5:51939480-51953314:-	gi|560916836|ref|XP_006184663.1|	555	3e-61	PREDICTED: vesicle transport protein GOT1B [Camelus ferus]	gi|343488441|ref|NM_001243500.1|	3010	0	Sus scrofa golgi transport 1B (GOLT1B), mRNA	Q9Y3E0	196	3e-56	Vesicle transport protein GOT1B	YMR292w	82.8	5e-17	COG5120	pfam04178	Got1	Got1/Sft2-like family. Traffic through the yeast Golgi complex depends on a member of the syntaxin family of SNARE proteins, Sed5, present in early Golgi cisternae. Got1 is thought to facilitate Sed5-dependent fusion events. This is a family of sequences derived from eukaryotic proteins. They are similar to a region of a SNARE-like protein required for traffic through the Golgi complex, SFT2 prot…	GO:0043123|positive regulation of I-kappaB kinase/NF-kappaB signaling;GO:0015031|protein transport;GO:0016192|vesicle-mediated transport;	GO:0005783|endoplasmic reticulum;GO:0000139|Golgi membrane;GO:0016021|integral component of membrane;GO:0016020|membrane;	GO:0004871|signal transducer activity;	.	.
RECQL	ENSSSCG00000000580	1118	823	784	580	599	689	0.721715	-0.4705	0.0186572	0.15127	No	protein_coding	chr5:51953184-51997113:+	gi|358679347|ref|NP_001240636.1|	3361	0	ATP-dependent DNA helicase Q1 [Sus scrofa]	gi|358679346|ref|NM_001253707.1|	2867	0	Sus scrofa RecQ helicase-like (RECQL), mRNA	P46063	1185	0	ATP-dependent DNA helicase Q1	YMR190c	416	1e-123	COG0514	pfam00270	DEAD	DEAD/DEAH box helicase. Members of this family include the DEAD and DEAH box helicases. Helicases are involved in unwinding nucleic acids. The DEAD box helicases are involved in various aspects of RNA metabolizm, including nuclear transcription, pre mRNA splicing, ribosome biogenesis, nucleocytoplasmic transport, translation, RNA decay and organellar gene expression.	GO:0006281|DNA repair;GO:0000733|DNA strand renaturation;GO:0000724|double-strand break repair via homologous recombination;	GO:0005694|chromosome;GO:0005737|cytoplasm;GO:0016020|membrane;GO:0005654|nucleoplasm;GO:0005634|nucleus;	GO:0036310|annealing helicase activity;GO:0005524|ATP binding;GO:0043140|ATP-dependent 3'-5' DNA helicase activity;GO:0004003|ATP-dependent DNA helicase activity;GO:0003677|DNA binding;GO:0003678|DNA helicase activity;GO:0009378|four-way junction helicase activity;	K10899	RECQL; ATP-dependent DNA helicase Q1 [EC:3.6.4.12]
IAPP	ENSSSCG00000000582	21	19	13	140	113	105	7.10006	2.82783	9.52928e-14	4.1147e-11	Up	protein_coding	chr5:52045961-52050962:-	gi|545827100|ref|XP_003126485.2|	627	3e-75	PREDICTED: islet amyloid polypeptide [Sus scrofa]	gi|927131596|ref|XM_003126437.3|	882	0	PREDICTED: Sus scrofa islet amyloid polypeptide (IAPP), mRNA	P17716	129	4e-34	Islet amyloid polypeptide	.	.	.	.	pfam00214	Calc_CGRP_IAPP	Calcitonin / CGRP / IAPP family.	GO:0045779|negative regulation of bone resorption;GO:0045596|negative regulation of cell differentiation;GO:0019233|sensory perception of pain;	GO:0005615|extracellular space;GO:0043025|neuronal cell body;	.	K08039	IAPP; islet amyloid polypeptide
PYROXD1	ENSSSCG00000000583	406	391	400	346	336	328	0.884348	-0.177313	0.306201	0.666376	No	protein_coding	chr5:51993954-52021439:-	gi|335288374|ref|XP_003355595.1|	2598	0	PREDICTED: pyridine nucleotide-disulfide oxidoreductase domain-containing protein 1 [Sus scrofa]	gi|115551371|dbj|AK236049.1|	1755	0	Sus scrofa mRNA, clone:OVRM10148B01, expressed in ovary	A7YVH9	950	0	Pyridine nucleotide-disulfide oxidoreductase domain-containing protein 1	.	.	.	.	pfam07992	Pyr_redox_2	Pyridine nucleotide-disulphide oxidoreductase. This family includes both class I and class II oxidoreductases and also NADH oxidases and peroxidases. This domain is actually a small NADH binding domain within a larger FAD binding domain.	.	.	GO:0016491|oxidoreductase activity;	.	.
SLCO1A2	ENSSSCG00000000584	87	46	77	730	691	567	9.92311	3.31079	8.83916e-36	3.72128e-32	Up	protein_coding	chr5:52020349-52131767:+	gi|375268772|ref|NP_001243524.1|	3554	0	solute carrier organic anion transporter family member 1A2 [Sus scrofa]	gi|375268771|ref|NM_001256595.1|	2071	0	Sus scrofa solute carrier organic anion transporter family, member 1A2 (SLCO1A2), mRNA	P46721	96.7	4e-19	Solute carrier organic anion transporter family member 1A2	.	.	.	.	pfam03137	OATP	Organic Anion Transporter Polypeptide (OATP) family. This family consists of several eukaryotic Organic-Anion-Transporting Polypeptides (OATPs). Several have been identified mostly in human and rat. Different OATPs vary in tissue distribution and substrate specificity. Since the numbering of different OATPs in particular species was based originally on the order of discovery, similarly numbered O…	GO:0015721|bile acid and bile salt transport;GO:0008206|bile acid metabolic process;GO:0015711|organic anion transport;GO:0043252|sodium-independent organic anion transport;	GO:0005887|integral component of plasma membrane;GO:0005886|plasma membrane;	GO:0015125|bile acid transmembrane transporter activity;GO:0008514|organic anion transmembrane transporter activity;GO:0015347|sodium-independent organic anion transmembrane transporter activity;	K03460	SLCO1A; solute carrier organic anion transporter family, member 1A
SLCO1C1	ENSSSCG00000000585	71	17	9	26	3	9	0.422692	-1.24232	0.183381	0.532714	No	protein_coding	chr5:52234398-52315316:-	gi|350584340|ref|XP_003126493.3|	3466	0	PREDICTED: LOW QUALITY PROTEIN: solute carrier organic anion transporter family member 1C1 [Sus scrofa]	gi|927131587|ref|XM_003126445.5|	3222	0	PREDICTED: Sus scrofa solute carrier organic anion transporter family, member 1C1 (SLCO1C1), mRNA	Q9NYB5	1239	0	Solute carrier organic anion transporter family member 1C1	.	.	.	.	pfam03137	OATP	Organic Anion Transporter Polypeptide (OATP) family. This family consists of several eukaryotic Organic-Anion-Transporting Polypeptides (OATPs). Several have been identified mostly in human and rat. Different OATPs vary in tissue distribution and substrate specificity. Since the numbering of different OATPs in particular species was based originally on the order of discovery, similarly numbered O…	GO:0008206|bile acid metabolic process;GO:0043252|sodium-independent organic anion transport;	GO:0005887|integral component of plasma membrane;GO:0005886|plasma membrane;	GO:0015125|bile acid transmembrane transporter activity;GO:0015347|sodium-independent organic anion transmembrane transporter activity;GO:0015349|thyroid hormone transmembrane transporter activity;	K08747	SLCO1C; solute carrier organic anion transporter family, member 1C
AEBP2	ENSSSCG00000000587	1337	1366	1468	1265	1536	1097	0.97491	-0.0366583	0.832373	0.952252	No	protein_coding	chr5:53441484-53691547:-	gi|674084821|ref|XP_008850162.1|	1577	0	PREDICTED: zinc finger protein AEBP2 isoform X1 [Nannospalax galili]	gi|927131615|ref|XM_003126446.4|	4180	0	PREDICTED: Sus scrofa AE binding protein 2 (AEBP2), mRNA	Q6ZN18	579	0	Zinc finger protein AEBP2	.	.	.	.	pfam13465	zf-H2C2_2	Zinc-finger double domain.	GO:0016569|covalent chromatin modification;GO:0045814|negative regulation of gene expression, epigenetic;GO:0006351|transcription, DNA-templated;	GO:0035098|ESC/E(Z) complex;GO:0005654|nucleoplasm;GO:0005634|nucleus;	GO:0046872|metal ion binding;GO:0000978|RNA polymerase II core promoter proximal region sequence-specific DNA binding;GO:0003714|transcription corepressor activity;GO:0001078|transcriptional repressor activity, RNA polymerase II core promoter proximal region sequence-specific binding;	K17452	AEBP2; zinc finger protein AEBP2
PLEKHA5	ENSSSCG00000000588	1599	1759	1518	1505	1233	1680	0.953173	-0.0691906	0.717382	0.91093	No	protein_coding	chr5:53760818-54016938:-	gi|466014740|ref|XP_004270991.1|	6283	0	PREDICTED: pleckstrin homology domain-containing family A member 5 isoform X1 [Orcinus orca]	gi|927131620|ref|XM_013997799.1|	4293	0	PREDICTED: Sus scrofa pleckstrin homology domain-containing family A member 5 (LOC100523186), mRNA	Q9HAU0	1101	0	Pleckstrin homology domain-containing family A member 5	.	.	.	.	pfam00169	PH	PH domain. PH stands for pleckstrin homology.	GO:0061458|reproductive system development;	GO:0005737|cytoplasm;GO:0005829|cytosol;GO:0016020|membrane;GO:0005654|nucleoplasm;	GO:0005545|1-phosphatidylinositol binding;GO:0080025|phosphatidylinositol-3,5-bisphosphate binding;GO:0032266|phosphatidylinositol-3-phosphate binding;GO:0070273|phosphatidylinositol-4-phosphate binding;GO:0010314|phosphatidylinositol-5-phosphate binding;	.	.
PLCZ1	ENSSSCG00000000590	0	1	0	0	0	1	1.04789	0.0674806	0.986806	NA	No	protein_coding	chr5:54408292-54452417:+	gi|47523758|ref|NP_999515.1|	3113	0	1-phosphatidylinositol 4,5-bisphosphate phosphodiesterase zeta-1 [Sus scrofa]	gi|47523757|ref|NM_214350.1|	2083	0	Sus scrofa phospholipase C, zeta 1 (PLCZ1), mRNA	Q7YRU3	1202	0	1-phosphatidylinositol 4,5-bisphosphate phosphodiesterase zeta-1	.	.	.	.	pfam00388	PI-PLC-X	Phosphatidylinositol-specific phospholipase C, X domain. This associates with pfam00387 to form a single structural unit.	GO:0006816|calcium ion transport;GO:0007343|egg activation;GO:0035556|intracellular signal transduction;GO:0016042|lipid catabolic process;GO:0007275|multicellular organismal development;	GO:0005829|cytosol;GO:0005634|nucleus;GO:0048471|perinuclear region of cytoplasm;	GO:0004435|phosphatidylinositol phospholipase C activity;GO:0004871|signal transducer activity;	K05861	PLCZ; phosphatidylinositol phospholipase C, zeta [EC:3.1.4.11]
PIK3C2G	ENSSSCG00000000591	3533	3278	4537	916	732	548	0.202124	-2.30669	2.20533e-22	2.85675e-19	Down	protein_coding	chr5:54473830-54849512:-	gi|927131643|ref|XP_013843806.1|	7869	0	PREDICTED: phosphatidylinositol 4-phosphate 3-kinase C2 domain-containing subunit gamma isoform X2 [Sus scrofa]	gi|927131642|ref|XM_013988352.1|	4731	0	PREDICTED: Sus scrofa phosphatidylinositol-4-phosphate 3-kinase, catalytic subunit type 2 gamma (PIK3C2G), transcript variant X2, mRNA	O75747	2437	0	Phosphatidylinositol 4-phosphate 3-kinase C2 domain-containing subunit gamma	SPAC458.05	206	2e-53	COG5032	pfam00454	PI3_PI4_kinase	Phosphatidylinositol 3- and 4-kinase. Some members of this family probably do not have lipid kinase activity and are protein kinases.	GO:0006935|chemotaxis;GO:0006661|phosphatidylinositol biosynthetic process;GO:0048015|phosphatidylinositol-mediated signaling;GO:0039694|viral RNA genome replication;	GO:0005829|cytosol;GO:0005942|phosphatidylinositol 3-kinase complex;GO:0005886|plasma membrane;	GO:0016303|1-phosphatidylinositol-3-kinase activity;GO:0035005|1-phosphatidylinositol-4-phosphate 3-kinase activity;GO:0005524|ATP binding;GO:0035091|phosphatidylinositol binding;GO:0016307|phosphatidylinositol phosphate kinase activity;	K00923	PIK3C2; phosphatidylinositol-4-phosphate 3-kinase [EC:2.7.1.154]
ENSSSCG00000000593	ENSSSCG00000000593	32	17	67	12	0	9	0.191124	-2.38742	0.00976191	0.0978516	Down	protein_coding	chr5:54866757-54868297:-	gi|77735583|ref|NP_001029487.1|	1147	4e-152	adenosylhomocysteinase [Bos taurus]	gi|358679384|ref|NG_031820.1|	428	0	Sus scrofa adenosylhomocysteinase pseudogene (LOC100151819) on chromosome 5	Q3MHL4	403	3e-137	Adenosylhomocysteinase	SPBC8D2.18c	336	5e-111	COG0499	pfam05221	AdoHcyase	S-adenosyl-L-homocysteine hydrolase.	GO:0006730|one-carbon metabolic process;GO:0033353|S-adenosylmethionine cycle;	GO:0005829|cytosol;GO:0070062|extracellular exosome;GO:0042470|melanosome;	GO:0004013|adenosylhomocysteinase activity;	K01251	E3.3.1.1, ahcY; adenosylhomocysteinase [EC:3.3.1.1]
SLC15A5	ENSSSCG00000000598	0	1	0	2	0	0	1.97402	0.981133	0.807941	NA	No	protein_coding	chr5:56345871-56429067:+	gi|466064869|ref|XP_004281155.1|	2577	0	PREDICTED: LOW QUALITY PROTEIN: solute carrier family 15 member 5 [Orcinus orca]	gi|466064868|ref|XM_004281107.1|	1247	0	PREDICTED: Orcinus orca solute carrier family 15, member 5 (SLC15A5), mRNA	A6NIM6	929	0	Solute carrier family 15 member 5	ECU11g1050	54.7	4e-07	COG3104	pfam00854	PTR2	POT family. The POT (proton-dependent oligopeptide transport) family all appear to be proton dependent transporters.	GO:0015833|peptide transport;GO:0015031|protein transport;	GO:0016021|integral component of membrane;	GO:0015293|symporter activity;	K14639	SLC15A5; solute carrier family 15, member 5
DERA	ENSSSCG00000000599	597	504	585	403	497	519	0.881909	-0.181298	0.342972	0.696028	No	protein_coding	chr5:56590953-56706483:-	gi|350584352|ref|XP_001926213.3|	1694	0	PREDICTED: deoxyribose-phosphate aldolase isoform X1 [Sus scrofa]	gi|927131677|ref|XM_001926178.6|	1741	0	PREDICTED: Sus scrofa deoxyribose-phosphate aldolase (putative) (DERA), transcript variant X1, mRNA	Q3T0V9	407	5e-138	Deoxyribose-phosphate aldolase	AGl76	302	2e-96	COG0274	pfam01791	DeoC	DeoC/LacD family aldolase. This family includes diverse aldolase enzymes. This family includes the enzyme deoxyribose-phosphate aldolase EC:4.1.2.4, which is involved in nucleotide metabolizm. The family also includes a group of related bacterial proteins of unknown function. The family also includes tagatose 1,6-diphosphate aldolase (EC:4.1.2.40) is part of the tagatose-6-phosphate pathway of ga…	GO:0016052|carbohydrate catabolic process;GO:0046121|deoxyribonucleoside catabolic process;GO:0009264|deoxyribonucleotide catabolic process;GO:0046386|deoxyribose phosphate catabolic process;	GO:0005737|cytoplasm;GO:0070062|extracellular exosome;GO:0005634|nucleus;	GO:0004139|deoxyribose-phosphate aldolase activity;	K01619	deoC, DERA; deoxyribose-phosphate aldolase [EC:4.1.2.4]
EPS8	ENSSSCG00000000600	4533	3447	3745	3916	3795	4520	1.09735	0.134027	0.43916	0.769563	No	protein_coding	chr5:56817482-57005114:+	gi|545827189|ref|XP_005664107.1|	3814	0	PREDICTED: epidermal growth factor receptor kinase substrate 8 [Sus scrofa]	gi|927131716|ref|XM_005664050.2|	3672	0	PREDICTED: Sus scrofa epidermal growth factor receptor kinase substrate 8 (LOC100525921), transcript variant X2, mRNA	Q12929	1312	0	Epidermal growth factor receptor kinase substrate 8	.	.	.	.	pfam08416	PTB	Phosphotyrosine-binding domain. The phosphotyrosine-binding domain (PTB, also phosphotyrosine-interaction or PI domain) in the protein tensin tends to be found at the C-terminus. Tensin is a multi-domain protein that binds to actin filaments and functions as a focal-adhesion molecule (focal adhesions are regions of plasma membrane through which cells attach to the extracellular matrix). Human ten…	GO:0051764|actin crosslink formation;GO:0031532|actin cytoskeleton reorganization;GO:0051017|actin filament bundle assembly;GO:0070358|actin polymerization-dependent cell motility;GO:0008344|adult locomotory behavior;GO:0051016|barbed-end actin filament capping;GO:0048149|behavioral response to ethanol;GO:0008283|cell proliferation;GO:0036336|dendritic cell migration;GO:0007173|epidermal growth f…	GO:0005903|brush border;GO:0005938|cell cortex;GO:0030054|cell junction;GO:0070062|extracellular exosome;GO:0030426|growth cone;GO:0017146|NMDA selective glutamate receptor complex;GO:0014069|postsynaptic density;GO:0032587|ruffle membrane;GO:0032420|stereocilium;GO:0031982|vesicle;	GO:0003779|actin binding;GO:0048365|Rac GTPase binding;GO:0005070|SH3/SH2 adaptor activity;	K17277	EPS8; epidermal growth factor receptor kinase substrate 8
PTPRO	ENSSSCG00000000601	114	78	119	90	144	257	1.66149	0.732474	0.0748136	0.334802	No	protein_coding	chr5:57021178-57263930:-	gi|345792361|ref|XP_543791.3|	5538	0	PREDICTED: receptor-type tyrosine-protein phosphatase O isoform X1 [Canis lupus familiaris]	gi|602684861|ref|XM_007454618.1|	3756	0	PREDICTED: Lipotes vexillifer protein tyrosine phosphatase, receptor type, O (PTPRO), transcript variant X1, mRNA	Q16827	1984	0	Receptor-type tyrosine-protein phosphatase O	SPAC11E3.09	115	3e-37	COG5599	pfam00102	Y_phosphatase	Protein-tyrosine phosphatase.	GO:0007411|axon guidance;GO:0000902|cell morphogenesis;GO:0072112|glomerular visceral epithelial cell differentiation;GO:0032835|glomerulus development;GO:0030032|lamellipodium assembly;GO:0002548|monocyte chemotaxis;GO:0090090|negative regulation of canonical Wnt signaling pathway;GO:0010812|negative regulation of cell-substrate adhesion;GO:0003105|negative regulation of glomerular filtration;GO…	GO:0016324|apical plasma membrane;GO:0030424|axon;GO:0043197|dendritic spine;GO:0070062|extracellular exosome;GO:0030426|growth cone;GO:0016021|integral component of membrane;GO:0005887|integral component of plasma membrane;GO:0030027|lamellipodium;GO:0016328|lateral plasma membrane;GO:0043005|neuron projection;GO:0005886|plasma membrane;	GO:0016791|phosphatase activity;GO:0042803|protein homodimerization activity;GO:0004725|protein tyrosine phosphatase activity;GO:0005001|transmembrane receptor protein tyrosine phosphatase activity;GO:0017147|Wnt-protein binding;	K18035	PTPRO; receptor-type tyrosine-protein phosphatase O [EC:3.1.3.48]
RERG	ENSSSCG00000000602	218	133	101	179	141	376	1.64061	0.714233	0.0917632	0.373439	No	protein_coding	chr5:57349382-57462804:+	gi|350584362|ref|XP_003481729.1|	1049	4e-135	PREDICTED: ras-related and estrogen-regulated growth inhibitor [Sus scrofa]	gi|927131733|ref|XM_003481681.3|	2240	0	PREDICTED: Sus scrofa RAS-like, estrogen-regulated, growth inhibitor (RERG), mRNA	Q0VCJ7	356	6e-124	Ras-related and estrogen-regulated growth inhibitor	.	.	.	.	pfam00071	Ras	Ras family. Includes sub-families Ras, Rab, Rac, Ral, Ran, Rap Ypt1 and more. Shares P-loop motif with GTP_EFTU, arf and myosin_head. See pfam00009 pfam00025, pfam00063. As regards Rab GTPases, these are important regulators of vesicle formation, motility and fusion. They share a fold in common with all Ras GTPases: this is a six-stranded beta-sheet surrounded by five alpha-helices.	GO:0030308|negative regulation of cell growth;GO:0008285|negative regulation of cell proliferation;GO:0009725|response to hormone;GO:0007264|small GTPase mediated signal transduction;	GO:0005829|cytosol;GO:0016020|membrane;GO:0005634|nucleus;	GO:0005525|GTP binding;GO:0003924|GTPase activity;	K07855	RERG; Ras-related and estrogen-regulated growth inhibitor
ERP27	ENSSSCG00000000605	1	2	8	1	7	2	0.922935	-0.115699	0.936258	NA	No	protein_coding	chr5:57600411-57628157:+	gi|927131743|ref|XP_013853262.1|	1356	4e-176	PREDICTED: endoplasmic reticulum resident protein 27 isoform X1 [Sus scrofa]	gi|927131742|ref|XM_013997808.1|	1581	0	PREDICTED: Sus scrofa endoplasmic reticulum protein 27 (ERP27), transcript variant X1, mRNA	Q96DN0	349	4e-110	Endoplasmic reticulum resident protein 27	.	.	.	.	pfam13848	Thioredoxin_6	Thioredoxin-like domain.	GO:0006457|protein folding;GO:0034976|response to endoplasmic reticulum stress;	GO:0005783|endoplasmic reticulum;GO:0005788|endoplasmic reticulum lumen;	GO:0003756|protein disulfide isomerase activity;	.	.
ART4	ENSSSCG00000000607	813	580	713	896	925	1065	1.43993	0.526003	0.00689413	0.0787634	No	protein_coding	chr5:57708644-57728635:+	gi|355390332|ref|NP_001230275.2|	1556	0	ecto-ADP-ribosyltransferase 4 isoform 2 [Sus scrofa]	gi|343403780|ref|NM_001243346.1|	1946	0	Sus scrofa ADP-ribosyltransferase 4 (Dombrock blood group) (ART4), transcript variant 2, mRNA	Q95NE0	399	3e-128	Ecto-ADP-ribosyltransferase 4	.	.	.	.	pfam01129	ART	NAD:arginine ADP-ribosyltransferase.	GO:0006471|protein ADP-ribosylation;	GO:0031225|anchored component of membrane;GO:0005886|plasma membrane;	GO:0003956|NAD(P)+-protein-arginine ADP-ribosyltransferase activity;	.	.
ENSSSCG00000000608	ENSSSCG00000000608	50	61	35	30	41	8	0.562185	-0.830883	0.158507	0.496053	No	protein_coding	chr5:57723338-57725790:+	gi|803254313|ref|XP_011987114.1|	1443	0	PREDICTED: vasculin-like protein 1 isoform X4 [Ovis aries musimon]	gi|470631379|ref|XM_004321882.1|	444	0	PREDICTED: Tursiops truncatus GC-rich promoter binding protein 1-like 1 (GPBP1L1), mRNA	Q5R9C3	532	0	Vasculin-like protein 1	.	.	.	.	pfam15337	Vasculin	Vascular protein family Vasculin-like 1. GC-rich promoter-binding protein 1-like 1 or Vasculin-like protein family 1, is likely to be a transcription factor. The domain family is found in eukaryotes, and is approximately 90 amino acids in length.	GO:0045893|positive regulation of transcription, DNA-templated;GO:0006351|transcription, DNA-templated;	GO:0005634|nucleus;	GO:0003677|DNA binding;GO:0003700|transcription factor activity, sequence-specific DNA binding;	.	.
SMCO3	ENSSSCG00000000610	10	0	4	4	3	4	0.835486	-0.259312	0.853431	0.956921	No	protein_coding	chr5:57746302-57746979:+	gi|311256111|ref|XP_003126507.1|	1176	9e-162	PREDICTED: single-pass membrane and coiled-coil domain-containing protein 3 [Sus scrofa]	gi|927131767|ref|XM_003126459.3|	678	0	PREDICTED: Sus scrofa single-pass membrane protein with coiled-coil domains 3 (SMCO3), mRNA	A2RU48	409	4e-144	Single-pass membrane and coiled-coil domain-containing protein 3	.	.	.	.	pfam15047	DUF4533	Protein of unknown function (DUF4533). This family of proteins is functionally uncharacterized. This family of proteins is found in mammals. This family includes two human proteins: C12orf60 and C12orf69.	.	GO:0016021|integral component of membrane;	.	.	.
WBP11	ENSSSCG00000000611	1105	1009	936	989	1008	993	1.02874	0.0408785	0.779202	0.934103	No	protein_coding	chr5:57749943-57767151:+	gi|466064931|ref|XP_004281167.1|	1468	0	PREDICTED: WW domain-binding protein 11 [Orcinus orca]	gi|927131778|ref|XM_003481683.3|	2703	0	PREDICTED: Sus scrofa WW domain-binding protein 11 (LOC100739009), mRNA	Q9Y2W2	548	0	WW domain-binding protein 11	.	.	.	.	pfam09429	Wbp11	WW domain binding protein 11. The WW domain is a small protein module with a triple-stranded beta-sheet fold. This is a family of WW domain binding proteins.	GO:0045292|mRNA cis splicing, via spliceosome;GO:1903955|positive regulation of protein targeting to mitochondrion;GO:1903146|regulation of mitophagy;GO:0006364|rRNA processing;	GO:0005737|cytoplasm;GO:0043231|intracellular membrane-bounded organelle;GO:0016607|nuclear speck;GO:0005654|nucleoplasm;GO:0005634|nucleus;GO:0005681|spliceosomal complex;	GO:0044822|poly(A) RNA binding;GO:0008599|protein phosphatase type 1 regulator activity;GO:0003697|single-stranded DNA binding;GO:0050699|WW domain binding;	K12866	WBP11, NPWBP; WW domain-binding protein 11
ATF7IP	ENSSSCG00000000612	3154	3530	4991	3067	2833	2325	0.73422	-0.445716	0.0509832	0.272264	No	protein_coding	chr5:58022733-58150185:-	gi|545827240|ref|XP_005664117.1|	5691	0	PREDICTED: activating transcription factor 7-interacting protein 1 isoform X1 [Sus scrofa]	gi|927131809|ref|XM_003126462.4|	8188	0	PREDICTED: Sus scrofa activating transcription factor 7 interacting protein (ATF7IP), transcript variant X2, mRNA	Q6VMQ6	341	1e-95	Activating transcription factor 7-interacting protein 1	.	.	.	.	pfam05109	Herpes_BLLF1	Herpes virus major outer envelope glycoprotein (BLLF1). This family consists of the BLLF1 viral late glycoprotein, also termed gp350/220. It is the most abundantly expressed glycoprotein in the viral envelope of the Herpesviruses and is the major antigen responsible for stimulating the production of neutralizing antibodies in vivo.	GO:0006306|DNA methylation;GO:0000122|negative regulation of transcription from RNA polymerase II promoter;GO:0045892|negative regulation of transcription, DNA-templated;GO:0045893|positive regulation of transcription, DNA-templated;GO:0045898|regulation of RNA polymerase II transcriptional preinitiation complex assembly;GO:0006351|transcription, DNA-templated;GO:0016032|viral process;	GO:0005737|cytoplasm;GO:0005654|nucleoplasm;GO:0005634|nucleus;GO:0005667|transcription factor complex;	GO:0016887|ATPase activity;GO:0003714|transcription corepressor activity;	.	.
GRIN2B	ENSSSCG00000000614	54	15	29	9	54	40	1.09989	0.137362	0.844951	0.954777	No	protein_coding	chr5:58480191-58927558:+	gi|335288428|ref|XP_003355615.1|	7781	0	PREDICTED: glutamate receptor ionotropic, NMDA 2B [Sus scrofa]	gi|927131834|ref|XM_003355567.3|	5055	0	PREDICTED: Sus scrofa glutamate receptor, ionotropic, N-methyl D-aspartate 2B (GRIN2B), mRNA	Q01097	2966	0	Glutamate receptor ionotropic, NMDA 2B	.	.	.	.	pfam10565	NMDAR2_C	N-methyl D-aspartate receptor 2B3 C-terminus. This domain is found at the C-terminus of many NMDA-receptor proteins, many of which also carry the Ligated ion-channel family pfam00060 further upstream as well as the ANF_receptor family pfam01094. This region is predicted to be a large extra-cellular domain of the NMDA receptor proteins, being highly hydrophilic, and is thought to be integrally inv…	GO:0001662|behavioral fear response;GO:0048266|behavioral response to pain;GO:0006816|calcium ion transport;GO:0006812|cation transport;GO:0007268|synaptic transmission;GO:0050966|detection of mechanical stimulus involved in sensory perception of pain;GO:0048013|ephrin receptor signaling pathway;GO:0060079|excitatory postsynaptic potential;GO:0042596|fear response;GO:0001701|in utero embryonic de…	GO:0030054|cell junction;GO:0009986|cell surface;GO:0016020|membrane;GO:0043005|neuron projection;GO:0017146|NMDA selective glutamate receptor complex;GO:0005886|plasma membrane;GO:0014069|postsynaptic density;GO:0045211|postsynaptic membrane;GO:0042734|presynaptic membrane;GO:0045202|synapse;GO:0008021|synaptic vesicle;	GO:0005262|calcium channel activity;GO:0005261|cation channel activity;GO:0005234|extracellular-glutamate-gated ion channel activity;GO:0016594|glycine binding;GO:0004972|NMDA glutamate receptor activity;GO:0008270|zinc ion binding;	K05210	GRIN2B; glutamate receptor ionotropic, NMDA 2B
ENSSSCG00000000615	ENSSSCG00000000615	0	2	0	0	2	1	1.54493	0.627538	0.838158	NA	No	protein_coding	chr6:5874463-5874987:+	gi|346421372|ref|NP_001231060.1|	439	4e-52	ferritin light chain [Sus scrofa]	gi|594696689|ref|XM_007195464.1|	149	2e-70	PREDICTED: Balaenoptera acutorostrata scammoni ferritin light chain-like (LOC103007655), transcript variant X1, mRNA	Q2MHN1	168	1e-51	Ferritin light chain	.	.	.	.	pfam00210	Ferritin	Ferritin-like domain. This family contains ferritins and other ferritin-like proteins such as members of the DPS family and bacterioferritins.	GO:0006880|intracellular sequestering of iron ion;GO:0006826|iron ion transport;	GO:0005737|cytoplasm;GO:0008043|intracellular ferritin complex;	GO:0008199|ferric iron binding;GO:0005506|iron ion binding;	K13625	FTL; ferritin light chain
FAM234B	ENSSSCG00000000619	150	132	123	109	121	111	0.8829	-0.179678	0.46488	0.786772	No	protein_coding	chr5:59411880-59491536:-	gi|350529428|ref|NP_001231885.1|	3150	0	uncharacterized protein KIAA1467 homolog [Sus scrofa]	gi|371923678|dbj|AK400305.1|	2939	0	Sus scrofa mRNA, clone: BFLT10140G05, expressed in brain (frontal lobe)	A2RU67	986	0	Protein FAM234B	.	.	.	.	pfam13360	PQQ_2	PQQ-like domain. This domain contains several repeats of the PQQ repeat.	.	GO:0016021|integral component of membrane;	.	.	.
BCL2L14	ENSSSCG00000000623	95	81	114	172	131	111	1.49416	0.579336	0.0587352	0.295344	No	protein_coding	chr5:60333082-60357900:-	gi|937575311|ref|NP_001302597.1|	1756	0	BCL2-like 14 (apoptosis facilitator) [Sus scrofa]	gi|115555347|dbj|AK233960.1|	1579	0	Sus scrofa mRNA, clone:MLN010080F06, expressed in mesenteric lymph node	Q5E9L4	502	1e-167	Apoptosis facilitator Bcl-2-like protein 14	.	.	.	.	pfam00452	Bcl-2	Apoptosis regulator proteins, Bcl-2 family.	GO:0006915|apoptotic process;GO:0042981|regulation of apoptotic process;	GO:0005737|cytoplasm;	.	.	.
LRP6	ENSSSCG00000000625	7845	8591	7279	7762	8151	8503	1.0798	0.110769	0.434858	0.766227	No	protein_coding	chr5:60149026-60314764:+	gi|73997175|ref|XP_534886.2|	7013	0	PREDICTED: low-density lipoprotein receptor-related protein 6 [Canis lupus familiaris]	gi|927131880|ref|XM_005664069.2|	4861	0	PREDICTED: Sus scrofa low density lipoprotein receptor-related protein 6 (LRP6), transcript variant X1, mRNA	O75581	62	7e-08	Low-density lipoprotein receptor-related protein 6	MT0958_2	55.8	3e-07	COG3391	pfam14670	FXa_inhibition	Coagulation Factor Xa inhibitory site. This short domain on coagulation enzyme factor Xa is found to be the target for a potent inhibitor of coagulation, TAK-442.	GO:0090245|axis elongation involved in somitogenesis;GO:0060070|canonical Wnt signaling pathway;GO:0044335|canonical Wnt signaling pathway involved in neural crest cell differentiation;GO:0044340|canonical Wnt signaling pathway involved in regulation of cell proliferation;GO:0071397|cellular response to cholesterol;GO:0021587|cerebellum morphogenesis;GO:0021987|cerebral cortex development;GO:0007…	GO:0009986|cell surface;GO:0031410|cytoplasmic vesicle;GO:0031901|early endosome membrane;GO:0005783|endoplasmic reticulum;GO:0005576|extracellular region;GO:0016021|integral component of membrane;GO:0043025|neuronal cell body;GO:0005886|plasma membrane;GO:0043235|receptor complex;GO:0045202|synapse;GO:1990851|Frizzled-LRP5/6 complex;	GO:0034185|apolipoprotein binding;GO:0071936|coreceptor activity involved in Wnt signaling pathway;GO:0005109|frizzled binding;GO:0019210|kinase inhibitor activity;GO:0005041|low-density lipoprotein receptor activity;GO:0042803|protein homodimerization activity;GO:0005102|receptor binding;GO:0019534|toxin transporter activity;GO:0042813|Wnt-activated receptor activity;GO:0017147|Wnt-protein bindi…	K03068	LRP5_6; low density lipoprotein receptor-related protein 5/6
TAS2R9	ENSSSCG00000000631	0	0	4	2	2	5	2.32793	1.21905	0.533154	NA	No	protein_coding	chr5:61253928-61254863:+	gi|311256151|ref|XP_003126547.1|	1408	0	PREDICTED: taste receptor type 2 member 9 [Sus scrofa]	gi|311256150|ref|XM_003126499.1|	936	0	PREDICTED: Sus scrofa taste receptor type 2 member 9 (LOC100522867), mRNA	Q645V9	387	5e-133	Taste receptor type 2 member 9	.	.	.	.	pfam05296	TAS2R	Mammalian taste receptor protein (TAS2R). This family consists of several forms of mammalian taste receptor proteins (TAS2Rs). TAS2Rs are G protein-coupled receptors expressed in subsets of taste receptor cells of the tongue and palate epithelia and are organized in the genome in clusters. The proteins are genetically linked to loci that influence bitter perception in mice and humans.	GO:0050909|sensory perception of taste;	GO:0016021|integral component of membrane;	GO:0004930|G-protein coupled receptor activity;	.	.
YBX3	ENSSSCG00000000633	4169	3952	3035	5045	4952	5519	1.46325	0.549178	0.00129756	0.0243599	No	protein_coding	chr5:61337862-61361282:+	gi|311256155|ref|XP_003126523.1|	915	8e-114	PREDICTED: Y-box-binding protein 3 isoform X1 [Sus scrofa]	gi|545827310|ref|XM_003126475.2|	1914	0	PREDICTED: Sus scrofa Y box binding protein 3 (YBX3), transcript variant X1, mRNA	P16989	313	6e-100	Y-box-binding protein 3	SA0747	66.6	2e-12	COG1278	pfam00313	CSD	'Cold-shock' DNA-binding domain.	GO:0071474|cellular hyperosmotic response;GO:0071356|cellular response to tumor necrosis factor;GO:0009566|fertilization;GO:0001701|in utero embryonic development;GO:0008584|male gonad development;GO:0043066|negative regulation of apoptotic process;GO:1902219|negative regulation of intrinsic apoptotic signaling pathway in response to osmotic stress;GO:0060546|negative regulation of necroptotic pr…	GO:0005737|cytoplasm;GO:0005921|gap junction;GO:0005634|nucleus;	GO:0003677|DNA binding;GO:0003730|mRNA 3'-UTR binding;GO:0044822|poly(A) RNA binding;GO:0000977|RNA polymerase II regulatory region sequence-specific DNA binding;GO:0003697|single-stranded DNA binding;GO:0001227|transcriptional repressor activity, RNA polymerase II transcription regulatory region sequence-specific binding;	K06099	CSDA, ZONAB; cold shock domain protein A
STYK1	ENSSSCG00000000634	2	2	5	5	0	0	0.583915	-0.776169	0.689454	NA	No	protein_coding	chr5:61402731-61417472:+	gi|311256157|ref|XP_003126549.1|	1813	0	PREDICTED: tyrosine-protein kinase STYK1 isoform X1 [Sus scrofa]	gi|927131987|ref|XM_013988370.1|	839	0	PREDICTED: Sus scrofa serine/threonine/tyrosine kinase 1 (STYK1), transcript variant X4, mRNA	Q6J9G0	568	0	Tyrosine-protein kinase STYK1	YAR019c	86.3	3e-17	COG0515	pfam07714	Pkinase_Tyr	Protein tyrosine kinase.	GO:0030154|cell differentiation;GO:0016477|cell migration;GO:0045087|innate immune response;GO:0038083|peptidyl-tyrosine autophosphorylation;GO:0042127|regulation of cell proliferation;GO:0007169|transmembrane receptor protein tyrosine kinase signaling pathway;	GO:0031234|extrinsic component of cytoplasmic side of plasma membrane;GO:0016021|integral component of membrane;GO:0005886|plasma membrane;	GO:0005524|ATP binding;GO:0004715|non-membrane spanning protein tyrosine kinase activity;GO:0005102|receptor binding;	K17510	STYK1; tyrosine-protein kinase STYK1 [EC:2.7.10.2]
ENSSSCG00000000635	ENSSSCG00000000635	299	240	307	231	294	354	1.08962	0.123825	0.615176	0.866257	No	protein_coding	chr5:61425829-61433947:+	gi|440892785|gb|ELR45829.1|	846	2e-111	Protein mago nashi-like protein 2, partial [Bos mutus]	gi|927131991|ref|XM_013988371.1|	887	0	PREDICTED: Sus scrofa mago homolog B, exon junction complex core component (MAGOHB), transcript variant X1, mRNA	Q0VC92	305	2e-103	Protein mago nashi homolog 2	.	.	.	.	pfam02792	Mago_nashi	Mago nashi protein. This family was originally identified in Drosophila and called mago nashi, it is a strict maternal effect, grandchildless-like, gene. The human homologue has been shown to interact with an RNA binding protein. An RNAi knockout of the C. elegans homologue causes masculinization of the germ line (Mog phenotype) hermaphrodites, suggesting it is involved in hermaphrodite germ-line…	GO:0006397|mRNA processing;GO:0051028|mRNA transport;GO:0000184|nuclear-transcribed mRNA catabolic process, nonsense-mediated decay;GO:0008380|RNA splicing;	GO:0071013|catalytic step 2 spliceosome;GO:0035145|exon-exon junction complex;	GO:0044822|poly(A) RNA binding;	K12877	MAGOH; protein mago nashi
ENSSSCG00000000636	ENSSSCG00000000636	34	15	13	29	6	12	0.80854	-0.306608	0.690363	0.900931	No	protein_coding	chr5:61441125-61457839:+	gi|47523736|ref|NP_999503.1|	1309	0	killer cell lectin-like receptor subfamily A, member 1 [Sus scrofa]	gi|927131937|ref|XM_013988361.1|	733	0	PREDICTED: Sus scrofa killer cell lectin-like receptor subfamily A, member 1 (LY49), transcript variant X1, mRNA	Q60651	159	2e-45	Killer cell lectin-like receptor 4	.	.	.	.	pfam08391	Ly49	Ly49-like protein, N-terminal region. The sequences making up this family are annotated as, or are similar to, Ly49 receptors. These are type II transmembrane receptors expressed by mouse natural killer (NK) cells. They are classified as being activating (e.g.Ly49D and H) or inhibitory (e.g. Ly49A and G), depending on their effect on NK cell function. They are members of the C-type lectin recepto…	GO:0007155|cell adhesion;	GO:0009897|external side of plasma membrane;GO:0016021|integral component of membrane;GO:0005886|plasma membrane;	GO:0030246|carbohydrate binding;	.	.
ENSSSCG00000000638	ENSSSCG00000000638	0	0	2	0	3	0	1.48157	0.567129	0.875601	NA	No	protein_coding	chr5:61556450-61568088:+	gi|927132024|ref|XP_013843835.1|	1154	8e-148	PREDICTED: killer cell lectin-like receptor 8 isoform X1 [Sus scrofa]	gi|927132023|ref|XM_013988381.1|	1444	0	PREDICTED: Sus scrofa killer cell lectin-like receptor 8 (LOC106507519), transcript variant X1, mRNA	Q60652	58.5	6e-08	Killer cell lectin-like receptor 5	.	.	.	.	pfam00059	Lectin_C	Lectin C-type domain. This family includes both long and short form C-type	GO:0007155|cell adhesion;	GO:0016021|integral component of membrane;GO:0005886|plasma membrane;	GO:0030246|carbohydrate binding;	.	.
ENSSSCG00000000639	ENSSSCG00000000639	12	1	5	30	15	14	3.47653	1.79765	0.0446008	0.253059	No	protein_coding	chr5:61583840-61596989:+	gi|545827318|ref|XP_005655733.1|	1163	3e-157	PREDICTED: natural killer cells antigen CD94-like isoform X1 [Sus scrofa]	gi|927132270|ref|XM_005655676.2|	1075	0	PREDICTED: Sus scrofa natural killer cells antigen CD94-like (LOC102165642), transcript variant X1, mRNA	Q38HS3	83.2	1e-17	Natural killer cells antigen CD94	.	.	.	.	pfam00059	Lectin_C	Lectin C-type domain. This family includes both long and short form C-type	GO:0002228|natural killer cell mediated immunity;	GO:0009897|external side of plasma membrane;GO:0016021|integral component of membrane;GO:0043235|receptor complex;	GO:0030246|carbohydrate binding;	K06516	KLRD1, CD94; killer cell lectin-like receptor subfamily D member 1
ENSSSCG00000000640	ENSSSCG00000000640	24	11	11	9	9	27	1.04175	0.059016	0.938379	0.982654	No	protein_coding	chr5:61624596-61629234:+	gi|311256163|ref|XP_003126551.1|	1187	4e-160	PREDICTED: NKG2-A/NKG2-B type II integral membrane protein-like isoform X1 [Sus scrofa]	gi|927132031|ref|XM_003126503.3|	727	0	PREDICTED: Sus scrofa NKG2-A/NKG2-B type II integral membrane protein-like (LOC100523789), transcript variant X1, mRNA	Q9MZJ3	246	2e-77	NKG2-A/NKG2-B type II integral membrane protein	.	.	.	.	pfam00059	Lectin_C	Lectin C-type domain. This family includes both long and short form C-type	.	GO:0016021|integral component of membrane;	GO:0030246|carbohydrate binding;	.	.
KLRD1	ENSSSCG00000000642	4	7	6	8	13	23	2.7159	1.44143	0.0843461	0.35742	No	protein_coding	chr5:61646505-61671636:-	gi|545827322|ref|XP_005655734.1|	441	2e-52	PREDICTED: natural killer cells antigen CD94-like [Sus scrofa]	gi|927132038|ref|XM_005655677.2|	242	3e-122	PREDICTED: Sus scrofa natural killer cells antigen CD94-like (LOC100622915), mRNA	Q863H3	150	2e-44	Natural killer cells antigen CD94	.	.	.	.	pfam00059	Lectin_C	Lectin C-type domain. This family includes both long and short form C-type	.	GO:0016021|integral component of membrane;	GO:0030246|carbohydrate binding;	K06516	KLRD1, CD94; killer cell lectin-like receptor subfamily D member 1
GABARAPL1	ENSSSCG00000000645	3533	2560	2807	3000	3441	3235	1.14092	0.190197	0.253698	0.613578	No	protein_coding	chr5:61758137-61767601:-	gi|744582851|ref|XP_010984496.1|	662	2e-78	PREDICTED: gamma-aminobutyric acid receptor-associated protein-like 1 [Camelus dromedarius]	gi|115551189|dbj|AK232622.1|	1876	0	Sus scrofa mRNA, clone:LVR010101B12, expressed in liver	Q5BIZ2	237	5e-73	Gamma-aminobutyric acid receptor-associated protein-like 1	.	.	.	.	pfam02991	Atg8	Autophagy protein Atg8 ubiquitin like. Light chain 3 is proposed to function primarily as a subunit of microtubule associated proteins 1A and 1B and that its expression may regulate microtubule binding activity. Autophagy is generally known as a process involved in the degradation of bulk cytoplasmic components that are non-specifically sequestered into an autophagosome, where they are sequestere…	GO:0000045|autophagosome assembly;GO:0006995|cellular response to nitrogen starvation;GO:0000422|mitophagy;	GO:0000421|autophagosome membrane;GO:0005829|cytosol;GO:0005783|endoplasmic reticulum;GO:0005794|Golgi apparatus;GO:0005874|microtubule;	.	K08341	GABARAP, ATG8, LC3; GABA(A) receptor-associated protein
OLR1	ENSSSCG00000000647	22	11	5	31	36	56	3.43744	1.78134	0.00465861	0.060208	Up	protein_coding	chr5:61799356-61809691:+	gi|47523234|ref|NP_998970.1|	1148	5e-152	oxidized low-density lipoprotein receptor 1 [Sus scrofa]	gi|47523233|ref|NM_213805.1|	1529	0	Sus scrofa oxidized low density lipoprotein (lectin-like) receptor 1 (OLR1), mRNA	Q9TTK7	446	2e-153	Oxidized low-density lipoprotein receptor 1	.	.	.	.	pfam00059	Lectin_C	Lectin C-type domain. This family includes both long and short form C-type	GO:0007155|cell adhesion;GO:0002376|immune system process;GO:0006954|inflammatory response;GO:0045908|negative regulation of vasodilation;GO:0032930|positive regulation of superoxide anion generation;	GO:0005576|extracellular region;GO:0016021|integral component of membrane;GO:0045121|membrane raft;GO:0005886|plasma membrane;	GO:0030246|carbohydrate binding;	K08763	OLR1; oxidised low-density lipoprotein receptor 1
CLEC7A	ENSSSCG00000000648	14	4	8	23	33	55	4.51355	2.17426	0.00117631	0.022639	Up	protein_coding	chr5:61832347-61845625:+	gi|224466280|gb|ACN44182.1|	1300	5e-176	dendritic cell-associated C-type lectin 1 isoform a [Sus scrofa]	gi|927131896|ref|XM_013988354.1|	863	0	PREDICTED: Sus scrofa C-type lectin domain family 7, member A (CLEC7A), transcript variant X3, mRNA	Q49BZ4	322	6e-110	C-type lectin domain family 7 member A	.	.	.	.	pfam00059	Lectin_C	Lectin C-type domain. This family includes both long and short form C-type	GO:0006954|inflammatory response;GO:0045087|innate immune response;	GO:0016021|integral component of membrane;GO:0005886|plasma membrane;	GO:0030246|carbohydrate binding;GO:0046872|metal ion binding;	K10074	CLEC7A; C-type lectin domain family 7 member A
CLEC1A	ENSSSCG00000000649	961	700	966	760	764	1057	1.03283	0.046598	0.839717	0.954169	No	protein_coding	chr5:61849261-61870248:+	gi|594698020|ref|XP_007196149.1|	1096	5e-147	PREDICTED: C-type lectin domain family 1 member A isoform X1 [Balaenoptera acutorostrata scammoni]	gi|927132060|ref|XM_003126483.4|	664	0	PREDICTED: Sus scrofa C-type lectin domain family 1, member A (CLEC1A), transcript variant X2, mRNA	Q0VCS6	418	3e-145	C-type lectin domain family 1 member A	.	.	.	.	pfam00059	Lectin_C	Lectin C-type domain. This family includes both long and short form C-type	.	GO:0016021|integral component of membrane;	GO:0030246|carbohydrate binding;	K10069	CLEC1A; C-type lectin domain family 1 member A
CLEC1B	ENSSSCG00000000650	2	1	5	15	2	2	2.49126	1.31688	0.335793	0.691375	No	protein_coding	chr5:61889930-61896726:-	gi|927132108|ref|XP_013843847.1|	1225	4e-169	PREDICTED: C-type lectin domain family 1 member B [Sus scrofa]	gi|927132107|ref|XM_013988393.1|	694	0	PREDICTED: Sus scrofa C-type lectin domain family 1, member B (CLEC1B), transcript variant X1, mRNA	Q9P126	342	1e-117	C-type lectin domain family 1 member B	.	.	.	.	pfam00059	Lectin_C	Lectin C-type domain. This family includes both long and short form C-type	GO:0007166|cell surface receptor signaling pathway;GO:0006952|defense response;GO:0030168|platelet activation;GO:0030220|platelet formation;	GO:0005887|integral component of plasma membrane;GO:0005886|plasma membrane;	GO:0030246|carbohydrate binding;GO:0004888|transmembrane signaling receptor activity;	K10070	CLEC1B; C-type lectin domain family 1 member B
CLEC12B	ENSSSCG00000000651	97	112	178	89	71	56	0.581448	-0.782278	0.0325804	0.21241	No	protein_coding	chr5:61871958-61916263:+	gi|689971938|ref|NP_001289017.1|	1453	0	C-type lectin domain family 12 member B [Sus scrofa]	gi|927131923|ref|XM_003126486.3|	1081	0	PREDICTED: Sus scrofa C-type lectin domain family 12, member B (CLEC12B), transcript variant X1, mRNA	Q2NL33	192	1e-59	C-type lectin domain family 12 member B	.	.	.	.	pfam00059	Lectin_C	Lectin C-type domain. This family includes both long and short form C-type	.	GO:0016021|integral component of membrane;GO:0005886|plasma membrane;	GO:0030246|carbohydrate binding;	K17517	CLEC12B; C-type lectin domain family 12 member B
CD69	ENSSSCG00000000653	19	13	22	27	15	91	2.61776	1.38833	0.0515589	0.274156	No	protein_coding	chr5:62077988-62085900:+	gi|47522992|ref|NP_999256.1|	1050	2e-137	early activation antigen CD69 [Sus scrofa]	gi|594698053|ref|XM_007196102.1|	906	0	PREDICTED: Balaenoptera acutorostrata scammoni CD69 molecule (CD69), mRNA	Q07108	197	3e-62	Early activation antigen CD69	.	.	.	.	pfam00059	Lectin_C	Lectin C-type domain. This family includes both long and short form C-type	GO:0035690|cellular response to drug;	GO:0009897|external side of plasma membrane;GO:0005887|integral component of plasma membrane;	GO:0005509|calcium ion binding;GO:0030246|carbohydrate binding;GO:0004888|transmembrane signaling receptor activity;	K06502	CD69; CD69 antigen
KLRF1	ENSSSCG00000000655	257	157	90	106	160	146	0.862386	-0.213594	0.573541	0.844047	No	protein_coding	chr5:61989412-62044336:-	gi|927132125|ref|XP_013843849.1|	1173	2e-152	PREDICTED: killer cell lectin-like receptor subfamily F member 1 [Sus scrofa]	gi|927132124|ref|XM_013988395.1|	1446	0	PREDICTED: Sus scrofa killer cell lectin-like receptor subfamily F, member 1 (KLRF1), mRNA	Q8MI05	323	2e-102	Killer cell lectin-like receptor subfamily F member 1	.	.	.	.	pfam00059	Lectin_C	Lectin C-type domain. This family includes both long and short form C-type	.	GO:0016021|integral component of membrane;	GO:0030246|carbohydrate binding;	K10075	KLRF1; killer cell lectin-like receptor subfamily F member 1
CLEC2B	ENSSSCG00000000656	851	541	381	345	308	491	0.684417	-0.547052	0.083199	0.35484	No	protein_coding	chr5:61996777-62019407:+	gi|373432743|ref|NP_001243293.1|	984	4e-130	uncharacterized protein LOC100520839 [Sus scrofa]	gi|373432742|ref|NM_001256364.1|	748	0	Sus scrofa C-type lectin domain family 2, member B (CLEC2B), mRNA	Q92478	145	5e-40	C-type lectin domain family 2 member B	.	.	.	.	pfam00059	Lectin_C	Lectin C-type domain. This family includes both long and short form C-type	GO:0050776|regulation of immune response;	GO:0005887|integral component of plasma membrane;GO:0005886|plasma membrane;	GO:0030246|carbohydrate binding;	K10071	CLEC2B; C-type lectin domain family 2 member B
ENSSSCG00000000657	ENSSSCG00000000657	5097	4079	6051	4231	4214	5141	0.935318	-0.0964711	0.64096	0.879186	No	protein_coding	chr5:62187297-62226080:-	gi|311256203|ref|XP_003126541.1|	1187	1e-157	PREDICTED: C-type lectin domain family 2 member D isoform X1 [Sus scrofa]	gi|927132137|ref|XM_003126492.3|	1761	0	PREDICTED: Sus scrofa C-type lectin domain family 2, member D (CLEC2D), transcript variant X2, mRNA	Q0H8B9	193	8e-56	C-type lectin domain family 2 member D11	.	.	.	.	pfam00059	Lectin_C	Lectin C-type domain. This family includes both long and short form C-type	.	GO:0016021|integral component of membrane;GO:0005886|plasma membrane;	GO:0030246|carbohydrate binding;	.	.
ENSSSCG00000000659	ENSSSCG00000000659	30	3	20	0	16	2	0.348078	-1.52252	0.227487	0.586027	No	protein_coding	chr5:62272892-62325141:+	gi|927132260|ref|XP_013843867.1|	7187	0	PREDICTED: LOW QUALITY PROTEIN: ovostatin homolog 2-like [Sus scrofa]	gi|927132259|ref|XM_013988413.1|	2643	0	PREDICTED: Sus scrofa ovostatin homolog 2-like (LOC100524679), mRNA	Q6IE36	2031	0	Ovostatin homolog 2	.	.	.	.	pfam07678	A2M_comp	A-macroglobulin complement component. This family includes the complement components region of the alpha-2-macroglobulin family.	.	GO:0005615|extracellular space;	GO:0004867|serine-type endopeptidase inhibitor activity;	.	.
A2M	ENSSSCG00000000660	987	1513	2334	409	485	156	0.223828	-2.15954	7.78711e-08	8.51525e-06	Down	protein_coding	chr5:62437647-62485537:+	gi|927132148|ref|XP_013843850.1|	7643	0	PREDICTED: LOW QUALITY PROTEIN: alpha-2-macroglobulin [Sus scrofa]	gi|927132147|ref|XM_013988396.1|	4876	0	PREDICTED: Sus scrofa alpha-2-macroglobulin (A2M), mRNA	Q7SIH1	2368	0	Alpha-2-macroglobulin	TM0984	65.1	3e-09	COG2373	pfam07678	A2M_comp	A-macroglobulin complement component. This family includes the complement components region of the alpha-2-macroglobulin family.	GO:0001869|negative regulation of complement activation, lectin pathway;GO:0048863|stem cell differentiation;	GO:0072562|blood microparticle;GO:0070062|extracellular exosome;	GO:0004867|serine-type endopeptidase inhibitor activity;	K03910	A2M; alpha-2-macroglobulin
PHC1	ENSSSCG00000000661	97	156	111	195	179	87	1.31966	0.400161	0.274703	0.633906	No	protein_coding	chr5:62557774-62580657:-	gi|385648272|ref|NP_001245310.1|	2102	0	polyhomeotic-like protein 1 [Sus scrofa]	gi|385648271|ref|NM_001258381.1|	3959	0	Sus scrofa polyhomeotic homolog 1 (Drosophila) (PHC1), mRNA	P78364	765	0	Polyhomeotic-like protein 1	.	.	.	.	pfam00536	SAM_1	SAM domain (Sterile alpha motif). It has been suggested that SAM is an evolutionarily conserved protein binding domain that is involved in the regulation of numerous developmental processes in diverse eukaryotes. The SAM domain can potentially function as a protein interaction module through its ability to homo- and heterooligomerise with other SAM domains.	GO:0016574|histone ubiquitination;GO:0007275|multicellular organismal development;GO:0016925|protein sumoylation;	GO:0005654|nucleoplasm;GO:0005634|nucleus;GO:0031519|PcG protein complex;GO:0035102|PRC1 complex;	GO:0003677|DNA binding;GO:0008270|zinc ion binding;	K11456	PHC1, EDR1; polyhomeotic-like protein 1
ENSSSCG00000000663	ENSSSCG00000000663	73	19	24	57	19	59	1.24748	0.319018	0.621977	0.869742	No	protein_coding	chr5:62506009-62523810:-	gi|927132163|ref|XP_013843852.1|	433	3e-80	PREDICTED: killer cell lectin-like receptor subfamily G member 1 [Sus scrofa]	gi|371910005|dbj|AK391216.1|	1285	0	Sus scrofa mRNA, clone: DCI010009D08, expressed in dendritic cells (immature)	Q96E93	110	1e-46	Killer cell lectin-like receptor subfamily G member 1	.	.	.	.	pfam00059	Lectin_C	Lectin C-type domain. This family includes both long and short form C-type	GO:0007166|cell surface receptor signaling pathway;GO:0006968|cellular defense response;GO:0006954|inflammatory response;GO:0045087|innate immune response;	GO:0016021|integral component of membrane;GO:0005886|plasma membrane;	GO:0030246|carbohydrate binding;GO:0004872|receptor activity;	K10076	KLRG1; killer cell lectin-like receptor subfamily G member 1
ENSSSCG00000000664	ENSSSCG00000000664	109	127	131	241	154	211	1.73491	0.794865	0.0051028	0.0645613	No	protein_coding	chr5:62603252-62680680:-	gi|927132264|ref|XP_013843868.1|	4420	0	PREDICTED: alpha-2-macroglobulin-like protein 1, partial [Sus scrofa]	gi|927132263|ref|XM_013988414.1|	3432	0	PREDICTED: Sus scrofa alpha-2-macroglobulin-like 1 (A2ML1), partial mRNA	A8K2U0	116	2e-24	Alpha-2-macroglobulin-like protein 1	.	.	.	.	pfam07678	A2M_comp	A-macroglobulin complement component. This family includes the complement components region of the alpha-2-macroglobulin family.	GO:0052548|regulation of endopeptidase activity;	GO:0070062|extracellular exosome;GO:0005615|extracellular space;	GO:0030414|peptidase inhibitor activity;GO:0004867|serine-type endopeptidase inhibitor activity;	.	.
RIMKLB	ENSSSCG00000000665	920	945	1173	1289	1131	1328	1.29254	0.370206	0.0553003	0.2856	No	protein_coding	chr5:62676952-62723919:-	gi|926692761|ref|XP_013819674.1|	1789	0	PREDICTED: beta-citrylglutamate synthase B isoform X1 [Capra hircus]	gi|927132176|ref|XM_013988400.1|	5207	0	PREDICTED: Sus scrofa ribosomal modification protein rimK-like family member B (RIMKLB), transcript variant X2, mRNA	Q0VCE9	608	0	Beta-citrylglutamate synthase B	MA1361	115	3e-26	COG0189	pfam08443	RimK	RimK-like ATP-grasp domain. This ATP-grasp domain is found in the ribosomal S6 modification enzyme RimK.	GO:0006464|cellular protein modification process;	GO:0005737|cytoplasm;	GO:0005524|ATP binding;GO:0072591|citrate-L-glutamate ligase activity;GO:0046872|metal ion binding;GO:0072590|N-acetyl-L-aspartate-L-glutamate ligase activity;	K18310	RIMKLB, NAAGS-I; beta-citrylglutamate/N-acetylaspartylglutamate synthase [EC:6.3.1.17 6.3.2.41]
ENSSSCG00000000670	ENSSSCG00000000670	0	0	0	0	1	0	2.04097	1.02925	0.800857	NA	No	protein_coding	chr5:62884804-62885940:+	gi|545687425|ref|NP_001270163.1|	1068	5e-144	voltage-dependent anion-selective channel protein 1 [Macaca fascicularis]	gi|927106088|ref|XM_005652950.2|	335	1e-173	PREDICTED: Sus scrofa voltage-dependent anion channel 1 (VDAC1), transcript variant X3, mRNA	Q9MZ16	414	4e-145	Voltage-dependent anion-selective channel protein 1	.	.	.	.	pfam01459	Porin_3	Eukaryotic porin.	GO:0006820|anion transport;GO:0006915|apoptotic process;GO:0001662|behavioral fear response;GO:0030855|epithelial cell differentiation;GO:0007612|learning;GO:2000378|negative regulation of reactive oxygen species metabolic process;GO:0007270|neuron-neuron synaptic transmission;GO:1903146|regulation of mitophagy;	GO:0070062|extracellular exosome;GO:0016020|membrane;GO:0045121|membrane raft;GO:0005743|mitochondrial inner membrane;GO:0042645|mitochondrial nucleoid;GO:0005741|mitochondrial outer membrane;GO:0043209|myelin sheath;GO:0005634|nucleus;GO:0005886|plasma membrane;GO:0046930|pore complex;	GO:0000166|nucleotide binding;GO:0015288|porin activity;GO:0008308|voltage-gated anion channel activity;	K05862	VDAC1; voltage-dependent anion channel protein 1
CLSTN3	ENSSSCG00000000672	235	460	624	517	577	141	0.963581	-0.0535224	0.909828	0.974823	No	protein_coding	chr5:63569866-63607112:-	gi|311256245|ref|XP_003126564.1|	4780	0	PREDICTED: calsyntenin-3 [Sus scrofa]	gi|371912551|dbj|AK392235.1|	3653	0	Sus scrofa mRNA, clone: HTMT10059C08, expressed in hypothalamus	Q0VCN6	1749	0	Calsyntenin-3	.	.	.	.	pfam00028	Cadherin	Cadherin domain.	GO:0007156|homophilic cell adhesion via plasma membrane adhesion molecules;GO:1902474|positive regulation of protein localization to synapse;GO:0051965|positive regulation of synapse assembly;GO:0050806|positive regulation of synaptic transmission;GO:0001558|regulation of cell growth;GO:0007416|synapse assembly;GO:0051932|synaptic transmission, GABAergic;GO:0035249|synaptic transmission, glutamat…	GO:0009986|cell surface;GO:0005789|endoplasmic reticulum membrane;GO:0070062|extracellular exosome;GO:0000139|Golgi membrane;GO:0016021|integral component of membrane;GO:0045211|postsynaptic membrane;GO:0043234|protein complex;	GO:0005509|calcium ion binding;	.	.
C1R	ENSSSCG00000000675	8925	8037	10000	9015	12413	21951	1.69235	0.759026	0.012448	0.115815	No	protein_coding	chr5:63644321-63681418:+	gi|545890540|ref|XP_005658602.1|	3342	0	PREDICTED: LOW QUALITY PROTEIN: complement C1r subcomponent [Sus scrofa]	gi|115552611|dbj|AK232816.1|	1969	0	Sus scrofa mRNA, clone:LVRM10031F03, expressed in liver	P00736	55.8	3e-06	Complement C1r subcomponent	VC1649	56.2	6e-07	COG5640	pfam00089	Trypsin	Trypsin.	GO:0006958|complement activation, classical pathway;GO:0045087|innate immune response;	GO:0005576|extracellular region;	GO:0005509|calcium ion binding;GO:0004252|serine-type endopeptidase activity;	K01330	C1R; complement component 1, r subcomponent [EC:3.4.21.41]
LRRC23	ENSSSCG00000000679	17	5	15	36	35	18	2.51476	1.33042	0.0416995	0.244932	No	protein_coding	chr5:63809132-63817218:-	gi|335288526|ref|XP_003126571.2|	1420	0	PREDICTED: leucine-rich repeat-containing protein 23 isoform X1 [Sus scrofa]	gi|927132416|ref|XM_003126523.4|	1446	0	PREDICTED: Sus scrofa leucine rich repeat containing 23 (LRRC23), transcript variant X1, mRNA	Q32KP2	512	7e-178	Leucine-rich repeat-containing protein 23	CAC3280_2	80.5	2e-15	COG4886	pfam12799	LRR_4	Leucine Rich repeats (2 copies). Leucine rich repeats are short sequence motifs present in a number of proteins with diverse functions and cellular locations. These repeats are usually involved in protein-protein interactions. Each Leucine Rich Repeat is composed of a beta-alpha unit. These units form elongated non-globular structures. Leucine Rich Repeats are often flanked by cysteine rich domai…	GO:0006956|complement activation;GO:0006958|complement activation, classical pathway;GO:0006955|immune response;GO:0045087|innate immune response;	GO:0072562|blood microparticle;GO:0070062|extracellular exosome;GO:0005576|extracellular region;	GO:0005509|calcium ion binding;GO:0004252|serine-type endopeptidase activity;GO:0008236|serine-type peptidase activity;	.	.
GPR162	ENSSSCG00000000680	1	2	6	13	21	18	5.98479	2.5813	0.00510904	0.0645918	Up	protein_coding	chr5:63885714-63894340:-	gi|350584414|ref|XP_003481741.1|	2096	0	PREDICTED: probable G-protein coupled receptor 162 isoform X1 [Sus scrofa]	gi|927132442|ref|XM_003481693.3|	2514	0	PREDICTED: Sus scrofa G protein-coupled receptor 162 (GPR162), transcript variant X1, mRNA	Q16538	772	0	Probable G-protein coupled receptor 162	.	.	.	.	pfam12104	Tcell_CD4_Cterm	T cell CD4 receptor C terminal region. This domain is the C terminal domain of the CD4 T cell receptor. The C terminal domain is the cytoplasmic domain which relays the signal for T cell activation. This process involves co-receptor internalisation. This domain is involved in binding to the N terminal of Lck co-receptor in a Zn2+ clasp structure.	.	GO:0016021|integral component of membrane;GO:0005886|plasma membrane;	GO:0004930|G-protein coupled receptor activity;	K08440	GPR162; G protein-coupled receptor 162
P3H3	ENSSSCG00000000681	1842	1569	889	1277	1388	2057	1.16195	0.216544	0.458091	0.782978	No	protein_coding	chr5:63871508-63884835:-	gi|350584412|ref|XP_001925793.3|	2936	0	PREDICTED: prolyl 3-hydroxylase 3 isoform X1 [Sus scrofa]	gi|927132410|ref|XM_001925758.5|	2544	0	PREDICTED: Sus scrofa prolyl 3-hydroxylase 3 (P3H3), transcript variant X1, mRNA	Q8IVL6	1015	0	Prolyl 3-hydroxylase 3	.	.	.	.	pfam13640	2OG-FeII_Oxy_3	2OG-Fe(II) oxygenase superfamily. This family contains members of the 2-oxoglutarate (2OG) and Fe(II)-dependent oxygenase superfamily.	GO:0032963|collagen metabolic process;GO:0008285|negative regulation of cell proliferation;	GO:0005783|endoplasmic reticulum;	GO:0005506|iron ion binding;GO:0031418|L-ascorbic acid binding;GO:0019797|procollagen-proline 3-dioxygenase activity;	.	.
GNB3	ENSSSCG00000000682	21	26	16	71	39	49	2.65925	1.41102	0.00306197	0.0454165	Up	protein_coding	chr5:63863656-63870433:-	gi|955534652|ref|XP_014649393.1|	1853	0	PREDICTED: guanine nucleotide-binding protein G(I)/G(S)/G(T) subunit beta-3 isoform X1 [Ceratotherium simum simum]	gi|927132357|ref|XM_013987271.1|	1683	0	PREDICTED: Sus scrofa guanine nucleotide binding protein (G protein), beta polypeptide 3 (GNB3), transcript variant X1, mRNA	P52287	696	0	Guanine nucleotide-binding protein G(I)/G(S)/G(T) subunit beta-3	.	.	.	.	pfam00400	WD40	WD domain, G-beta repeat.	.	GO:0044297|cell body;GO:0030425|dendrite;GO:0070062|extracellular exosome;GO:0043005|neuron projection;	GO:0004871|signal transducer activity;GO:0030507|spectrin binding;	K07825	GNB3; guanine nucleotide-binding protein G(I)/G(S)/G(T) subunit beta-3
CDCA3	ENSSSCG00000000683	9	6	13	13	19	16	1.78705	0.837583	0.233407	0.592123	No	protein_coding	chr5:63859541-63862360:+	gi|194037878|ref|XP_001928382.1|	1225	4e-166	PREDICTED: cell division cycle-associated protein 3 isoform X4 [Sus scrofa]	gi|927132439|ref|XM_001928347.3|	1126	0	PREDICTED: Sus scrofa cell division cycle associated 3 (CDCA3), transcript variant X4, mRNA	Q99618	313	1e-100	Cell division cycle-associated protein 3	.	.	.	.	pfam15268	Dapper	Dapper. This is a family of signalling proteins. They act in a diverse range of signaling pathways and have a range of binding partners. They act as homo- and heterodimers.	GO:0051301|cell division;GO:0007067|mitotic nuclear division;GO:0016567|protein ubiquitination;	GO:0005911|cell-cell junction;GO:0005829|cytosol;	.	.	.
USP5	ENSSSCG00000000684	2410	2094	2425	1791	1995	1804	0.844406	-0.243992	0.0928175	0.375592	No	protein_coding	chr5:63843033-63859572:-	gi|335288534|ref|XP_003355644.1|	4339	0	PREDICTED: ubiquitin carboxyl-terminal hydrolase 5 isoform X1 [Sus scrofa]	gi|927132406|ref|XM_003355596.3|	3193	0	PREDICTED: Sus scrofa ubiquitin specific peptidase 5 (isopeptidase T) (USP5), transcript variant X1, mRNA	P56399	1649	0	Ubiquitin carboxyl-terminal hydrolase 5	SPBC6B1.06c	401	3e-120	COG5207	pfam00443	UCH	Ubiquitin carboxyl-terminal hydrolase.	GO:0032436|positive regulation of proteasomal ubiquitin-dependent protein catabolic process;GO:0016579|protein deubiquitination;GO:0071108|protein K48-linked deubiquitination;GO:0006511|ubiquitin-dependent protein catabolic process;	.	GO:0004843|ubiquitin-specific protease activity;GO:0043130|ubiquitin binding;GO:0008270|zinc ion binding;	K11836	USP5_13, UBP14; ubiquitin carboxyl-terminal hydrolase 5/13 [EC:3.4.19.12]
TPI1	ENSSSCG00000000685	56	43	42	43	60	36	1.03041	0.0432254	0.912717	0.975406	No	protein_coding	chr5:63832435-63843134:-	gi|556724295|ref|XP_005957952.1|	1423	0	PREDICTED: triosephosphate isomerase [Pantholops hodgsonii]	gi|371911643|dbj|AK391653.1|	1262	0	Sus scrofa mRNA, clone: HTMT10013F09, expressed in hypothalamus	P60174	507	2e-179	Triosephosphate isomerase	YDR050c	270	2e-86	COG0149	pfam00121	TIM	Triosephosphate isomerase.	GO:0006094|gluconeogenesis;GO:0046166|glyceraldehyde-3-phosphate biosynthetic process;GO:0019563|glycerol catabolic process;GO:0006096|glycolytic process;GO:0007275|multicellular organismal development;GO:0006098|pentose-phosphate shunt;	GO:0005829|cytosol;GO:0070062|extracellular exosome;GO:0005615|extracellular space;GO:0005634|nucleus;	GO:0004807|triose-phosphate isomerase activity;	K01803	TPI, tpiA; triosephosphate isomerase (TIM) [EC:5.3.1.1]
CD4	ENSSSCG00000000687	6	17	12	21	3	24	1.4517	0.53774	0.54326	0.828819	No	protein_coding	chr5:63892132-63918669:-	gi|927132378|ref|XP_013842774.1|	2395	0	PREDICTED: T-cell surface glycoprotein CD4 isoform X1 [Sus scrofa]	gi|927132384|ref|XM_005652590.2|	3039	0	PREDICTED: Sus scrofa CD4 molecule (CD4), transcript variant X3, mRNA	Q9XS78	606	0	T-cell surface glycoprotein CD4	.	.	.	.	pfam09191	CD4-extracel	CD4, extracellular. Members of this family adopt an immunoglobulin-like beta-sandwich, with seven strands in 2 beta sheets, in a Greek key topology. They are predominantly found in the extracellular portion of CD4 proteins, where they enable interaction with major histocompatibility complex class II antigens.	GO:0002250|adaptive immune response;GO:0007155|cell adhesion;	GO:0016021|integral component of membrane;	GO:0015026|coreceptor activity;	.	.
LAG3	ENSSSCG00000000688	52	27	45	48	29	29	0.899289	-0.153143	0.747368	0.922543	No	protein_coding	chr5:63929624-63935410:-	gi|157427734|ref|NP_001098776.1|	2147	0	lymphocyte activation gene 3 protein precursor [Sus scrofa]	gi|115555443|dbj|AK234056.1|	1882	0	Sus scrofa mRNA, clone:MLN010104G04, expressed in mesenteric lymph node	P18627	620	0	Lymphocyte activation gene 3 protein	.	.	.	.	pfam07679	I-set	Immunoglobulin I-set domain.	GO:0007166|cell surface receptor signaling pathway;GO:0045085|negative regulation of interleukin-2 biosynthetic process;GO:0050868|negative regulation of T cell activation;GO:0045954|positive regulation of natural killer cell mediated cytotoxicity;	GO:0009897|external side of plasma membrane;GO:0016021|integral component of membrane;	GO:0003823|antigen binding;GO:0042289|MHC class II protein binding;GO:0004888|transmembrane signaling receptor activity;	K06565	LAG3; lymphocyte-activation gene 3 protein
MLF2	ENSSSCG00000000690	1816	2011	1399	1416	1426	1057	0.781608	-0.355482	0.0761168	0.338211	No	protein_coding	chr5:63951664-63957143:+	gi|554558687|ref|XP_005873744.1|	1101	3e-141	PREDICTED: myeloid leukemia factor 2 isoform X3 [Myotis brandtii]	gi|927132453|ref|XM_003481695.3|	978	0	PREDICTED: Sus scrofa myeloid leukemia factor 2 (MLF2), transcript variant X1, mRNA	Q99KX1	395	1e-132	Myeloid leukemia factor 2	.	.	.	.	pfam10248	Mlf1IP	Myelodysplasia-myeloid leukemia factor 1-interacting protein. This entry is the conserved central region of a group of proteins that are putative transcriptional repressors. The structure contains a putative 14-3-3 binding motif involved in the subcellular localisation of various regulatory molecules, and it may be that interaction with the transcription factor DREF could be regulated through thi…	GO:0006952|defense response;	GO:0005737|cytoplasm;GO:0016020|membrane;GO:0005634|nucleus;	.	.	.
COPS7A	ENSSSCG00000000691	311	206	275	234	224	193	0.861876	-0.214447	0.36862	0.718801	No	protein_coding	chr5:63957064-63977556:-	gi|594084675|ref|XP_006065892.1|	1367	0	PREDICTED: COP9 signalosome complex subunit 7a isoform X1 [Bubalus bubalis]	gi|927132477|ref|XM_005652598.2|	1814	0	PREDICTED: Sus scrofa COP9 signalosome subunit 7A (COPS7A), transcript variant X4, mRNA	Q5R762	504	1e-174	COP9 signalosome complex subunit 7a	.	.	.	.	pfam01399	PCI	PCI domain. This domain has also been called the PINT motif (Proteasome, Int-6, Nip-1 and TRIP-15).	GO:0010388|cullin deneddylation;	GO:0008180|COP9 signalosome;GO:0005737|cytoplasm;GO:0005654|nucleoplasm;	.	K12180	COPS7, CSN7; COP9 signalosome complex subunit 7
PIANP	ENSSSCG00000000692	4	5	9	7	13	3	1.31494	0.394992	0.690695	0.900931	No	protein_coding	chr5:63992909-63999438:+	gi|545827476|ref|XP_005652669.1|	960	9e-120	PREDICTED: PILR alpha-associated neural protein [Sus scrofa]	gi|927132544|ref|XM_005652612.2|	2459	0	PREDICTED: Sus scrofa PILR alpha associated neural protein (PIANP), transcript variant X2, mRNA	Q95K74	355	5e-114	PILR alpha-associated neural protein	.	.	.	.	pfam15298	AJAP1_PANP_C	AJAP1/PANP C-terminus. This family includes the C-terminus of adherens junction-associated protein 1 (AJAP1) and of PILR-associating neural protein (PANP). AJAP1 inhibits cell adhesion and migration. PANP is a ligand for the immune inhibitory receptor paired immunoglobulin-like type 2 receptor alpha.	.	GO:0005912|adherens junction;GO:0016323|basolateral plasma membrane;GO:0016021|integral component of membrane;	.	.	.
NCAPD2	ENSSSCG00000000693	312	340	268	424	432	574	1.63473	0.709051	0.00149509	0.0268129	No	protein_coding	chr5:64136507-64167410:-	gi|594633532|ref|XP_007170239.1|	6501	0	PREDICTED: condensin complex subunit 1 isoform X1 [Balaenoptera acutorostrata scammoni]	gi|594633531|ref|XM_007170177.1|	3528	0	PREDICTED: Balaenoptera acutorostrata scammoni non-SMC condensin I complex, subunit D2 (NCAPD2), transcript variant X1, mRNA	Q15021	2416	0	Condensin complex subunit 1	YLR272c	304	7e-84	COG5098	pfam12717	Cnd1	non-SMC mitotic condensation complex subunit 1. The three non-SMC (structural maintenance of chromosomes) subunits of the mitotic condensation complex are Cnd1-3. The whole complex is essential for viability and the condensing of chromosomes in mitosis.	GO:0051301|cell division;GO:0051304|chromosome separation;GO:0010032|meiotic chromosome condensation;GO:0007076|mitotic chromosome condensation;	GO:0000793|condensed chromosome;GO:0000779|condensed chromosome, centromeric region;GO:0000796|condensin complex;GO:0000797|condensin core heterodimer;GO:0005737|cytoplasm;GO:0005829|cytosol;GO:0016020|membrane;GO:0000799|nuclear condensin complex;GO:0005654|nucleoplasm;GO:0005634|nucleus;	GO:0003682|chromatin binding;GO:0042393|histone binding;	K06677	YCS4, CNAP1, CAPD2; condensin complex subunit 1
GAPDH	ENSSSCG00000000694	18841	35297	27980	22645	27185	19034	0.87225	-0.197186	0.430712	0.76285	No	protein_coding	chr5:64126481-64133991:-	gi|329744642|ref|NP_001193288.1|	1774	0	glyceraldehyde-3-phosphate dehydrogenase [Sus scrofa]	gi|371911696|dbj|AK391706.1|	1227	0	Sus scrofa mRNA, clone: HTMT10017B02, expressed in hypothalamus	P00355	672	0	Glyceraldehyde-3-phosphate dehydrogenase	SPBC354.12	496	2e-161	COG0057	pfam02800	Gp_dh_C	Glyceraldehyde 3-phosphate dehydrogenase, C-terminal domain. GAPDH is a tetrameric NAD-binding enzyme involved in glycolysis and glyconeogenesis. C-terminal domain is a mixed alpha/antiparallel beta fold.	GO:0006006|glucose metabolic process;GO:0006096|glycolytic process;GO:0000226|microtubule cytoskeleton organization;GO:0051402|neuron apoptotic process;GO:0035606|peptidyl-cysteine S-trans-nitrosylation;GO:0050821|protein stabilization;GO:0006417|regulation of translation;	GO:0005737|cytoplasm;GO:0005829|cytosol;GO:0097452|GAIT complex;GO:0015630|microtubule cytoskeleton;GO:0005634|nucleus;	GO:0004365|glyceraldehyde-3-phosphate dehydrogenase (NAD+) (phosphorylating) activity;GO:0008017|microtubule binding;GO:0051287|NAD binding;GO:0050661|NADP binding;GO:0035605|peptidyl-cysteine S-nitrosylase activity;	K00134	GAPDH, gapA; glyceraldehyde 3-phosphate dehydrogenase [EC:1.2.1.12]
IFFO1	ENSSSCG00000000695	250	150	128	292	220	225	1.47421	0.559942	0.0637769	0.308836	No	protein_coding	chr5:64116152-64129264:+	gi|545827470|ref|XP_005652666.1|	2092	0	PREDICTED: intermediate filament family orphan 1 isoform X4 [Sus scrofa]	gi|927132517|ref|XM_005652609.2|	2765	0	PREDICTED: Sus scrofa intermediate filament family orphan 1 (IFFO1), transcript variant X4, mRNA	Q0D2I5	778	0	Intermediate filament family orphan 1	.	.	.	.	pfam00038	Filament	Intermediate filament protein.	.	GO:0005882|intermediate filament;	GO:0005198|structural molecule activity;	.	.
NOP2	ENSSSCG00000000696	740	660	523	617	860	756	1.21753	0.283957	0.16065	0.500064	No	protein_coding	chr5:64106098-64116289:+	gi|346644842|ref|NP_001231175.1|	3441	0	probable 28S rRNA (cytosine(4447)-C(5))-methyltransferase [Sus scrofa]	gi|346644841|ref|NM_001244246.1|	2681	0	Sus scrofa NOP2 nucleolar protein (NOP2), mRNA	P46087	994	0	Probable 28S rRNA (cytosine(4447)-C(5))-methyltransferase	SPBP8B7.20c	501	4e-165	COG0144	pfam01189	Nol1_Nop2_Fmu	NOL1/NOP2/sun family.	GO:0000470|maturation of LSU-rRNA;GO:0008284|positive regulation of cell proliferation;GO:0070475|rRNA base methylation;	GO:0005730|nucleolus;	GO:0044822|poly(A) RNA binding;GO:0009383|rRNA (cytosine-C5-)-methyltransferase activity;	K14835	NOP2; ribosomal RNA methyltransferase Nop2 [EC:2.1.1.-]
CHD4	ENSSSCG00000000697	6681	6357	5048	5193	5878	4708	0.91435	-0.129182	0.421919	0.756841	No	protein_coding	chr5:64065992-64105271:+	gi|987416755|ref|XP_007089685.2|	7851	0	PREDICTED: chromodomain-helicase-DNA-binding protein 4 isoform X3 [Panthera tigris altaica]	gi|927132484|ref|XM_005652602.2|	6446	0	PREDICTED: Sus scrofa chromodomain helicase DNA binding protein 4 (CHD4), transcript variant X2, mRNA	Q14839	2870	0	Chromodomain-helicase-DNA-binding protein 4	SPAC1783.05	469	5e-137	COG0553	pfam08074	CHDCT2	CHDCT2 (NUC038) domain. The CHDCT2 C-terminal domain is found in PHD/RING finger and chromo domain-associated CHD-like helicases.	GO:0043044|ATP-dependent chromatin remodeling;GO:0000122|negative regulation of transcription from RNA polymerase II promoter;GO:1901796|regulation of signal transduction by p53 class mediator;GO:0006357|regulation of transcription from RNA polymerase II promoter;GO:0051225|spindle assembly;GO:0072553|terminal button organization;GO:0006351|transcription, DNA-templated;	GO:0005813|centrosome;GO:0005737|cytoplasm;GO:0016020|membrane;GO:0000790|nuclear chromatin;GO:0005654|nucleoplasm;GO:0005634|nucleus;GO:0016581|NuRD complex;GO:0043234|protein complex;GO:0032993|protein-DNA complex;	GO:0005524|ATP binding;GO:0004003|ATP-dependent DNA helicase activity;GO:0003677|DNA binding;GO:0004407|histone deacetylase activity;GO:0001103|RNA polymerase II repressing transcription factor binding;GO:0008270|zinc ion binding;	K11643	CHD4, MI2B; chromodomain-helicase-DNA-binding protein 4 [EC:3.6.4.12]
LPAR5	ENSSSCG00000000699	22	15	15	14	17	12	0.866721	-0.20636	0.734824	0.916828	No	protein_coding	chr5:64049491-64060246:+	gi|545827447|ref|XP_005652658.1|	1504	0	PREDICTED: LOW QUALITY PROTEIN: lysophosphatidic acid receptor 5 [Sus scrofa]	gi|927132535|ref|XM_005652601.2|	2336	0	PREDICTED: Sus scrofa lysophosphatidic acid receptor 5 (LPAR5), mRNA	Q3ZC80	447	1e-148	Lysophosphatidic acid receptor 5	.	.	.	.	pfam00001	7tm_1	7 transmembrane receptor (rhodopsin family). This family contains, amongst other G-protein-coupled receptors (GCPRs), members of the opsin family, which have been considered to be typical members of the rhodopsin superfamily. They share several motifs, mainly the seven transmembrane helices, GCPRs of the rhodopsin superfamily. All opsins bind a chromophore, such as 11-cis-retinal. The function of…	.	GO:0016021|integral component of membrane;GO:0005886|plasma membrane;	GO:0004930|G-protein coupled receptor activity;	K08390	LPAR5, GPR92; lysophosphatidic acid receptor 5
ACRBP	ENSSSCG00000000700	865	827	835	840	1162	1151	1.30623	0.385407	0.0367561	0.227647	No	protein_coding	chr5:64027876-64047847:+	gi|75052483|sp|Q29016.1|ACRBP_PIG	2420	0	RecName: Full=Acrosin-binding protein; AltName: Full=Proacrosin-binding protein sp32; Flags: Precursor	gi|927132529|ref|XM_003126533.3|	1910	0	PREDICTED: Sus scrofa acrosin binding protein (ACRBP), transcript variant X1, mRNA	Q29016	932	0	Acrosin-binding protein (Fragment)	YNL097c	87.8	2e-17	COG5034	pfam07222	PBP_sp32	Proacrosin binding protein sp32. This family consists of several mammalian specific proacrosin binding protein sp32 sequences. sp32 is a sperm specific protein which is known to bind with with 55- and 53-kDa proacrosins and the 49-kDa acrosin intermediate. The exact function of sp32 is unclear, it is thought however that the binding of sp32 to proacrosin may be involved in packaging the acrosin z…	GO:0048240|sperm capacitation;	GO:0002080|acrosomal membrane;GO:0001669|acrosomal vesicle;GO:0005576|extracellular region;GO:0005634|nucleus;	.	.	.
ZNF384	ENSSSCG00000000702	313	290	277	297	342	338	1.16397	0.219058	0.238492	0.597828	No	protein_coding	chr5:64012803-64024560:+	gi|927132603|ref|XP_013843026.1|	1994	0	PREDICTED: zinc finger protein 384 isoform X3 [Sus scrofa]	gi|927132602|ref|XM_013987572.1|	820	0	PREDICTED: Sus scrofa zinc finger protein 384 (ZNF384), transcript variant X7, mRNA	Q8TF68	73.9	1e-12	Zinc finger protein 384	.	.	.	.	pfam13465	zf-H2C2_2	Zinc-finger double domain.	GO:0006355|regulation of transcription, DNA-templated;GO:0006351|transcription, DNA-templated;	GO:0005634|nucleus;	GO:0003677|DNA binding;GO:0046872|metal ion binding;	.	.
ENSSSCG00000000703	ENSSSCG00000000703	36	40	42	64	64	66	1.72155	0.783708	0.0262282	0.1866	No	protein_coding	chr5:64182072-64185800:+	gi|914925335|ref|XP_013219724.1|	404	4e-48	PREDICTED: vesicle-associated membrane protein 1 isoform X1 [Ictidomys tridecemlineatus]	gi|927132654|ref|XM_005653160.2|	339	3e-176	PREDICTED: Sus scrofa vesicle-associated membrane protein 1 (synaptobrevin 1) (VAMP1), transcript variant X2, mRNA	P13701	159	3e-48	Synaptobrevin	YAL030w	57	1e-10	COG5143	pfam00957	Synaptobrevin	Synaptobrevin.	GO:0016192|vesicle-mediated transport;	GO:0030054|cell junction;GO:0016021|integral component of membrane;GO:0043005|neuron projection;GO:0030672|synaptic vesicle membrane;	.	.	.
TAPBPL	ENSSSCG00000000704	627	484	499	469	514	540	0.99364	-0.00920502	0.960346	0.987406	No	protein_coding	chr5:64188187-64200538:-	gi|545827514|ref|XP_005653214.1|	2104	0	PREDICTED: tapasin-related protein isoform X1 [Sus scrofa]	gi|927132640|ref|XM_013993828.1|	2527	0	PREDICTED: Sus scrofa TAP binding protein-like (TAPBPL), transcript variant X3, mRNA	Q5R8H1	569	0	Tapasin-related protein	.	.	.	.	pfam07654	C1-set	Immunoglobulin C1-set domain.	GO:0002376|immune system process;	GO:0005789|endoplasmic reticulum membrane;GO:0000139|Golgi membrane;GO:0016021|integral component of membrane;GO:0005886|plasma membrane;	.	.	.
CD27	ENSSSCG00000000705	10	5	2	1	5	16	1.38454	0.469405	0.696428	0.90261	No	protein_coding	chr5:64197213-64202615:-	gi|523580038|ref|NP_001265692.1|	1318	2e-178	CD27 antigen precursor [Sus scrofa]	gi|545827505|ref|XM_005653153.1|	1483	0	PREDICTED: Sus scrofa CD27 molecule (CD27), transcript variant X1, mRNA	P26842	250	3e-78	CD27 antigen	.	.	.	.	pfam00020	TNFR_c6	TNFR/NGFR cysteine-rich region.	GO:0007420|brain development;GO:0007166|cell surface receptor signaling pathway;GO:0097191|extrinsic apoptotic signaling pathway;GO:0008625|extrinsic apoptotic signaling pathway via death domain receptors;GO:0006955|immune response;GO:0016064|immunoglobulin mediated immune response;GO:0006954|inflammatory response;GO:0043066|negative regulation of apoptotic process;GO:0070233|negative regulation …	GO:0009897|external side of plasma membrane;GO:0070062|extracellular exosome;GO:0005576|extracellular region;GO:0005887|integral component of plasma membrane;GO:0043005|neuron projection;GO:0005634|nucleus;GO:0005886|plasma membrane;	GO:0043027|cysteine-type endopeptidase inhibitor activity involved in apoptotic process;GO:0004888|transmembrane signaling receptor activity;GO:0005031|tumor necrosis factor-activated receptor activity;	K05144	TNFRSF7, CD27; tumor necrosis factor receptor superfamily member 7
LTBR	ENSSSCG00000000706	1507	1380	1260	1568	1742	1625	1.24789	0.319493	0.0236949	0.175317	No	protein_coding	chr5:64269552-64278550:-	gi|821595491|ref|NP_001295752.1|	1920	0	tumor necrosis factor receptor superfamily member 3 precursor [Sus scrofa]	gi|821595490|ref|NM_001308823.1|	2039	0	Sus scrofa lymphotoxin beta receptor (TNFR superfamily, member 3) (LTBR), mRNA	P36941	521	5e-178	Tumor necrosis factor receptor superfamily member 3	.	.	.	.	pfam00020	TNFR_c6	TNFR/NGFR cysteine-rich region.	GO:0006915|apoptotic process;GO:0071260|cellular response to mechanical stimulus;GO:0006955|immune response;GO:0006954|inflammatory response;GO:0007275|multicellular organismal development;GO:0043011|myeloid dendritic cell differentiation;GO:2001238|positive regulation of extrinsic apoptotic signaling pathway;GO:0043123|positive regulation of I-kappaB kinase/NF-kappaB signaling;GO:0046330|positiv…	GO:0005887|integral component of plasma membrane;GO:0005886|plasma membrane;	GO:0005031|tumor necrosis factor-activated receptor activity;GO:0031625|ubiquitin protein ligase binding;	K03159	TNFRSF3, LTBR; lymphotoxin beta receptor TNFR superfamily member 3
SCNN1A	ENSSSCG00000000707	17	82	28	29	77	16	0.985956	-0.0204054	0.977254	0.992882	No	protein_coding	chr5:64285015-64314819:+	gi|47523324|ref|NP_998923.1|	3019	0	amiloride-sensitive sodium channel subunit alpha [Sus scrofa]	gi|402693036|ref|NM_213758.2|	2063	0	Sus scrofa sodium channel, non voltage gated 1 alpha subunit (SCNN1A), mRNA	P55270	910	0	Amiloride-sensitive sodium channel subunit alpha	.	.	.	.	pfam00858	ASC	Amiloride-sensitive sodium channel.	GO:0050891|multicellular organismal water homeostasis;GO:0050896|response to stimulus;GO:0050909|sensory perception of taste;GO:0055078|sodium ion homeostasis;GO:0035725|sodium ion transmembrane transport;	GO:0016324|apical plasma membrane;GO:0060170|ciliary membrane;GO:0005887|integral component of plasma membrane;GO:0031514|motile cilium;GO:0034706|sodium channel complex;	GO:0015280|ligand-gated sodium channel activity;	K04824	SCNN1A; amiloride-sensitive sodium channel subunit alpha
TNFRSF1A	ENSSSCG00000000708	1445	1189	1120	1126	1372	1511	1.12207	0.166162	0.371848	0.721504	No	protein_coding	chr5:64319044-64335527:+	gi|47522766|ref|NP_999134.1|	1925	0	tumor necrosis factor receptor superfamily member 1A precursor [Sus scrofa]	gi|115547366|dbj|AK234739.1|	1962	0	Sus scrofa mRNA, clone:OVRM10012F08, expressed in ovary	P50555	746	0	Tumor necrosis factor receptor superfamily member 1A	.	.	.	.	pfam00531	Death	Death domain.	GO:0007166|cell surface receptor signaling pathway;GO:0019221|cytokine-mediated signaling pathway;GO:0006952|defense response;GO:0008625|extrinsic apoptotic signaling pathway via death domain receptors;GO:0006955|immune response;GO:0006954|inflammatory response;GO:0007275|multicellular organismal development;GO:0050729|positive regulation of inflammatory response;GO:0045944|positive regulation of…	GO:0000139|Golgi membrane;GO:0005887|integral component of plasma membrane;GO:0005739|mitochondrion;	GO:0043120|tumor necrosis factor binding;GO:0005031|tumor necrosis factor-activated receptor activity;	K03158	TNFRSF1A, TNFR1; tumor necrosis factor receptor superfamily member 1A
PLEKHG6	ENSSSCG00000000709	31	53	37	9	6	18	0.287467	-1.79853	0.00325896	0.0473519	Down	protein_coding	chr5:64331080-64350705:-	gi|311256315|ref|XP_003126597.1|	3934	0	PREDICTED: pleckstrin homology domain-containing family G member 6 [Sus scrofa]	gi|927132657|ref|XM_005653162.2|	2971	0	PREDICTED: Sus scrofa pleckstrin homology domain containing, family G (with RhoGef domain) member 6 (PLEKHG6), transcript variant X1, mRNA	Q3KR16	1100	0	Pleckstrin homology domain-containing family G member 6	SPCC645.07	69.7	7e-11	COG5422	pfam00621	RhoGEF	RhoGEF domain. Guanine nucleotide exchange factor for Rho/Rac/Cdc42-like GTPases Also called Dbl-homologous (DH) domain. It appears that pfam00169 domains invariably occur C-terminal to RhoGEF/DH domains.	GO:0035023|regulation of Rho protein signal transduction;	GO:0032154|cleavage furrow;GO:0005737|cytoplasm;GO:0005902|microvillus;GO:0000922|spindle pole;	GO:0005096|GTPase activator activity;GO:0005089|Rho guanyl-nucleotide exchange factor activity;	.	.
VWF	ENSSSCG00000000712	8163	9779	8582	11884	12987	7942	1.28998	0.367345	0.0744857	0.334195	No	protein_coding	chr5:64517481-64678840:+	gi|350538075|ref|NP_001233150.1|	14397	0	von Willebrand factor precursor [Sus scrofa]	gi|350538074|ref|NM_001246221.1|	8456	0	Sus scrofa von Willebrand factor (VWF), mRNA	Q28833	110	3e-22	von Willebrand factor (Fragment)	.	.	.	.	pfam00094	VWD	von Willebrand factor type D domain. Luciferin-2-monooxygenase from Vargula hilgendorfii contains a vwd domain. Its function is unrelated but the similarity is very strong by several methods.	GO:0007596|blood coagulation;GO:0007155|cell adhesion;GO:0031589|cell-substrate adhesion;GO:0007599|hemostasis;GO:0030168|platelet activation;GO:0051260|protein homooligomerization;	GO:0005783|endoplasmic reticulum;GO:0031012|extracellular matrix;GO:0005576|extracellular region;GO:0005578|proteinaceous extracellular matrix;GO:0033093|Weibel-Palade body;	GO:0051087|chaperone binding;GO:0005518|collagen binding;GO:0001948|glycoprotein binding;GO:0019865|immunoglobulin binding;GO:0005178|integrin binding;GO:0002020|protease binding;GO:0042803|protein homodimerization activity;GO:0047485|protein N-terminus binding;	.	.
ENSSSCG00000000713	ENSSSCG00000000713	14	42	97	22	45	4	0.470627	-1.08735	0.191758	0.5447	No	protein_coding	chr5:64986832-65001820:+	gi|927132812|ref|XP_013843896.1|	1158	2e-157	PREDICTED: anoctamin-2 [Sus scrofa]	gi|927132811|ref|XM_013988442.1|	768	0	PREDICTED: Sus scrofa anoctamin-2 (LOC100521792), mRNA	Q8CFW1	427	8e-141	Anoctamin-2	.	.	.	.	pfam04547	Anoctamin	Calcium-activated chloride channel. The family carries eight putative transmembrane domains, and, although it has no similarity to other known channel proteins, it is clearly a calcium-activated ionic channel. It is expressed in various secretory epithelia, the retina and sensory neurons, and mediates receptor-activated chloride currents in diverse physiological processes.	GO:0006821|chloride transport;	GO:0034707|chloride channel complex;GO:0031513|nonmotile primary cilium;GO:0005654|nucleoplasm;GO:0005886|plasma membrane;	GO:0005229|intracellular calcium activated chloride channel activity;GO:0046982|protein heterodimerization activity;GO:0042803|protein homodimerization activity;	K19497	ANO2, TMEM16B; anoctamin-2
KCNA1	ENSSSCG00000000716	34	54	44	10	5	27	0.336714	-1.5704	0.0174555	0.14537	No	protein_coding	chr5:65562170-65563657:-	gi|927132748|ref|XP_013843892.1|	2252	0	PREDICTED: potassium voltage-gated channel subfamily A member 1 [Sus scrofa]	gi|927132747|ref|XM_013988438.1|	1488	0	PREDICTED: Sus scrofa potassium channel, voltage gated shaker related subfamily A, member 1 (KCNA1), mRNA	Q09470	861	0	Potassium voltage-gated channel subfamily A member 1	MA2034	67	1e-11	COG1226	pfam02214	BTB_2	BTB/POZ domain. In voltage-gated K+ channels this domain is responsible for subfamily-specific assembly of alpha-subunits into functional tetrameric channels. In KCTD1 this domain functions as a transcriptional repressor. It also mediates homomultimerization of KCTD1 and interaction of KCTD1 with the transcription factor AP-2-alpha.	GO:0010644|cell communication by electrical coupling;GO:0034613|cellular protein localization;GO:0071286|cellular response to magnesium ion;GO:0007268|synaptic transmission;GO:0050966|detection of mechanical stimulus involved in sensory perception of pain;GO:0050976|detection of mechanical stimulus involved in sensory perception of touch;GO:0021766|hippocampus development;GO:0010960|magnesium ion…	GO:0016324|apical plasma membrane;GO:0043679|axon terminus;GO:0030054|cell junction;GO:0009986|cell surface;GO:0016023|cytoplasmic membrane-bounded vesicle;GO:0005829|cytosol;GO:0030425|dendrite;GO:0005783|endoplasmic reticulum;GO:0005887|integral component of plasma membrane;GO:0044224|juxtaparanode region of axon;GO:0043025|neuronal cell body;GO:0033270|paranode region of axon;GO:0043204|perika…	GO:0005251|delayed rectifier potassium channel activity;GO:0005267|potassium channel activity;GO:0015079|potassium ion transmembrane transporter activity;GO:0005249|voltage-gated potassium channel activity;	K04874	KCNA1; potassium voltage-gated channel Shaker-related subfamily A member 1
ENSSSCG00000000717	ENSSSCG00000000717	331	284	204	121	155	157	0.555857	-0.847214	0.00117026	0.0225483	No	protein_coding	chr5:65625585-65659219:-	gi|927132816|ref|XP_013843897.1|	2086	0	PREDICTED: potassium voltage-gated channel subfamily A member 6 [Sus scrofa]	gi|927132815|ref|XM_013988443.1|	3923	0	PREDICTED: Sus scrofa potassium channel, voltage gated shaker related subfamily A, member 6 (KCNA6), mRNA	P17658	775	0	Potassium voltage-gated channel subfamily A member 6	DR0830	69.3	1e-11	COG1226	pfam02214	BTB_2	BTB/POZ domain. In voltage-gated K+ channels this domain is responsible for subfamily-specific assembly of alpha-subunits into functional tetrameric channels. In KCTD1 this domain functions as a transcriptional repressor. It also mediates homomultimerization of KCTD1 and interaction of KCTD1 with the transcription factor AP-2-alpha.	GO:0071805|potassium ion transmembrane transport;GO:0006813|potassium ion transport;GO:0051260|protein homooligomerization;	GO:0043679|axon terminus;GO:0005887|integral component of plasma membrane;GO:0005886|plasma membrane;GO:0034705|potassium channel complex;GO:0008076|voltage-gated potassium channel complex;	GO:0005251|delayed rectifier potassium channel activity;GO:0005249|voltage-gated potassium channel activity;	K04879	KCNA6; potassium voltage-gated channel Shaker-related subfamily A member 6
[truncated: 20,123 more rows]
